# Supplementary material for: Mechanisms of chromosome biorientation and bipolar spindle assembly analyzed by computational modeling
Source: eLife. 2020 Feb 13;9:e48787. doi: 10.7554/eLife.48787 (PMC7311174; doi:10.7554/eLife.48787)
Supplement: Figure 2—figure supplement 1—source data 1. — Configuration files are contained within the *config.tar.gz files. Data are contained within the MATLAB scripts *panelA-D.m. [file elife-48787-fig2-figsupp1-data1.gz.zip]

Archive with 1 entries (1 files):
- Figure2-sourcedata2.tar.gz
