# Supplementary material for: Mechanisms of chromosome biorientation and bipolar spindle assembly analyzed by computational modeling
Source: eLife. 2020 Feb 13;9:e48787. doi: 10.7554/eLife.48787 (PMC7311174; doi:10.7554/eLife.48787)
Supplement: Figure 3—source data 1. — Configuration files are contained within *config.tar.gz. Data are contained within *data.csv files, except for Figure 3E, where the data are contained within the python script Figure 3e_graphcreation.py. [file elife-48787-fig3-data1.gz.zip]

Archive with 1 entries (1 files):
- Figure3-sourcedata1.tar.gz
