# Supplementary material for: Mechanisms of chromosome biorientation and bipolar spindle assembly analyzed by computational modeling
Source: eLife. 2020 Feb 13;9:e48787. doi: 10.7554/eLife.48787 (PMC7311174; doi:10.7554/eLife.48787)
Supplement: Figure 4—source data 1. — Configuration files are contained within *config.tar.gz files for the noted panels. Figure 4A–C data contained within *data.csv files that pertains to the spindle length versus time measurements. Data for panels Figure 4D,E are contained in their respective files as well, but contain data for the kinetochore-microtubule attachment lifetimes and length fluctuations measurements. [file elife-48787-fig4-data1.gz.zip]

Archive with 1 entries (1 files):
- Figure4-sourcedata1.tar.gz
