# Supplementary material for: Mechanisms of chromosome biorientation and bipolar spindle assembly analyzed by computational modeling
Source: eLife. 2020 Feb 13;9:e48787. doi: 10.7554/eLife.48787 (PMC7311174; doi:10.7554/eLife.48787)
Supplement: Source code 1. — Requires C++ compiler, and GSL, GLEW, python2, python3, libyaml, FFTW, GLFW, xQuartz, freeGLUT, libpng, ffmpeg, pkg-config, and png++ libraries. Python libraries should include matplotlib, numpy, opencv-python, panda3d, pandas, PyYAML, and scipy for analysis framework. Used for all simulations except Figure 2—figure supplement 1, panel D: Soft nuclear envelope. Untar and unzip SourceCodeFile1.tar.gz, then use the accompanying Makefile and MakefileIncmk to compile on your system. [file elife-48787-code1.tar.gz › Lib/yaml-cpp/include/yaml-cpp/traits.h]

#ifndef TRAITS_H_62B23520_7C8E_11DE_8A39_0800200C9A66
#define TRAITS_H_62B23520_7C8E_11DE_8A39_0800200C9A66

#if defined(_MSC_VER) ||                                            \
    (defined(__GNUC__) && (__GNUC__ == 3 && __GNUC_MINOR__ >= 4) || \
     (__GNUC__ >= 4))  // GCC supports "pragma once" correctly since 3.4
#pragma once
#endif

#include <type_traits>
#include <utility>
#include <string>
#include <sstream>

namespace YAML {
template <typename>
struct is_numeric {
  enum { value = false };
};

template <>
struct is_numeric<char> {
  enum { value = true };
};
template <>
struct is_numeric<unsigned char> {
  enum { value = true };
};
template <>
struct is_numeric<int> {
  enum { value = true };
};
template <>
struct is_numeric<unsigned int> {
  enum { value = true };
};
template <>
struct is_numeric<long int> {
  enum { value = true };
};
template <>
struct is_numeric<unsigned long int> {
  enum { value = true };
};
template <>
struct is_numeric<short int> {
  enum { value = true };
};
template <>
struct is_numeric<unsigned short int> {
  enum { value = true };
};
#if defined(_MSC_VER) && (_MSC_VER < 1310)
template <>
struct is_numeric<__int64> {
  enum { value = true };
};
template <>
struct is_numeric<unsigned __int64> {
  enum { value = true };
};
#else
template <>
struct is_numeric<long long> {
  enum { value = true };
};
template <>
struct is_numeric<unsigned long long> {
  enum { value = true };
};
#endif
template <>
struct is_numeric<float> {
  enum { value = true };
};
template <>
struct is_numeric<double> {
  enum { value = true };
};
template <>
struct is_numeric<long double> {
  enum { value = true };
};

template <bool, class T = void>
struct enable_if_c {
  typedef T type;
};

template <class T>
struct enable_if_c<false, T> {};

template <class Cond, class T = void>
struct enable_if : public enable_if_c<Cond::value, T> {};

template <bool, class T = void>
struct disable_if_c {
  typedef T type;
};

template <class T>
struct disable_if_c<true, T> {};

template <class Cond, class T = void>
struct disable_if : public disable_if_c<Cond::value, T> {};
}

template <typename S, typename T>
struct is_streamable {
  template <typename SS, typename TT>
  static auto test(int)
      -> decltype(std::declval<SS&>() << std::declval<TT>(), std::true_type());

  template <typename, typename>
  static auto test(...) -> std::false_type;

  static const bool value = decltype(test<S, T>(0))::value;
};

template<typename Key, bool Streamable>
struct streamable_to_string {
  static std::string impl(const Key& key) {
    std::stringstream ss;
    ss << key;
    return ss.str();
  }
};

template<typename Key>
struct streamable_to_string<Key, false> {
  static std::string impl(const Key&) {
    return "";
  }
};
#endif  // TRAITS_H_62B23520_7C8E_11DE_8A39_0800200C9A66
