# Supplementary material for: Mechanisms of chromosome biorientation and bipolar spindle assembly analyzed by computational modeling
Source: eLife. 2020 Feb 13;9:e48787. doi: 10.7554/eLife.48787 (PMC7311174; doi:10.7554/eLife.48787)
Supplement: Source code 1. — Requires C++ compiler, and GSL, GLEW, python2, python3, libyaml, FFTW, GLFW, xQuartz, freeGLUT, libpng, ffmpeg, pkg-config, and png++ libraries. Python libraries should include matplotlib, numpy, opencv-python, panda3d, pandas, PyYAML, and scipy for analysis framework. Used for all simulations except Figure 2—figure supplement 1, panel D: Soft nuclear envelope. Untar and unzip SourceCodeFile1.tar.gz, then use the accompanying Makefile and MakefileIncmk to compile on your system. [file elife-48787-code1.tar.gz › Lib/yaml-cpp/include/yaml-cpp/eventhandler.h]

#ifndef EVENTHANDLER_H_62B23520_7C8E_11DE_8A39_0800200C9A66
#define EVENTHANDLER_H_62B23520_7C8E_11DE_8A39_0800200C9A66

#if defined(_MSC_VER) ||                                            \
    (defined(__GNUC__) && (__GNUC__ == 3 && __GNUC_MINOR__ >= 4) || \
     (__GNUC__ >= 4))  // GCC supports "pragma once" correctly since 3.4
#pragma once
#endif

#include <string>

#include "yaml-cpp/anchor.h"
#include "yaml-cpp/emitterstyle.h"

namespace YAML {
struct Mark;

class EventHandler {
 public:
  virtual ~EventHandler() {}

  virtual void OnDocumentStart(const Mark& mark) = 0;
  virtual void OnDocumentEnd() = 0;

  virtual void OnNull(const Mark& mark, anchor_t anchor) = 0;
  virtual void OnAlias(const Mark& mark, anchor_t anchor) = 0;
  virtual void OnScalar(const Mark& mark, const std::string& tag,
                        anchor_t anchor, const std::string& value) = 0;

  virtual void OnSequenceStart(const Mark& mark, const std::string& tag,
                               anchor_t anchor, EmitterStyle::value style) = 0;
  virtual void OnSequenceEnd() = 0;

  virtual void OnMapStart(const Mark& mark, const std::string& tag,
                          anchor_t anchor, EmitterStyle::value style) = 0;
  virtual void OnMapEnd() = 0;

  virtual void OnAnchor(const Mark& /*mark*/,
                        const std::string& /*anchor_name*/) {
    // empty default implementation for compatibility
  }
};
}  // namespace YAML

#endif  // EVENTHANDLER_H_62B23520_7C8E_11DE_8A39_0800200C9A66
