# Supplementary material for: Mechanisms of chromosome biorientation and bipolar spindle assembly analyzed by computational modeling
Source: eLife. 2020 Feb 13;9:e48787. doi: 10.7554/eLife.48787 (PMC7311174; doi:10.7554/eLife.48787)
Supplement: Source code 1. — Requires C++ compiler, and GSL, GLEW, python2, python3, libyaml, FFTW, GLFW, xQuartz, freeGLUT, libpng, ffmpeg, pkg-config, and png++ libraries. Python libraries should include matplotlib, numpy, opencv-python, panda3d, pandas, PyYAML, and scipy for analysis framework. Used for all simulations except Figure 2—figure supplement 1, panel D: Soft nuclear envelope. Untar and unzip SourceCodeFile1.tar.gz, then use the accompanying Makefile and MakefileIncmk to compile on your system. [file elife-48787-code1.tar.gz › Lib/yaml-cpp/include/yaml-cpp/mark.h]

#ifndef MARK_H_62B23520_7C8E_11DE_8A39_0800200C9A66
#define MARK_H_62B23520_7C8E_11DE_8A39_0800200C9A66

#if defined(_MSC_VER) ||                                            \
    (defined(__GNUC__) && (__GNUC__ == 3 && __GNUC_MINOR__ >= 4) || \
     (__GNUC__ >= 4))  // GCC supports "pragma once" correctly since 3.4
#pragma once
#endif

#include "yaml-cpp/dll.h"

namespace YAML {
struct YAML_CPP_API Mark {
  Mark() : pos(0), line(0), column(0) {}

  static const Mark null_mark() { return Mark(-1, -1, -1); }

  bool is_null() const { return pos == -1 && line == -1 && column == -1; }

  int pos;
  int line, column;

 private:
  Mark(int pos_, int line_, int column_)
      : pos(pos_), line(line_), column(column_) {}
};
}

#endif  // MARK_H_62B23520_7C8E_11DE_8A39_0800200C9A66
