# Supplementary material for: Mechanisms of chromosome biorientation and bipolar spindle assembly analyzed by computational modeling
Source: eLife. 2020 Feb 13;9:e48787. doi: 10.7554/eLife.48787 (PMC7311174; doi:10.7554/eLife.48787)
Supplement: Source code 1. — Requires C++ compiler, and GSL, GLEW, python2, python3, libyaml, FFTW, GLFW, xQuartz, freeGLUT, libpng, ffmpeg, pkg-config, and png++ libraries. Python libraries should include matplotlib, numpy, opencv-python, panda3d, pandas, PyYAML, and scipy for analysis framework. Used for all simulations except Figure 2—figure supplement 1, panel D: Soft nuclear envelope. Untar and unzip SourceCodeFile1.tar.gz, then use the accompanying Makefile and MakefileIncmk to compile on your system. [file elife-48787-code1.tar.gz › Lib/yaml-cpp/include/yaml-cpp/dll.h]

#ifndef DLL_H_62B23520_7C8E_11DE_8A39_0800200C9A66
#define DLL_H_62B23520_7C8E_11DE_8A39_0800200C9A66

#if defined(_MSC_VER) ||                                            \
    (defined(__GNUC__) && (__GNUC__ == 3 && __GNUC_MINOR__ >= 4) || \
     (__GNUC__ >= 4))  // GCC supports "pragma once" correctly since 3.4
#pragma once
#endif

// The following ifdef block is the standard way of creating macros which make
// exporting from a DLL simpler. All files within this DLL are compiled with the
// yaml_cpp_EXPORTS symbol defined on the command line. This symbol should not
// be defined on any project that uses this DLL. This way any other project
// whose source files include this file see YAML_CPP_API functions as being
// imported from a DLL, whereas this DLL sees symbols defined with this macro as
// being exported.
#undef YAML_CPP_API

#ifdef YAML_CPP_DLL      // Using or Building YAML-CPP DLL (definition defined
                         // manually)
#ifdef yaml_cpp_EXPORTS  // Building YAML-CPP DLL (definition created by CMake
                         // or defined manually)
//	#pragma message( "Defining YAML_CPP_API for DLL export" )
#define YAML_CPP_API __declspec(dllexport)
#else  // yaml_cpp_EXPORTS
//	#pragma message( "Defining YAML_CPP_API for DLL import" )
#define YAML_CPP_API __declspec(dllimport)
#endif  // yaml_cpp_EXPORTS
#else   // YAML_CPP_DLL
#define YAML_CPP_API
#endif  // YAML_CPP_DLL

#endif  // DLL_H_62B23520_7C8E_11DE_8A39_0800200C9A66
