# Supplementary material for: Mechanisms of chromosome biorientation and bipolar spindle assembly analyzed by computational modeling
Source: eLife. 2020 Feb 13;9:e48787. doi: 10.7554/eLife.48787 (PMC7311174; doi:10.7554/eLife.48787)
Supplement: Source code 1. — Requires C++ compiler, and GSL, GLEW, python2, python3, libyaml, FFTW, GLFW, xQuartz, freeGLUT, libpng, ffmpeg, pkg-config, and png++ libraries. Python libraries should include matplotlib, numpy, opencv-python, panda3d, pandas, PyYAML, and scipy for analysis framework. Used for all simulations except Figure 2—figure supplement 1, panel D: Soft nuclear envelope. Untar and unzip SourceCodeFile1.tar.gz, then use the accompanying Makefile and MakefileIncmk to compile on your system. [file elife-48787-code1.tar.gz › Lib/yaml-cpp/include/yaml-cpp/yaml.h]

#ifndef YAML_H_62B23520_7C8E_11DE_8A39_0800200C9A66
#define YAML_H_62B23520_7C8E_11DE_8A39_0800200C9A66

#if defined(_MSC_VER) ||                                            \
    (defined(__GNUC__) && (__GNUC__ == 3 && __GNUC_MINOR__ >= 4) || \
     (__GNUC__ >= 4))  // GCC supports "pragma once" correctly since 3.4
#pragma once
#endif

#include "yaml-cpp/parser.h"
#include "yaml-cpp/emitter.h"
#include "yaml-cpp/emitterstyle.h"
#include "yaml-cpp/stlemitter.h"
#include "yaml-cpp/exceptions.h"

#include "yaml-cpp/node/node.h"
#include "yaml-cpp/node/impl.h"
#include "yaml-cpp/node/convert.h"
#include "yaml-cpp/node/iterator.h"
#include "yaml-cpp/node/detail/impl.h"
#include "yaml-cpp/node/parse.h"
#include "yaml-cpp/node/emit.h"

#endif  // YAML_H_62B23520_7C8E_11DE_8A39_0800200C9A66
