# Supplementary material for: Mechanisms of chromosome biorientation and bipolar spindle assembly analyzed by computational modeling
Source: eLife. 2020 Feb 13;9:e48787. doi: 10.7554/eLife.48787 (PMC7311174; doi:10.7554/eLife.48787)
Supplement: Source code 1. — Requires C++ compiler, and GSL, GLEW, python2, python3, libyaml, FFTW, GLFW, xQuartz, freeGLUT, libpng, ffmpeg, pkg-config, and png++ libraries. Python libraries should include matplotlib, numpy, opencv-python, panda3d, pandas, PyYAML, and scipy for analysis framework. Used for all simulations except Figure 2—figure supplement 1, panel D: Soft nuclear envelope. Untar and unzip SourceCodeFile1.tar.gz, then use the accompanying Makefile and MakefileIncmk to compile on your system. [file elife-48787-code1.tar.gz › Lib/yaml-cpp/include/yaml-cpp/ostream_wrapper.h]

#ifndef OSTREAM_WRAPPER_H_62B23520_7C8E_11DE_8A39_0800200C9A66
#define OSTREAM_WRAPPER_H_62B23520_7C8E_11DE_8A39_0800200C9A66

#if defined(_MSC_VER) ||                                            \
    (defined(__GNUC__) && (__GNUC__ == 3 && __GNUC_MINOR__ >= 4) || \
     (__GNUC__ >= 4))  // GCC supports "pragma once" correctly since 3.4
#pragma once
#endif

#include <string>
#include <vector>

#include "yaml-cpp/dll.h"

namespace YAML {
class YAML_CPP_API ostream_wrapper {
 public:
  ostream_wrapper();
  explicit ostream_wrapper(std::ostream& stream);
  ostream_wrapper(const ostream_wrapper&) = delete;
  ostream_wrapper(ostream_wrapper&&) = delete;
  ostream_wrapper& operator=(const ostream_wrapper&) = delete;
  ostream_wrapper& operator=(ostream_wrapper&&) = delete;
  ~ostream_wrapper();

  void write(const std::string& str);
  void write(const char* str, std::size_t size);

  void set_comment() { m_comment = true; }

  const char* str() const {
    if (m_pStream) {
      return 0;
    } else {
      m_buffer[m_pos] = '\0';
      return &m_buffer[0];
    }
  }

  std::size_t row() const { return m_row; }
  std::size_t col() const { return m_col; }
  std::size_t pos() const { return m_pos; }
  bool comment() const { return m_comment; }

 private:
  void update_pos(char ch);

 private:
  mutable std::vector<char> m_buffer;
  std::ostream* const m_pStream;

  std::size_t m_pos;
  std::size_t m_row, m_col;
  bool m_comment;
};

template <std::size_t N>
inline ostream_wrapper& operator<<(ostream_wrapper& stream,
                                   const char (&str)[N]) {
  stream.write(str, N - 1);
  return stream;
}

inline ostream_wrapper& operator<<(ostream_wrapper& stream,
                                   const std::string& str) {
  stream.write(str);
  return stream;
}

inline ostream_wrapper& operator<<(ostream_wrapper& stream, char ch) {
  stream.write(&ch, 1);
  return stream;
}
}  // namespace YAML

#endif  // OSTREAM_WRAPPER_H_62B23520_7C8E_11DE_8A39_0800200C9A66
