# Supplementary material for: Mechanisms of chromosome biorientation and bipolar spindle assembly analyzed by computational modeling
Source: eLife. 2020 Feb 13;9:e48787. doi: 10.7554/eLife.48787 (PMC7311174; doi:10.7554/eLife.48787)
Supplement: Source code 1. — Requires C++ compiler, and GSL, GLEW, python2, python3, libyaml, FFTW, GLFW, xQuartz, freeGLUT, libpng, ffmpeg, pkg-config, and png++ libraries. Python libraries should include matplotlib, numpy, opencv-python, panda3d, pandas, PyYAML, and scipy for analysis framework. Used for all simulations except Figure 2—figure supplement 1, panel D: Soft nuclear envelope. Untar and unzip SourceCodeFile1.tar.gz, then use the accompanying Makefile and MakefileIncmk to compile on your system. [file elife-48787-code1.tar.gz › Lib/yaml-cpp/include/yaml-cpp/stlemitter.h]

#ifndef STLEMITTER_H_62B23520_7C8E_11DE_8A39_0800200C9A66
#define STLEMITTER_H_62B23520_7C8E_11DE_8A39_0800200C9A66

#if defined(_MSC_VER) ||                                            \
    (defined(__GNUC__) && (__GNUC__ == 3 && __GNUC_MINOR__ >= 4) || \
     (__GNUC__ >= 4))  // GCC supports "pragma once" correctly since 3.4
#pragma once
#endif

#include <vector>
#include <list>
#include <set>
#include <map>

namespace YAML {
template <typename Seq>
inline Emitter& EmitSeq(Emitter& emitter, const Seq& seq) {
  emitter << BeginSeq;
  for (typename Seq::const_iterator it = seq.begin(); it != seq.end(); ++it)
    emitter << *it;
  emitter << EndSeq;
  return emitter;
}

template <typename T>
inline Emitter& operator<<(Emitter& emitter, const std::vector<T>& v) {
  return EmitSeq(emitter, v);
}

template <typename T>
inline Emitter& operator<<(Emitter& emitter, const std::list<T>& v) {
  return EmitSeq(emitter, v);
}

template <typename T>
inline Emitter& operator<<(Emitter& emitter, const std::set<T>& v) {
  return EmitSeq(emitter, v);
}

template <typename K, typename V>
inline Emitter& operator<<(Emitter& emitter, const std::map<K, V>& m) {
  typedef typename std::map<K, V> map;
  emitter << BeginMap;
  for (typename map::const_iterator it = m.begin(); it != m.end(); ++it)
    emitter << Key << it->first << Value << it->second;
  emitter << EndMap;
  return emitter;
}
}

#endif  // STLEMITTER_H_62B23520_7C8E_11DE_8A39_0800200C9A66
