# Supplementary material for: Mechanisms of chromosome biorientation and bipolar spindle assembly analyzed by computational modeling
Source: eLife. 2020 Feb 13;9:e48787. doi: 10.7554/eLife.48787 (PMC7311174; doi:10.7554/eLife.48787)
Supplement: Source code 1. — Requires C++ compiler, and GSL, GLEW, python2, python3, libyaml, FFTW, GLFW, xQuartz, freeGLUT, libpng, ffmpeg, pkg-config, and png++ libraries. Python libraries should include matplotlib, numpy, opencv-python, panda3d, pandas, PyYAML, and scipy for analysis framework. Used for all simulations except Figure 2—figure supplement 1, panel D: Soft nuclear envelope. Untar and unzip SourceCodeFile1.tar.gz, then use the accompanying Makefile and MakefileIncmk to compile on your system. [file elife-48787-code1.tar.gz › Lib/yaml-cpp/include/yaml-cpp/node/ptr.h]

#ifndef VALUE_PTR_H_62B23520_7C8E_11DE_8A39_0800200C9A66
#define VALUE_PTR_H_62B23520_7C8E_11DE_8A39_0800200C9A66

#if defined(_MSC_VER) ||                                            \
    (defined(__GNUC__) && (__GNUC__ == 3 && __GNUC_MINOR__ >= 4) || \
     (__GNUC__ >= 4))  // GCC supports "pragma once" correctly since 3.4
#pragma once
#endif

#include "yaml-cpp/dll.h"
#include <memory>

namespace YAML {
namespace detail {
class node;
class node_ref;
class node_data;
class memory;
class memory_holder;

typedef std::shared_ptr<node> shared_node;
typedef std::shared_ptr<node_ref> shared_node_ref;
typedef std::shared_ptr<node_data> shared_node_data;
typedef std::shared_ptr<memory_holder> shared_memory_holder;
typedef std::shared_ptr<memory> shared_memory;
}
}

#endif  // VALUE_PTR_H_62B23520_7C8E_11DE_8A39_0800200C9A66
