# Supplementary material for: Mechanisms of chromosome biorientation and bipolar spindle assembly analyzed by computational modeling
Source: eLife. 2020 Feb 13;9:e48787. doi: 10.7554/eLife.48787 (PMC7311174; doi:10.7554/eLife.48787)
Supplement: Source code 1. — Requires C++ compiler, and GSL, GLEW, python2, python3, libyaml, FFTW, GLFW, xQuartz, freeGLUT, libpng, ffmpeg, pkg-config, and png++ libraries. Python libraries should include matplotlib, numpy, opencv-python, panda3d, pandas, PyYAML, and scipy for analysis framework. Used for all simulations except Figure 2—figure supplement 1, panel D: Soft nuclear envelope. Untar and unzip SourceCodeFile1.tar.gz, then use the accompanying Makefile and MakefileIncmk to compile on your system. [file elife-48787-code1.tar.gz › Lib/yaml-cpp/include/yaml-cpp/node/detail/bool_type.h]

#ifndef NODE_DETAIL_BOOL_TYPE_H_62B23520_7C8E_11DE_8A39_0800200C9A66
#define NODE_DETAIL_BOOL_TYPE_H_62B23520_7C8E_11DE_8A39_0800200C9A66

#if defined(_MSC_VER) ||                                            \
    (defined(__GNUC__) && (__GNUC__ == 3 && __GNUC_MINOR__ >= 4) || \
     (__GNUC__ >= 4))  // GCC supports "pragma once" correctly since 3.4
#pragma once
#endif

namespace YAML {
namespace detail {
struct unspecified_bool {
  struct NOT_ALLOWED;
  static void true_value(NOT_ALLOWED*) {}
};
typedef void (*unspecified_bool_type)(unspecified_bool::NOT_ALLOWED*);
}
}

#define YAML_CPP_OPERATOR_BOOL()                                            \
  operator YAML::detail::unspecified_bool_type() const {                    \
    return this->operator!() ? 0                                            \
                             : &YAML::detail::unspecified_bool::true_value; \
  }

#endif  // NODE_DETAIL_BOOL_TYPE_H_62B23520_7C8E_11DE_8A39_0800200C9A66
