# Supplementary material for: Mechanisms of chromosome biorientation and bipolar spindle assembly analyzed by computational modeling
Source: eLife. 2020 Feb 13;9:e48787. doi: 10.7554/eLife.48787 (PMC7311174; doi:10.7554/eLife.48787)
Supplement: Source code 1. — Requires C++ compiler, and GSL, GLEW, python2, python3, libyaml, FFTW, GLFW, xQuartz, freeGLUT, libpng, ffmpeg, pkg-config, and png++ libraries. Python libraries should include matplotlib, numpy, opencv-python, panda3d, pandas, PyYAML, and scipy for analysis framework. Used for all simulations except Figure 2—figure supplement 1, panel D: Soft nuclear envelope. Untar and unzip SourceCodeFile1.tar.gz, then use the accompanying Makefile and MakefileIncmk to compile on your system. [file elife-48787-code1.tar.gz › Lib/yaml-cpp/include/yaml-cpp/contrib/anchordict.h]

#ifndef ANCHORDICT_H_62B23520_7C8E_11DE_8A39_0800200C9A66
#define ANCHORDICT_H_62B23520_7C8E_11DE_8A39_0800200C9A66

#if defined(_MSC_VER) ||                                            \
    (defined(__GNUC__) && (__GNUC__ == 3 && __GNUC_MINOR__ >= 4) || \
     (__GNUC__ >= 4))  // GCC supports "pragma once" correctly since 3.4
#pragma once
#endif

#include <vector>

#include "../anchor.h"

namespace YAML {
/**
 * An object that stores and retrieves values correlating to {@link anchor_t}
 * values.
 *
 * <p>Efficient implementation that can make assumptions about how
 * {@code anchor_t} values are assigned by the {@link Parser} class.
 */
template <class T>
class AnchorDict {
 public:
  AnchorDict() : m_data{} {}
  void Register(anchor_t anchor, T value) {
    if (anchor > m_data.size()) {
      m_data.resize(anchor);
    }
    m_data[anchor - 1] = value;
  }

  T Get(anchor_t anchor) const { return m_data[anchor - 1]; }

 private:
  std::vector<T> m_data;
};
}  // namespace YAML

#endif  // ANCHORDICT_H_62B23520_7C8E_11DE_8A39_0800200C9A66
