# Supplementary material for: Mechanisms of chromosome biorientation and bipolar spindle assembly analyzed by computational modeling
Source: eLife. 2020 Feb 13;9:e48787. doi: 10.7554/eLife.48787 (PMC7311174; doi:10.7554/eLife.48787)
Supplement: Source code 1. — Requires C++ compiler, and GSL, GLEW, python2, python3, libyaml, FFTW, GLFW, xQuartz, freeGLUT, libpng, ffmpeg, pkg-config, and png++ libraries. Python libraries should include matplotlib, numpy, opencv-python, panda3d, pandas, PyYAML, and scipy for analysis framework. Used for all simulations except Figure 2—figure supplement 1, panel D: Soft nuclear envelope. Untar and unzip SourceCodeFile1.tar.gz, then use the accompanying Makefile and MakefileIncmk to compile on your system. [file elife-48787-code1.tar.gz › analysis/Data/WT/Cen2/data_cen2_003_4.csv]

1.7975	0.70304	0.69636	0.006672	2.9638	8.4792
1.777	0.70518	0.84791	0.0045064	0.089589	0.13455
1.7685	0.75324	0.75907	0.0079112	0.065301	0.076277
1.869	0.77983	0.81335	0.0025496	0.086708	0.078193
1.8343	0.78796	0.88298	0.0045763	0.095976	0.29302
1.8637	0.6202	0.80977	0.0096639	0.045622	0.11917
1.8694	0.64844	1.3817	0.001929	0.034953	2.0151
1.9592	0.95324	0.68154	0.0072631	0.24944	0.09231
2.012	0.90519	1.0113	0.0024738	0.11706	0.1375
2.0245	0.96748	0.6444	0.0076559	0.12032	0.038923
2.0261	1.0178	0.63886	0.0051451	0.10801	0.055858
1.9821	1.172	0.7964	0.0073914	0.097483	0.067429
2.0438	0.96214	0.66961	0.0065258	0.17014	0.070289
2.0951	1.3415	0.69601	0.037697	0.076581	0.033712
2.1315	1.1575	0.95911	0.055653	0.14741	0.061493
1.937	0.94617	0.5473	0.094154	0.11237	0.034129
2.2249	1.1792	0.73706	0.0078668	0.098524	0.047652
2.1117	0.97606	0.58571	0.0059341	0.069953	0.034949
2.2261	1.017	0.55926	0.012634	0.083559	0.033054
2.101	0.89624	0.49356	0.0063843	0.095263	0.033819
2.1685	1.1361	0.6847	0.012178	0.091819	0.047104
2.1549	1.3012	0.8238	0.01069	0.078868	0.055414
2.2853	1.1755	0.84788	0.012637	0.084772	0.077604
2.3902	1.0858	1.0827	0.010054	59.905	54.776
2.4084	1.1513	1.1498	0.011592	23.634	11.988
2.3574	1.202	0.90367	0.0071323	0.2389	0.13884
2.3198	1.2434	0.88319	0.0054687	0.16168	0.059471
2.3189	0.95679	0.78934	0.0054494	0.13714	0.074673
2.3269	0.81705	0.81705	0.0037672	NaN	NaN
2.3516	0.86774	0.61652	0.015347	0.083615	0.063277
2.3747	0.94303	0.48666	0.0035022	0.04648	0.030506
2.4579	0.93814	0.38714	0.0043716	0.051309	0.023389
2.4357	1.2539	0.51949	0.0059547	0.06176	0.033913
2.3791	1.0184	0.39291	0.007832	0.054613	0.01982
2.4204	0.83419	0.30435	0.0069528	0.044491	0.011421
2.4597	1.1014	0.51044	0.0051705	0.059668	0.028247
2.53	0.87301	0.58307	0.003384	0.15362	0.10422
2.5253	0.77486	0.66679	0.0052137	0.21079	0.37784
2.5578	1.0363	0.51255	0.0072921	0.070888	0.027872
2.6097	1.3852	0.92029	0.0079662	0.10779	0.069525
2.6526	1.4114	0.76187	0.005345	0.085252	0.048094
2.6647	1.6867	0.47737	0.0013582	0.096504	0.027535
2.6599	1.7867	0.33887	0.0027915	0.11597	0.023002
2.7892	2.3162	0.83202	0.002068	0.14721	0.049985
2.8173	2.52	0.63882	0.0054294	0.16683	0.033313
