# Supplementary material for: Mechanisms of chromosome biorientation and bipolar spindle assembly analyzed by computational modeling
Source: eLife. 2020 Feb 13;9:e48787. doi: 10.7554/eLife.48787 (PMC7311174; doi:10.7554/eLife.48787)
Supplement: Source code 1. — Requires C++ compiler, and GSL, GLEW, python2, python3, libyaml, FFTW, GLFW, xQuartz, freeGLUT, libpng, ffmpeg, pkg-config, and png++ libraries. Python libraries should include matplotlib, numpy, opencv-python, panda3d, pandas, PyYAML, and scipy for analysis framework. Used for all simulations except Figure 2—figure supplement 1, panel D: Soft nuclear envelope. Untar and unzip SourceCodeFile1.tar.gz, then use the accompanying Makefile and MakefileIncmk to compile on your system. [file elife-48787-code1.tar.gz › analysis/Data/WT/Cen2/data_cen2_001_2.csv]

1.3702	0.60972	0.75161	0.019524	0.59535	0.06579
1.3868	0.95106	0.83831	0.0075816	2.7902	0.14453
1.2992	0.72566	0.53689	0.0060308	0.20168	0.24944
1.4141	0.85625	0.70601	0.0069351	0.40547	0.88358
1.4466	0.85833	0.69625	0.0044791	0.46112	0.28095
1.5214	0.80575	0.59056	0.0050948	0.25079	0.24043
1.5993	0.80437	0.80373	0.0022248	1185.6	1250.9
1.5403	0.97362	0.64202	0.0052596	0.10952	0.09765
1.5251	1.0437	0.78544	0.0044495	0.13525	0.12016
1.6317	0.85424	0.6585	0.0061377	0.15665	0.35826
1.6261	0.87347	0.66668	0.0068735	0.40852	0.33517
1.7423	0.91059	0.67689	0.0071221	0.16861	0.2337
1.8187	0.92912	0.6499	0.00797	0.18046	0.13655
1.7904	0.71147	0.37927	0.0053962	0.089521	0.069822
1.6929	0.67213	0.43729	0.0038331	0.24498	0.11792
1.7887	0.98159	0.69079	0.004701	0.14993	0.13373
1.8675	1.2594	1.0043	0.0053044	0.33748	0.26121
1.9354	1.0792	1.0061	0.0059673	0.33004	0.26028
1.9698	1.0874	1.0334	0.001951	0.44387	0.25999
2.0228	0.95796	0.65912	0.0044181	0.14242	0.11749
1.9703	0.83968	0.4747	0.0037377	0.077538	0.038048
1.9736	0.91725	0.66402	0.0034663	0.16996	0.10791
2.0866	1.0373	0.98683	0.0028504	0.61626	0.18659
2.111	1.4292	1.1397	0.0042224	0.18718	0.20471
2.0831	1.6459	1.1634	0.004373	0.15039	0.13122
2.1207	1.3787	1.1938	0.0016317	0.40389	1.0061
2.0551	1.3593	1.1497	0.003604	0.40649	0.27414
2.0679	1.4428	1.1541	0.0031852	0.24158	0.37769
2.0424	1.6772	1.1349	0.0025722	0.14899	0.12291
2.0781	1.6351	1.2593	0.0034142	0.24954	0.14475
2.1041	1.2385	1.0311	0.0076264	0.23485	0.42542
2.1033	1.1756	0.6417	0.0068684	0.11406	0.067155
2.1893	0.66944	0.43567	0.0082563	0.20876	0.18318
2.1881	0.72185	0.68707	0.0064111	0.11167	0.069897
2.2571	1.0559	0.79879	0.0040054	0.18789	0.10073
2.2323	1.0686	1.0681	0.010088	83.443	83.086
2.0867	1.5526	1.3265	0.0091673	0.54439	0.37949
2.0897	1.6766	1.4945	0.0065826	0.4416	0.14541
2.0596	1.6407	1.3853	0.0076451	0.3376	0.25501
2.1716	1.5629	1.3732	0.0076196	0.57453	0.50193
2.2055	1.1732	1.1725	0.010481	21.805	19.373
2.2524	1.1071	0.77747	0.0102	0.12096	0.12716
2.2819	0.93682	0.73998	0.0046621	0.39698	0.17532
2.3209	1.1674	0.99548	0.0023695	0.46241	0.28947
2.3965	1.3043	1.1717	0.0053598	0.9153	0.62243
2.4425	1.6652	1.429	0.0069663	0.48069	0.4496
2.4539	1.7427	1.4759	0.0045636	0.33828	0.40337
2.488	1.6864	1.5402	0.011045	1.06	1.163
2.4725	1.6057	1.378	0.0085074	0.57862	0.6448
2.5596	1.6236	1.5316	0.0078148	0.86242	0.70169
2.4793	1.4557	1.3193	0.010597	0.54248	0.35551
2.4834	1.4151	1.1972	0.0070325	0.56259	0.67101
2.6175	1.7659	1.2178	0.0073371	0.15746	0.17704
2.658	2.0371	1.6127	0.0105	0.2875	0.30044
2.6483	1.884	1.3985	0.0088637	0.22448	0.12426
2.6718	1.652	1.652	0.0069883	47557	47480
2.5885	1.5504	1.2125	0.0087735	0.25702	0.1806
2.6854	1.4259	1.0387	0.0038027	0.18364	0.147
2.6745	1.1827	0.87344	0.010754	0.2074	0.21784
2.7453	0.95794	0.95755	0.01159	45.558	49.986
2.7618	1.1325	0.87718	0.0056551	0.21315	0.18058
2.7887	1.1272	1.1272	0.012309	6116.1	6085.1
2.751	1.3579	0.98103	0.0072811	0.20262	0.1524
2.7312	1.2811	0.98303	0.0046631	0.30405	0.14876
2.6946	1.4571	1.0041	0.0018806	0.1356	0.11054
2.7204	1.7728	1.7728	0.013884	3444.5	3446.2
2.8682	2.2748	1.8286	0.0017379	0.21213	0.20481
2.7914	2.3356	1.8935	0.014302	0.24433	0.20685
2.9096	2.3868	2.0087	0.009083	0.25769	0.22923
2.9196	2.3854	2.0024	0.013976	0.35009	0.33841
3.0002	2.4641	2.1103	0.01899	0.45839	0.29168
2.9703	2.4803	2.1646	0.015879	0.46733	0.65506
3.0361	2.7658	2.4544	0.0082716	0.60576	0.6921
2.9869	2.5637	2.1946	0.013548	0.3424	0.42246
3.0881	2.3591	1.9917	0.083061	0.26167	0.25454
3.0954	2.2079	2.205	0.10219	103.78	71.429
3.0533	2.3473	2.1265	0.036682	0.50169	0.41418
3.0771	2.3601	2.0955	0.052628	0.54702	0.3554
2.9814	1.9737	1.9736	0.16418	197.17	195.75
2.9309	1.7429	1.35	0.14732	0.14565	0.1293
2.9724	1.6096	1.4314	0.1426	0.23251	0.16749
3.0414	1.9751	1.7312	0.1386	0.45291	0.39114
3.0744	2.2306	1.8758	0.13972	0.25703	0.24683
2.9536	2.0273	1.7183	0.14552	0.32005	0.28759
2.9342	1.7226	1.7236	0.13592	23.32	24.288
2.9939	1.8049	1.6743	0.14961	0.18375	0.16124
3.0342	2.0853	1.8019	0.052344	0.32969	0.25948
5.559	4.0795	3.6216	1.729	0.40817	0.29398
3.0506	1.9752	1.6475	0.058515	0.19322	0.16021
3.1066	1.8228	1.5694	0.12498	0.16086	0.14043
3.0987	1.6318	1.4678	0.12807	0.20611	0.17529
3.0057	1.5133	1.3859	0.12609	0.13251	0.10818
2.9984	1.5541	1.5583	0.14087	0.12787	0.12147
3.0558	1.738	1.3681	0.1286	0.20092	0.14568
3.0677	1.5039	1.3348	0.041739	0.16801	0.11046
2.872	1.2222	1.0177	0.015459	0.15137	0.091197
2.9402	0.95485	0.60966	0.015294	0.13717	0.099486
2.9978	0.68848	0.38147	0.083674	0.087672	0.036543
2.9317	0.53869	0.37918	0.0082743	0.22249	0.19195
2.9938	0.59477	0.48178	0.0020835	0.39893	0.62208
3.0778	0.72292	0.72211	0.0075725	19.506	35.651
3.0826	1.0666	0.74715	0.0031819	0.21216	0.099832
3.0964	1.0471	1.0471	0.011195	1800.4	1778.2
3.2133	1.2675	1.0861	0.0058127	0.59743	0.34241
3.1895	1.0578	0.86059	0.012863	0.3575	0.31722
3.3832	0.9346	0.6083	0.013353	0.13251	0.076494
3.3123	0.92632	0.67989	0.012827	0.22697	0.21167
3.1985	0.83896	0.63658	0.019295	0.39238	0.25221
3.225	1.0318	0.84885	0.0078622	0.49109	0.37123
3.3202	1.4633	1.141	0.011599	0.26159	0.27183
3.3685	1.3774	1.1087	0.0096172	0.14587	0.13842
3.3919	1.532	1.1733	0.013709	0.26231	0.18941
3.4505	1.6917	1.3259	0.042333	0.37732	0.20364
3.3798	1.9564	1.612	0.044703	0.25819	0.27374
3.4449	2.0576	1.633	0.11084	0.22634	0.20738
3.5242	2.0398	1.7615	0.059641	0.76109	0.60531
3.512	1.9266	1.7036	0.018876	0.78693	0.81301
3.4403	1.9365	1.2405	0.010505	0.17144	0.11599
3.4404	1.6898	1.0116	0.030255	0.18284	0.11087
3.4321	1.4257	0.76316	0.11447	0.14147	0.094304
3.4187	1.2567	0.76911	0.11542	0.14754	0.092526
3.3509	1.0102	1.0102	0.022863	NaN	NaN
3.3388	1.165	0.94634	0.010138	0.26174	0.32529
3.3501	1.5628	1.0715	0.017902	0.18469	0.13782
3.4058	1.4817	1.3097	0.0071502	0.63701	0.78827
3.1827	1.3936	1.2512	0.019277	0.8509	1.0587
3.0622	1.4598	1.4598	0.057292	15943	15980
3.1564	2.0354	1.7014	0.116	0.33981	0.38403
3.1781	2.1784	1.8605	0.069117	0.33272	0.31473
3.2561	2.2549	1.9411	0.10605	0.43968	0.27768
3.2202	2.0041	1.8092	0.12122	0.72445	0.76407
3.2858	2.2205	1.8934	0.12851	0.3529	0.36372
3.2333	2.2749	1.8708	0.09084	0.2772	0.25834
3.1856	2.2605	1.8736	0.026407	0.24507	0.26224
3.2072	2.1498	1.9523	0.031949	0.64651	0.65651
3.2576	2.2859	1.9404	0.13018	0.29996	0.24009
3.3424	2.1681	1.8296	0.24628	0.23444	0.2052
3.1002	2.1561	1.8472	0.15333	0.37886	0.39826
3.1268	2.1625	1.7906	0.23654	0.25518	0.25001
3.0902	1.8863	1.886	0.23921	65.119	53.577
3.0437	1.8105	1.5103	0.17067	0.25127	0.26047
2.9342	1.4249	1.0665	0.18384	0.1072	0.087768
3.0038	1.2157	0.93201	0.23394	0.11058	0.096148
3.1702	1.1312	0.97422	0.20328	0.22745	0.38021
3.369	1.4197	1.1696	0.21131	0.25318	0.43283
3.355	1.6573	1.2086	0.15638	0.30309	0.17831
3.2531	1.1434	1.1434	0.1713	2408.8	2423.6
3.1971	1.0729	1.428	0.17996	0.15177	3.3726
3.0776	0.97739	1.7668	0.14336	0.088978	5.7482
3.1072	0.90747	1.2575	0.12614	0.15189	0.18426
2.9991	1.2211	1.2212	0.14134	947.58	967.45
3.1988	2.3018	1.7002	0.13068	5.7994	0.24012
3.3101	2.408	1.8484	0.13079	2.468	0.26617
3.2994	2.076	1.5211	0.142	0.51357	0.31559
3.2931	2.1044	1.3963	0.11698	2.6346	0.12097
3.2573	1.5056	1.1138	0.14159	0.21923	0.21487
3.3017	2.0348	1.1838	0.1376	2.5424	0.074089
3.3067	2.0385	1.2675	0.16362	3.9574	0.10746
3.3637	1.6929	1.4102	0.15354	0.40851	0.36969
3.3831	1.7503	1.4192	0.17023	0.2541	0.19464
3.4191	1.8115	1.3428	0.10139	0.22392	0.18664
3.2694	1.4932	0.93115	0.13007	0.12131	0.089262
3.1771	1.0374	0.75496	0.13043	0.23044	0.23713
3.1993	1.1395	0.91729	0.1297	0.19086	0.15985
3.1705	1.455	1.0146	0.11772	0.16829	0.1439
3.2164	1.7543	1.2637	0.10515	0.19573	0.19421
3.227	1.7479	1.5357	0.03167	0.55505	0.75128
3.2552	1.4269	1.4269	0.12782	13203	13203
3.2176	1.4322	1.1147	0.10032	0.19677	0.25477
3.0629	1.076	0.85146	0.11736	0.35341	0.35244
3.1476	1.0971	1.0951	0.092899	43.409	15.508
3.1485	1.15	1.2662	0.038886	0.50106	0.48825
3.2206	1.8945	1.0444	0.10731	3.9104	0.096251
3.1434	1.1303	0.85953	0.024161	0.25593	0.21196
3.2581	0.72755	0.72753	0.057989	5514.5	5514.6
3.1443	0.69422	0.5523	0.057098	0.27263	0.171
3.244	0.65731	0.48754	0.079302	0.2344	0.46448
3.2486	0.89378	0.77102	0.066636	0.68077	0.86324
3.2769	0.79743	0.79662	0.048592	24.759	19.069
3.3785	1.0972	0.87462	0.064049	0.28463	0.29541
3.2067	1.2338	1.2334	0.09954	514.25	548.57
3.246	1.5571	1.1732	0.02234	0.13701	0.15834
3.2107	1.6918	1.3171	0.01942	0.21262	0.21088
3.2176	1.4481	1.4464	0.0097559	25.262	31.006
3.1704	1.3632	1.3301	0.10789	2.0077	10.262
3.3544	1.6515	1.454	0.038448	0.52056	0.55331
3.4071	1.4278	1.2538	0.03282	0.58611	0.83331
3.4737	1.406	1.2487	0.048328	0.58476	1.0502
3.4906	1.5834	1.2546	0.069132	0.30193	0.24083
3.3563	1.568	1.1825	0.017181	0.21951	0.12738
3.2321	1.237	1.005	0.0049311	0.42057	0.35949
3.2299	0.74497	0.74494	0.0030277	236.66	230.25
3.3542	0.91725	0.39534	0.0017697	0.093354	0.043294
3.1726	0.84237	0.39002	0.010338	0.087626	0.036617
3.2918	0.87254	0.60221	0.0040029	0.14878	0.12536
3.0395	0.93453	0.6342	0.0062772	0.11412	0.089333
3.3423	1.419	1.0685	0.0056055	0.15946	0.14126
3.3536	1.2482	1.5553	0.0068147	0.17024	0.35013
3.3688	1.3542	1.1824	0.0022951	0.27325	0.23386
3.2595	1.3098	1.037	0.0072055	0.15735	0.15046
3.2272	1.2029	0.65946	0.0084718	0.11998	0.072704
3.1905	1.2082	0.74127	0.032336	0.12765	0.07653
3.1678	1.2454	0.72364	0.053301	0.096733	0.065828
3.229	1.1773	0.8081	0.055588	0.1111	0.06829
3.2572	1.021	0.50808	0.011437	0.089245	0.04369
3.3881	1.2282	0.28992	0.063685	0.13598	0.033306
3.5797	1.5487	0.71274	0.056882	0.15038	0.081425
3.4485	1.5489	0.99863	0.042041	0.14338	0.10393
3.4229	1.626	1.1545	0.031985	0.14867	0.11538
3.4995	1.6903	1.3433	0.063364	0.19742	0.1708
3.5304	1.4177	1.4176	0.038304	13171	13111
3.4844	1.2431	0.88058	0.010623	0.12912	0.11315
3.5625	1.0592	0.7201	0.016179	0.16328	0.13541
3.5535	0.89764	0.60735	0.0223	0.14508	0.13535
3.5472	0.59195	0.59191	0.022175	4685.7	4696.3
3.6584	0.81774	0.6752	0.019296	0.11582	0.072378
3.5802	0.88624	0.85575	0.017907	0.14798	0.10154
3.6753	1.1179	0.87002	0.0044082	0.13264	0.086607
3.4431	1.3601	1.014	0.0072524	0.17844	0.11214
3.4395	1.6316	1.2614	0.002972	0.2112	0.13057
3.4654	1.8037	1.4698	0.0037835	0.26968	0.21838
3.4746	1.7197	1.4041	0.005137	0.23403	0.16613
3.4983	1.626	1.626	0.0028742	25751	25757
3.1872	1.6778	1.3283	0.0083989	0.21515	0.15626
3.4161	2.0847	1.7696	0.0013372	0.25582	0.209
3.3134	1.878	1.6387	0.017191	0.22467	0.16984
3.3371	1.7834	1.7854	0.017713	0.25812	0.25463
3.242	1.99	1.5469	0.027878	0.20986	0.15878
3.3148	1.6472	1.2479	0.013879	0.19642	0.14742
3.3364	1.1405	0.87035	0.044444	0.1663	0.14623
3.4821	1.1349	0.85653	0.0058961	0.22441	0.21362
3.4131	1.0279	0.8483	0.0094479	0.16748	0.13013
3.2734	1.0489	0.85302	0.002778	0.20262	0.14689
3.2634	0.94222	0.56609	0.0058209	0.11229	0.080271
3.1805	0.99312	0.5892	0.0094971	0.11454	0.078919
3.3256	1.3478	0.83895	0.0099125	0.14909	0.088626
3.2798	1.6832	0.97917	0.0036298	0.18804	0.10912
3.2783	1.6716	1.2054	0.0052545	0.17901	0.11908
3.2771	1.9803	1.4197	0.0048617	0.18083	0.12492
3.2583	2.1302	1.6867	0.0045394	0.22466	0.15607
3.2083	2.5098	1.8143	0.008225	0.28846	0.18898
3.1859	2.7916	2.114	0.013219	0.30782	0.24102
3.1513	3.0995	2.2901	0.011414	0.32646	0.23158
3.264	3.1131	2.4818	0.017969	0.32029	0.25309
3.3855	2.9729	2.5332	0.0077365	0.28342	0.21454
3.2755	3.0045	2.4162	0.012585	0.2622	0.18385
3.4466	2.8431	2.1558	0.014849	0.26188	0.22626
3.3509	2.5817	1.9921	0.013739	0.25898	0.18582
3.1656	2.1815	1.5028	0.00692	0.19352	0.1408
3.2161	1.593	0.96976	0.0029854	0.17446	0.10737
3.226	1.2891	0.76666	0.0027878	0.12509	0.077209
3.1985	1.144	0.55615	0.00015639	0.12266	0.04937
3.2111	1.1781	0.54115	0.0051696	0.11185	0.054072
3.2242	1.0407	0.42485	0.0018327	0.099569	0.0485
3.0967	0.9809	0.67988	0.0028396	0.10798	0.065424
3.1978	1.013	0.72412	0.0039068	0.12534	0.081532
3.2384	0.83858	0.80808	0.0048957	0.16897	0.16455
3.3858	1.0425	0.69932	0.0039008	0.16406	0.082461
3.3831	1.1609	0.64315	0.006919	0.11537	0.066798
3.3482	1.1198	0.83546	0.01378	0.21071	0.15846
3.3072	1.4548	0.99896	0.011405	0.16468	0.097645
3.3487	1.6675	1.3416	0.011606	0.26897	0.20123
3.4828	2.0269	1.6293	0.0085268	0.17957	0.15763
3.5568	2.2325	1.6949	0.0013682	0.21444	0.18391
3.4868	2.6116	2.0526	0.0044801	0.26087	0.16581
3.2375	2.6883	1.9389	0.0052084	0.28326	0.19793
3.3265	2.821	2.0852	0.015733	0.29504	0.20636
3.3162	3.0663	2.137	0.014118	0.30759	0.2035
3.2139	2.9831	2.0493	0.016834	0.28125	0.17834
3.2835	2.8202	1.9587	0.016211	0.28379	0.18326
3.2531	2.894	1.9064	0.012286	0.25451	0.17791
3.1735	3.0769	1.8517	0.0075099	0.30308	0.18142
3.2074	3.2022	1.8219	0.0089112	0.31753	0.19161
3.4834	3.0714	1.5145	0.015274	0.28839	0.16578
