# Supplementary material for: Mechanisms of chromosome biorientation and bipolar spindle assembly analyzed by computational modeling
Source: eLife. 2020 Feb 13;9:e48787. doi: 10.7554/eLife.48787 (PMC7311174; doi:10.7554/eLife.48787)
Supplement: Source code 1. — Requires C++ compiler, and GSL, GLEW, python2, python3, libyaml, FFTW, GLFW, xQuartz, freeGLUT, libpng, ffmpeg, pkg-config, and png++ libraries. Python libraries should include matplotlib, numpy, opencv-python, panda3d, pandas, PyYAML, and scipy for analysis framework. Used for all simulations except Figure 2—figure supplement 1, panel D: Soft nuclear envelope. Untar and unzip SourceCodeFile1.tar.gz, then use the accompanying Makefile and MakefileIncmk to compile on your system. [file elife-48787-code1.tar.gz › analysis/Data/WT/Cen2/data_cen2_003_1.csv]

0.85004	0.68532	0.47005	0.0034059	0.12597	0.09452
0.93177	0.94547	0.76166	0.0041265	0.097513	0.075532
0.84232	1.1702	0.52801	0.0043399	0.12823	0.031728
0.99167	1.0017	1.2983	0.0034334	0.045954	0.31433
0.62731	0.54807	0.25078	0.017563	0.078818	0.029953
0.97653	0.37773	0.20621	0.055848	0.058093	0.015589
0.77843	0.40287	0.36059	0.033187	0.039049	0.033041
0.014093	0.16499	0.46471	0.023212	0.019705	0.049924
0.98431	0.63845	0.88466	0.010135	0.089965	0.12119
0.75117	0.57163	0.89646	0.06864	0.065241	0.11929
0.72224	0.32586	0.60085	0.0035748	0.033258	0.062185
0.79905	0.76076	1.0958	0.0051164	0.072066	0.097641
0.7141	0.60118	0.45503	0.013849	0.053105	0.028457
0.0004622	0.95284	1.2145	0.0075185	0.088566	0.11584
0.00060982	0.44776	0.79366	0.0052503	0.028888	0.069005
0.0052635	0.88628	NaN	0.00032143	0.065311	NaN
0.34674	0.86852	0.75831	0.018021	0.094829	0.077958
1.1621	1.0706	0.63672	0.0084454	0.08237	0.045684
1.2333	1.1388	0.70295	0.0069841	0.075103	0.049338
1.3216	0.91159	0.56165	0.015978	0.1357	0.061194
1.3692	1.114	0.59011	0.018258	0.066805	0.042148
1.4366	0.98685	0.62184	0.0042821	0.055696	0.047498
1.44	1.0901	0.6163	0.01085	0.072403	0.046115
1.3933	0.93561	0.45579	0.009603	0.057906	0.031305
1.5227	0.91353	0.63682	0.030819	0.07435	0.066221
1.4662	0.72979	0.32845	0.0074932	0.049612	0.02464
1.5334	1.05	0.64917	0.02656	0.097586	0.055016
1.5154	1.0717	0.61708	0.014512	0.09145	0.049613
1.5293	0.65344	0.44231	0.0027505	0.039623	0.02324
1.5854	0.74555	0.27043	0.031475	0.052967	0.023416
1.6654	1.4843	0.6819	0.03089	0.10942	0.054306
1.6793	1.0102	0.583	0.015672	0.070702	0.053081
1.8128	1.0432	0.54173	0.025961	0.096576	0.055039
1.764	0.77583	0.30252	0.023382	0.050494	0.0298
1.7189	1.1887	0.56413	0.0057923	0.0716	0.042244
1.7482	1.1651	0.6666	0.012046	0.080498	0.059363
1.7042	1.1801	0.79509	0.0092335	0.076755	0.074741
1.7765	1.0284	0.55533	0.0015513	0.074176	0.047805
1.762	1.5195	1.0315	0.0076462	0.14495	0.093655
1.6748	1.0707	0.49273	0.0038539	0.10283	0.04342
1.7663	0.77308	0.46911	0.00063126	0.12647	0.099094
1.8673	1.3424	0.79581	0.0027253	0.14626	0.11034
1.8844	1.9337	1.0142	0.00070133	1.1166	0.068276
1.8768	1.3918	1.0259	0.0027676	0.20469	0.12958
1.9301	1.315	0.82315	0.0010315	0.12004	0.070651
1.9359	1.3103	0.64824	0.0028789	0.091151	0.044267
1.9658	1.183	0.80843	0.005627	0.074248	0.096658
1.99	0.84764	0.94369	0.0086748	0.070361	0.43354
1.9625	0.81328	0.56849	0.0067384	0.067437	0.042864
1.9324	0.5971	0.36806	0.00049182	0.090247	0.071819
2.0578	0.99725	0.99727	0.0039491	938.88	949.29
2.113	0.6349	0.85784	0.018241	0.12332	0.22185
2.252	1.0521	1.5936	0.02622	0.090273	0.12466
2.3394	1.0007	1.5869	0.020785	0.080628	0.1146
2.1745	0.92472	0.92466	0.014586	152.79	152.93
2.2743	1.0801	0.74371	0.018637	0.14471	0.10007
2.1958	0.6906	0.56964	0.027027	0.41758	0.3021
2.1672	0.91245	0.42676	0.027884	0.083413	0.052183
2.2377	0.8079	0.67907	0.023809	0.082123	0.094432
2.4085	1.1575	0.80115	0.030591	0.10635	0.094574
2.3099	0.97163	0.66763	0.027144	0.094156	0.068005
2.3633	1.082	0.95231	0.023253	0.12151	0.093135
2.2076	0.83971	0.65823	0.027494	0.075484	0.050566
2.588	0.9365	0.76166	0.030951	0.13302	0.082069
2.5608	1.2635	0.8503	0.027837	0.10257	0.057147
2.3849	0.91008	0.766	0.026176	0.076289	0.065825
2.5513	0.65754	0.54052	0.015434	0.084566	0.073592
2.3702	0.9961	0.74139	0.019648	0.24447	0.1761
2.6279	0.84855	0.5416	0.020457	0.085678	0.060674
2.6341	0.68145	0.53772	0.029843	0.047603	0.051785
2.4606	0.99403	0.85586	0.031688	0.098527	0.089545
2.4404	0.96796	0.95298	0.020699	0.13146	0.16684
2.3985	1.4112	0.96155	0.032015	0.13206	0.084779
2.3637	0.95769	0.66833	0.017832	0.095397	0.065594
2.5077	1.2892	0.80124	0.023628	0.11529	0.057444
2.5671	0.94988	0.66585	0.01592	0.19508	0.074152
2.6801	1.0197	1.0268	0.01995	3.0734	1.4881
2.6567	1.3562	1.1922	0.020468	0.27562	0.20081
2.608	1.3938	1.0668	0.020713	0.13261	0.1784
2.4661	1.3085	0.87151	0.020476	0.12769	0.091346
2.5111	1.6409	1.1667	0.022773	0.15062	0.12864
2.6447	1.2543	0.82511	0.020826	0.12208	0.088705
2.6401	1.5144	0.87861	0.021787	0.10206	0.078218
2.5896	1.3956	1.018	0.024207	0.14084	0.10463
2.6975	1.3448	0.93263	0.028096	0.17259	0.11067
2.707	1.3359	0.964	0.023782	0.17851	0.14126
2.7489	1.141	1.2194	0.031094	0.48525	0.25153
2.801	1.2594	0.8783	0.024375	0.22583	0.11703
2.677	1.2321	1.0804	0.027413	0.36998	0.17312
2.6422	0.98589	0.60462	0.026193	0.09374	0.049041
2.7309	1.3148	0.79247	0.027429	0.14056	0.081164
2.8393	1.6169	1.1367	0.029598	0.16928	0.1056
2.9042	1.3107	0.82563	0.024226	0.076458	0.063697
2.6011	1.501	1.2102	0.026961	0.2158	0.16339
2.9624	1.2707	1.2474	0.052925	0.31868	0.17456
2.684	1.6176	1.2062	0.026863	0.21833	0.15317
2.7631	1.7611	1.2488	0.033583	0.1537	0.11759
2.768	1.422	1.1711	0.029787	0.33483	0.2632
2.6457	1.467	0.93828	0.019885	0.10136	0.096171
2.739	1.347	0.69435	0.029258	0.1108	0.062125
2.8409	1.5326	0.9243	0.021642	0.12464	0.081277
2.9577	1.042	1.042	0.02918	NaN	NaN
2.9157	1.3448	0.99017	0.027907	0.072854	0.067656
2.7728	1.3305	1.3302	0.044409	2608.9	2512.9
2.7325	1.728	1.2428	0.042535	0.18028	0.12499
2.7533	1.6278	1.4502	0.027032	0.74174	0.41674
2.8184	1.8753	1.2364	0.023706	0.12511	0.1079
2.819	1.6979	0.99591	0.028742	0.11461	0.082698
2.8275	1.4025	0.90791	0.025012	0.14543	0.091258
2.7684	1.5558	1.0214	0.032802	0.13877	0.11031
2.8475	1.5203	1.0013	0.029677	0.14114	0.098058
2.7109	1.8098	1.137	0.028429	0.13566	0.10583
2.7625	1.3137	0.76158	0.020184	0.10712	0.079482
2.7843	1.3803	1.0002	0.01988	0.1388	0.14692
2.7761	1.569	1.1271	0.020342	0.16456	0.15119
2.7993	1.2649	0.76804	0.028563	0.11167	0.072078
2.834	1.1261	0.71769	0.033189	0.14783	0.096942
2.8543	1.177	0.80131	0.027078	0.15388	0.083868
2.763	1.3038	0.9278	0.026676	0.18594	0.13592
2.7996	1.4749	0.85682	0.023409	0.12986	0.077198
2.7101	1.9476	1.1779	0.031071	0.16013	0.10882
2.8502	1.8588	1.1952	0.022765	0.1588	0.11698
2.925	1.6873	1.0851	0.02193	0.1876	0.10901
2.9037	1.7287	0.83868	0.019762	0.15383	0.073769
2.9645	2.2018	1.4567	0.025911	0.20762	0.14405
3.0135	2.0311	1.4853	0.02481	0.187	0.1455
2.923	2.1502	1.5476	0.018304	0.15123	0.15632
2.8698	1.9833	1.329	0.026528	0.16315	0.13387
2.8768	1.6498	1.0594	0.019504	0.13736	0.094129
2.9844	1.5465	0.38581	0.021787	0.14852	0.035537
