# Supplementary material for: Mechanisms of chromosome biorientation and bipolar spindle assembly analyzed by computational modeling
Source: eLife. 2020 Feb 13;9:e48787. doi: 10.7554/eLife.48787 (PMC7311174; doi:10.7554/eLife.48787)
Supplement: Source code 1. — Requires C++ compiler, and GSL, GLEW, python2, python3, libyaml, FFTW, GLFW, xQuartz, freeGLUT, libpng, ffmpeg, pkg-config, and png++ libraries. Python libraries should include matplotlib, numpy, opencv-python, panda3d, pandas, PyYAML, and scipy for analysis framework. Used for all simulations except Figure 2—figure supplement 1, panel D: Soft nuclear envelope. Untar and unzip SourceCodeFile1.tar.gz, then use the accompanying Makefile and MakefileIncmk to compile on your system. [file elife-48787-code1.tar.gz › analysis/Data/WT/Cen2/data_cen2_001_1.csv]

1.0527	0.36567	0.79227	0.0043677	0.04254	0.091091
1.1281	0.23974	0.92901	0.0070937	0.028401	0.13749
1.2317	0.60276	1.2425	0.012126	0.053962	1.7896
1.2976	0.61504	1.2672	0.011515	0.045488	2.1146
1.3258	0.72499	1.3253	0.011607	0.058808	2.2391
1.3766	0.63757	0.75816	0.016147	0.44411	0.62321
1.4512	0.89039	1.0177	0.014182	0.13245	0.17626
1.4768	1.0133	1.2284	0.016027	0.097839	0.12825
1.4921	1.0662	1.3818	0.014357	0.12115	0.17881
1.588	1.0104	1.4108	0.015535	0.10643	0.14438
1.6534	1.0448	1.3983	0.016739	0.11646	0.14583
1.5778	1.0073	1.3609	0.017624	0.11015	0.13634
1.6954	1.0106	1.4001	0.017832	0.098458	0.1448
1.7824	1.6271	1.3485	0.026554	1.135	0.16184
1.7848	1.4923	1.3403	0.019313	2.3528	0.15051
1.8893	1.3547	1.5904	0.021393	0.20002	0.27797
1.7969	1.1227	1.5798	0.022131	0.13675	0.19568
1.8962	1.2364	1.7136	0.034013	0.15267	0.25734
1.9211	1.2296	1.5429	0.023139	0.19142	0.23947
2.0229	1.0859	1.5554	0.025662	0.13141	0.24267
2.02	1.1827	1.6139	0.019522	0.14477	0.21621
1.9808	1.3442	1.8759	0.019773	0.14236	0.25596
1.9401	1.2645	1.8066	0.019039	0.13001	0.22892
2.0491	1.2748	1.7353	0.017919	0.12343	0.23222
2.1402	1.3854	1.8732	0.021994	0.15935	0.23279
2.1778	1.1559	1.6975	0.020057	0.12768	0.21189
2.2099	0.8746	1.4761	0.023812	0.077516	0.13896
2.2666	0.65047	1.1862	0.030734	0.056965	0.12495
2.2686	0.6982	1.2612	0.03248	0.067603	0.12093
2.3945	0.84244	1.2912	0.034914	0.098194	0.16183
2.4181	0.92153	1.3021	0.028718	0.11232	0.14236
2.4591	0.77903	1.2302	0.063127	0.070643	0.14644
2.445	0.5161	1.1668	0.056605	0.053193	0.099707
2.4197	0.68245	1.1997	0.04102	0.073452	0.13376
2.3615	0.76253	1.1639	0.044944	0.078459	0.11428
2.4436	0.87709	1.0362	0.047278	0.23361	0.35585
2.4517	1.1208	1.6785	0.03514	0.12215	0.16755
2.4323	1.2545	1.8653	0.023137	0.11745	0.14275
2.3804	1.4829	2.0398	0.021949	0.13764	0.19834
2.4704	1.5985	2.0693	0.016319	0.18923	0.20322
2.517	1.5097	1.9054	0.012837	0.17084	0.20909
2.5667	1.5899	1.9798	0.016116	0.14804	0.21409
2.6138	1.3912	1.8475	0.018303	0.14503	0.18724
2.5945	1.1078	1.6805	0.019835	0.10572	0.14998
2.6197	0.817	1.4385	0.012764	0.062769	0.14222
2.6681	0.64446	1.1979	0.011605	0.068596	0.1183
2.6949	0.75015	1.1897	0.015809	0.095017	0.1203
2.6865	0.94137	1.2082	0.019905	0.11254	0.14677
2.6735	1.0193	1.3707	0.018056	0.16119	0.16532
2.6575	1.2336	1.5123	0.013606	0.28732	0.28116
2.7201	1.4924	1.7805	0.0060039	0.29566	0.30496
2.6528	1.5306	1.8226	0.019337	0.34875	0.28987
2.6594	1.4846	1.7618	0.01637	0.24009	0.24182
2.6087	1.668	1.7086	0.018531	2.037	0.55473
2.6182	1.5317	1.2441	0.0043332	0.20858	0.15852
2.5533	1.4221	1.329	0.015046	0.32274	0.24763
2.6821	1.7967	1.236	0.0026724	0.22593	0.15752
2.7907	1.866	1.203	0.014569	0.23328	0.14773
2.8119	1.8195	1.2901	0.016101	0.21136	0.15192
2.7491	1.8101	1.322	0.016019	0.23582	0.16041
2.7714	1.6266	1.1612	0.017036	0.1924	0.15555
2.7286	1.5031	1.1074	0.018829	0.23467	0.14363
2.7523	1.7522	1.2682	0.013527	0.22177	0.15839
2.7939	1.7771	1.2071	0.031423	0.22449	0.15107
2.8583	1.6483	1.1815	0.016075	0.17516	0.16444
2.9046	1.4632	1.0379	0.014615	0.16671	0.13738
2.873	1.5368	0.86684	0.032371	0.16362	0.0944
2.8736	1.3502	0.44541	0.01086	0.16422	0.05446
2.8696	1.3604	0.37637	0.0047367	0.16566	0.042217
2.8824	1.0831	0.39364	0.0038525	0.14325	0.048622
2.8905	1.0764	0.48827	0.010675	0.13334	0.067226
2.9192	1.3242	0.69066	0.014331	0.18153	0.096571
2.9833	1.4687	0.85096	0.0095309	0.20006	0.11302
2.9827	1.7481	1.0432	0.029529	0.25405	0.12902
2.9772	1.9476	1.208	0.0044844	0.22846	0.15399
3.0078	1.9177	1.2945	0.013578	0.22	0.14243
3.0472	1.9112	1.3578	0.017558	0.20508	0.1499
3.0933	1.7893	1.3671	0.0207	0.19379	0.1705
3.0256	1.6792	1.2216	0.020765	0.19549	0.16368
3.0054	1.5423	0.93515	0.015882	0.17215	0.11795
2.9576	1.4055	0.7267	0.014919	0.17937	0.087415
2.961	1.4571	0.94879	0.014234	0.18733	0.12252
2.9403	1.3787	0.96612	0.0096994	0.20603	0.15053
2.9948	1.7702	1.1326	0.010524	0.23114	0.14983
2.9958	2.1003	1.225	0.0083899	0.28136	0.15695
3.0187	2.136	1.2754	0.010578	0.2825	0.16971
3.0647	2.3299	1.6461	0.0018036	0.28949	0.21309
3.0764	2.2606	1.8178	0.018406	0.32113	0.25776
3.0672	2.2172	1.8528	0.0085142	0.26715	0.29232
3.1469	2.2149	1.534	0.003318	0.28783	0.19255
3.1441	2.0403	1.251	0.0097934	0.255	0.16086
3.1387	1.8875	1.1897	0.01176	0.22172	0.14603
3.1493	1.6876	1.0738	0.0073071	0.23106	0.13839
3.1701	1.6968	1.2806	0.015466	0.19473	0.17781
3.1134	1.8946	1.3363	0.047117	0.18299	0.16882
3.0464	2.0638	1.2125	0.049974	0.2106	0.14519
