# Supplementary material for: Mechanisms of chromosome biorientation and bipolar spindle assembly analyzed by computational modeling
Source: eLife. 2020 Feb 13;9:e48787. doi: 10.7554/eLife.48787 (PMC7311174; doi:10.7554/eLife.48787)
Supplement: Source code 1. — Requires C++ compiler, and GSL, GLEW, python2, python3, libyaml, FFTW, GLFW, xQuartz, freeGLUT, libpng, ffmpeg, pkg-config, and png++ libraries. Python libraries should include matplotlib, numpy, opencv-python, panda3d, pandas, PyYAML, and scipy for analysis framework. Used for all simulations except Figure 2—figure supplement 1, panel D: Soft nuclear envelope. Untar and unzip SourceCodeFile1.tar.gz, then use the accompanying Makefile and MakefileIncmk to compile on your system. [file elife-48787-code1.tar.gz › analysis/Data/WT/Cen2/data_cen2_003_3.csv]

1.0617	0.52726	0.96696	0.17447	0.058632	0.50381
0.97877	0.62415	0.67648	0.17939	0.09028	0.10976
0.76275	0.52739	0.65979	0.24862	0.094249	0.15241
0.79118	0.68236	0.68547	0.15099	10.14	12.68
0.71433	0.73907	0.73942	0.079347	119.79	122.21
0.91445	0.81755	0.62255	0.036845	0.28544	0.049556
1.0339	0.58932	0.8324	0.049574	0.16378	0.12904
0.88365	0.658	0.65952	0.017619	31.677	45.418
1.0263	0.497	0.80179	0.027067	0.088848	0.14712
0.86888	0.55137	0.55218	0.044753	70.88	79.398
0.96895	0.56657	0.62634	0.012368	0.093008	0.14524
1.0832	0.57915	1.0126	0.0074508	0.080827	0.55053
0.945	0.58896	0.79395	0.0060015	0.11896	0.16528
0.022702	0.25552	0.42121	0.039702	0.023783	0.042561
0.35934	0.66165	0.4106	0.0056353	0.57656	2.6662
0.010856	0.128	0.95144	0.015405	0.010492	0.2011
1.0089	0.68411	0.63161	0.028703	0.19376	0.11184
1.7476	0.75294	0.74171	0.059125	0.10731	0.10344
1.8419	0.87103	1.0091	0.052191	0.6024	0.80591
1.69	0.84188	0.84188	0.029239	316.87	358.9
1.7544	0.87851	1.8326	0.07707	0.058386	1.9467
1.9059	0.8274	0.96906	0.017188	0.1792	0.23331
1.8605	0.83017	0.92503	0.030148	0.45935	0.77435
1.9426	0.90736	1.118	0.022948	0.28037	0.41197
1.9285	1.3041	1.3072	0.04974	0.16171	0.18548
1.8833	1.9488	1.1751	0.029246	1.6804	0.079591
1.8968	1.1512	0.8834	0.044637	0.26247	0.17354
1.9697	0.91876	0.78045	0.052386	0.82495	0.50328
1.8696	1.0429	0.97692	0.052981	0.2467	0.23534
2.0538	1.117	0.88008	0.03918	0.22991	0.18597
2.0161	0.90345	0.77394	0.021302	0.26634	0.30195
2.1025	0.90458	0.90567	0.029946	16.538	16.654
2.1882	0.82357	0.82383	0.032839	42.503	42.971
2.2068	1.2746	1.113	0.053358	0.31428	0.49169
2.1238	1.1616	1.1616	0.041287	8580.9	8529.9
2.1994	1.1276	1.1187	0.025892	0.32825	0.31338
2.2259	1.1797	1.2192	0.02775	0.69334	0.79317
2.2381	1.395	1.234	0.03284	0.32923	0.2568
2.2363	1.231	1.2309	0.036637	94.448	91.027
2.2484	1.466	1.3148	0.046088	0.49158	0.41304
2.1734	1.2313	1.2213	0.039195	0.55076	0.70712
2.1177	1.1127	0.96887	0.041538	0.4392	0.30624
2.0959	1.2217	1.2217	0.03331	42738	42645
2.1752	1.7574	2.1349	0.043499	0.13668	1.8074
2.3458	1.8456	1.9562	0.034923	0.83985	0.9576
2.4151	1.8377	1.9104	0.040191	0.65565	0.93351
2.4546	1.859	1.9177	0.037977	0.30023	0.31334
2.2482	1.6587	1.7999	0.040589	0.7263	0.4957
2.397	1.5608	1.7766	0.039885	0.25245	0.45815
2.5604	1.597	1.9256	0.039707	0.21555	0.23838
2.6308	1.5969	2.0174	0.04024	0.18779	0.22238
2.6531	1.5208	1.8394	0.039097	0.21915	0.22121
2.6361	1.5348	1.8557	0.036769	0.15694	0.28461
2.5546	1.519	1.7835	0.041424	0.24503	0.27314
2.5999	1.4693	1.6994	0.039798	0.25651	0.35351
2.6345	1.4114	1.6885	0.037459	0.2935	0.31616
2.6205	1.3424	1.685	0.03763	0.15601	0.19972
2.6968	1.3579	1.7057	0.043143	0.141	0.19904
2.7392	1.1968	1.6199	0.03698	0.11042	0.16882
2.8063	1.0566	1.6093	0.035621	0.076685	0.14335
2.7167	0.92213	1.4715	0.038415	0.088487	0.14835
2.7086	1.1102	1.5115	0.040265	0.11337	0.16149
2.4497	0.88376	1.3377	0.040918	0.095972	0.15341
2.5091	0.91996	1.2806	0.041747	0.14131	0.211
2.5299	0.85044	1.5947	0.041458	0.081231	0.1098
2.423	0.54968	1.7598	0.032385	0.054852	0.15621
