# Supplementary material for: Mechanisms of chromosome biorientation and bipolar spindle assembly analyzed by computational modeling
Source: eLife. 2020 Feb 13;9:e48787. doi: 10.7554/eLife.48787 (PMC7311174; doi:10.7554/eLife.48787)
Supplement: Source code 1. — Requires C++ compiler, and GSL, GLEW, python2, python3, libyaml, FFTW, GLFW, xQuartz, freeGLUT, libpng, ffmpeg, pkg-config, and png++ libraries. Python libraries should include matplotlib, numpy, opencv-python, panda3d, pandas, PyYAML, and scipy for analysis framework. Used for all simulations except Figure 2—figure supplement 1, panel D: Soft nuclear envelope. Untar and unzip SourceCodeFile1.tar.gz, then use the accompanying Makefile and MakefileIncmk to compile on your system. [file elife-48787-code1.tar.gz › analysis/Data/WT/Cen2/data_cen2_004_2.csv]

0.83183	0.57319	0.7566	0.011078	0.046447	0.088474
0.86436	0.64145	0.49629	0.011262	0.064532	0.036528
0.92592	0.49622	0.86563	0.012888	0.061254	0.099134
1.0024	0.65314	0.64896	0.018133	0.086176	0.077727
1.2148	0.46661	0.39359	0.013769	0.33278	0.17719
1.1045	0.97549	0.91295	0.016463	0.18009	0.21915
1.2197	0.32665	0.2379	0.013169	0.04391	0.057108
1.2961	0.39726	0.39726	0.02101	15000	15000
1.2526	1.3651	1.2986	0.013871	0.085049	0.078462
1.2584	0.66511	0.41321	0.0099024	0.045302	0.018337
1.2406	0.34667	0.15772	0.020547	0.022631	0.01014
1.2564	0.68198	0.33568	0.019747	0.050094	0.019913
1.3699	0.3685	0.19971	0.02583	0.12742	0.02123
1.3218	0.42486	0.22582	0.023791	0.059804	0.015608
1.4626	1.3556	1.4816	0.030061	0.17977	0.19138
1.4083	0.46566	0.16509	0.025416	0.056271	0.015002
1.5789	0.29102	0.44246	0.03401	0.051411	0.13744
1.5367	0.25846	0.54383	0.03157	0.02207	0.045936
1.5727	0.34865	0.62217	0.048153	0.040369	0.095506
1.6183	1.3517	1.0828	0.043268	0.12677	0.091479
1.5786	1.3895	1.1267	0.031517	0.17488	0.14064
1.6676	1.7568	1.4579	0.028481	0.20951	0.18355
1.6865	1.5965	1.2476	0.03124	0.17711	0.11015
1.6204	1.465	1.2805	0.025449	0.17184	0.14836
1.8183	1.8088	1.4769	0.024095	0.19736	0.15314
1.7777	0.35397	0.5523	0.024684	0.034282	0.071184
1.7586	0.57406	0.57101	0.029596	21.579	16.164
1.7228	0.60794	0.83072	0.027311	0.1105	0.25599
1.7249	0.92249	0.75494	0.026616	0.1634	0.08408
1.7783	0.57533	0.41626	0.026534	0.15318	0.091102
1.8009	1.4759	1.6398	0.038413	0.15203	0.20036
1.9002	0.59196	0.55092	0.026996	0.058523	0.050655
1.9613	0.74779	0.62192	0.034536	0.33413	0.18123
2.0075	0.80306	0.42808	0.030045	0.11425	0.058338
2.0121	1.5305	1.8423	0.034265	0.14754	0.179
2.0285	0.85211	0.40927	0.02825	0.064168	0.023569
2.0073	0.6992	0.6391	0.028509	0.14685	0.13566
2.112	0.99598	0.79355	0.020084	0.26097	0.20038
2.03	1.2966	0.86912	0.021226	0.12651	0.082508
2.0739	1.2752	0.89986	0.020961	0.1304	0.10115
2.0822	1.0503	0.68942	0.018526	0.10719	0.063249
1.9828	0.87112	1.3396	0.024293	0.097836	0.13118
2.047	1.0195	0.65001	0.016503	0.13077	0.067903
2.1989	1.2361	0.84311	0.019563	0.10379	0.066386
2.2488	1.3334	0.77641	0.018605	0.11357	0.057486
2.21	1.1545	1.6621	0.024078	0.090363	0.11538
2.1476	0.87215	0.47272	0.0256	0.092662	0.039428
2.1301	0.74826	0.44875	0.021422	0.11994	0.063619
2.2097	0.81379	0.39517	0.023033	0.1019	0.03531
2.096	0.85297	0.4941	0.024859	0.074042	0.041374
2.1416	0.99373	0.733	0.016758	0.23269	0.14494
2.1512	1.208	0.9817	0.022889	0.17567	0.15218
2.2383	1.2975	1.0452	0.01855	0.19241	0.11573
2.2955	1.5786	1.3386	0.023899	0.31255	0.24194
2.2998	1.4436	1.2894	0.02532	0.14453	0.11485
2.2319	0.91293	0.95144	0.03007	0.078324	0.099148
2.2098	1.1932	1.2922	0.032187	0.11955	0.10094
2.2299	1.2032	1.5686	0.034332	0.14505	0.18794
2.1888	1.2519	1.6487	0.032134	0.13132	0.14926
2.3117	1.2848	1.5004	0.029098	0.326	0.27709
2.285	1.1299	1.3087	0.027248	0.31239	0.47942
2.2722	1.3087	1.3857	0.022126	2.4192	3.0983
2.573	1.3431	1.481	0.03288	0.26902	0.17897
2.3547	1.3689	1.5353	0.022833	0.92804	0.64491
2.3407	1.9531	2.0764	0.017869	0.26945	0.29156
2.255	2.0786	2.1288	0.0085575	0.52755	0.68525
2.2746	1.9087	1.8838	0.014939	0.31219	0.51189
2.3884	0.49606	0.47978	0.016678	0.079608	0.092941
2.4534	1.5916	1.7587	0.023681	0.13322	0.14447
2.3731	1.4784	1.4526	0.024659	0.21153	0.27775
2.3801	1.2615	1.9488	0.028252	0.078669	1.5707
2.3955	1.2892	1.5623	0.028543	0.22004	0.26073
2.2301	1.5898	1.7997	0.021826	0.14555	0.20265
2.3077	1.5376	1.8349	0.030143	0.16319	0.16697
2.3866	1.8397	2.1201	0.021803	0.15941	0.33508
2.4662	1.931	1.5427	0.022579	0.16621	0.14015
2.4557	1.6841	1.7017	0.029951	0.15846	0.16224
2.4521	0.83374	1.0444	0.030037	0.11946	0.15369
2.4485	0.87415	1.2565	0.027432	0.085761	0.10455
2.3282	0.89174	1.2476	0.039858	0.071959	0.10124
2.452	0.9088	1.1921	0.038756	0.12928	0.13874
2.4135	1.3445	1.0555	0.043445	0.34344	0.14605
2.3246	0.54546	0.54532	0.039368	27.654	28.223
2.4457	0.3881	0.59712	0.033583	0.056052	0.067203
2.6121	0.30046	0.64914	0.030659	0.023915	0.065085
2.8362	0.3782	0.65915	0.039033	0.038119	0.10645
2.7805	0.5068	0.90592	0.046636	0.051552	0.078977
2.7327	0.74257	1.0093	0.043619	0.10278	0.1377
2.8298	0.4382	0.77626	0.041952	0.042943	0.077209
2.5387	2.4644	1.9376	0.04223	2.1875	0.20356
2.4864	2.4307	2.0929	0.035029	1.1483	0.25011
2.5953	0.99097	0.16609	0.040177	0.078427	0.012315
2.6891	1.7306	2.4345	0.058885	0.14832	0.20189
2.4716	0.69208	0.21958	0.046104	0.045869	0.014621
2.5502	0.66938	0.40439	0.036946	0.069476	0.049277
2.6413	1.9564	2.5224	0.037497	0.18835	0.27342
2.6792	2.0123	2.5387	0.036748	0.18476	0.18213
2.6365	0.43494	0.085138	0.034203	0.049991	0.0094009
2.5767	0.48722	0.322	0.038342	0.035857	0.024102
2.5036	0.43248	0.11499	0.038271	0.054115	0.0095427
2.4338	0.55913	0.096796	0.031949	0.049221	0.008848
2.5935	1.0132	0.36172	0.041571	0.085609	0.02775
2.5754	1.6749	2.2089	0.036536	0.12375	0.18744
2.615	0.91402	1.1905	0.043833	0.11715	0.65183
2.6994	1.81	2.1683	0.04262	0.12725	0.87111
2.7306	2.4614	1.9918	0.042822	0.26449	0.16839
2.7981	1.3566	0.89692	0.051971	1.6451	0.079389
2.8605	2.3507	1.9094	0.049823	0.18398	0.13931
2.6177	2.154	1.9889	0.041596	0.21516	0.23356
2.6876	1.1902	0.67129	0.039976	2.7297	0.068901
2.5997	1.9101	3.3686	0.036171	0.70444	0.76941
2.4515	1.9395	2.3289	0.038814	0.18549	0.37591
2.5514	0.59194	1.0373	0.042802	0.050323	0.076277
2.5651	2.1888	1.6977	0.038802	0.18199	0.10654
2.5462	2.2927	2.0084	0.044758	0.19493	0.13982
2.6134	2.3881	1.8729	0.034814	0.32755	0.12938
2.6327	2.1574	1.8655	0.044095	0.18908	0.14674
2.5687	0.68345	0.98174	0.039113	0.078346	0.11822
2.5878	0.8681	1.1955	0.05634	0.077425	0.11999
2.7719	0.6368	0.98176	0.057812	0.057982	0.072249
2.6367	2.0333	1.7667	0.057792	0.22302	0.15477
2.6496	0.52985	1.0176	0.058098	0.046752	0.067306
2.807	1.8415	1.4373	0.061425	0.1653	0.13079
2.8845	1.8773	1.5647	0.061355	0.16663	0.10857
2.8534	1.8908	1.4306	0.056052	0.16209	0.10145
2.729	2.0085	1.485	0.055408	0.17303	0.11961
3.0377	2.3057	1.8519	0.055496	0.20736	0.16368
2.8422	2.4355	2.0249	0.052332	0.2483	0.18112
2.877	2.5087	2.2177	0.057223	0.35855	0.31509
2.8332	2.4385	2.2032	0.061302	0.51528	0.4722
2.9365	2.4369	2.0492	0.06395	0.26	0.23492
2.9303	2.3573	1.9638	0.057371	0.23245	0.19189
2.8382	0.73583	1.1595	0.063021	0.071068	0.11048
2.7976	0.83461	0.96703	0.05803	0.11493	0.16345
2.777	2.0416	1.4254	0.058078	0.17486	0.10424
2.6761	2.3611	1.726	0.060439	0.19489	0.13878
2.5744	2.5722	2.0142	0.053667	0.21148	0.15399
2.6848	2.5124	2.5895	0.048354	0.31124	0.32274
2.7593	2.407	1.9388	0.052524	0.21222	0.17617
2.8113	2.0436	1.9178	0.057253	0.3852	0.322
2.809	2.0564	1.5857	0.059742	0.17533	0.14705
2.6776	0.81866	1.1638	0.058595	0.081577	0.094966
2.8507	0.88681	1.2425	0.052226	0.091883	0.13938
2.8061	2.0526	2.0909	0.046822	0.15074	0.34461
2.8986	0.79006	1.0926	0.057422	0.058928	0.082794
2.825	2.4948	1.8234	0.051198	0.20855	0.15292
2.9005	0.58561	1.1919	0.046444	0.04481	0.094469
2.7518	2.2666	1.5511	0.049315	0.15485	0.11132
2.8357	0.85229	1.5346	0.052406	0.064973	0.11515
2.7298	1.9624	1.325	0.052992	0.16161	0.10789
2.8219	1.8696	1.2225	0.053258	0.15469	0.094399
3.0001	1.9053	1.3093	0.068568	0.15716	0.10254
2.9312	2.0376	1.5878	0.057574	0.18688	0.14075
3.0362	1.0357	1.515	0.06441	0.076022	0.12681
2.8463	1.0447	1.4468	0.061411	0.10658	0.13606
2.9219	1.0538	1.4553	0.05985	0.10087	0.11962
2.7992	0.88922	1.4437	0.067854	0.069361	0.10692
2.7325	1.8723	1.3508	0.069256	0.16355	0.11694
2.5515	1.3585	1.2395	0.064737	0.24728	0.22784
2.5335	1.4861	1.3221	0.053159	0.26415	0.12138
2.6499	1.3405	1.6319	0.055826	0.18109	0.20161
2.5793	1.5249	0.90679	0.047434	0.12303	0.063362
2.6069	1.0624	1.8407	0.049403	0.085913	0.13571
2.5447	1.1244	0.69541	0.027772	0.097638	0.054536
2.615	1.2813	0.82313	0.03783	0.11748	0.069879
2.7387	1.3419	0.81885	0.032232	0.10457	0.07151
2.6058	1.112	1.112	0.031866	5983.1	5966.9
2.6487	1.0737	0.90357	0.038379	0.10211	0.20867
2.672	1.1613	0.79106	0.037574	0.12339	0.082437
2.6825	1.3052	0.93488	0.042837	0.14189	0.11454
2.5036	1.4256	0.96326	0.040382	0.13278	0.090818
2.7192	1.5824	1.2673	0.0612	0.15791	0.12022
2.4899	1.3673	0.98286	0.049179	0.17118	0.10295
2.4449	1.312	0.92437	0.047719	0.14392	0.090419
2.3831	0.88787	0.53595	0.048089	0.087117	0.049131
2.3179	0.93933	0.61619	0.04963	0.18081	0.069014
2.3909	1.1277	0.79477	0.050903	0.39649	0.093177
2.3481	1.0519	0.77162	0.041452	0.12775	0.078926
2.4421	1.2831	0.85595	0.05098	0.10846	0.060307
2.3512	1.0843	0.82277	0.034374	0.15729	0.099274
2.3869	1.5396	1.2685	0.038646	0.16953	0.14912
2.1578	1.1994	0.83839	0.026206	0.14158	0.087062
2.3172	1.0383	0.65256	0.024833	0.11653	0.074099
2.2047	0.67875	0.78542	0.025687	0.079706	0.10008
2.4519	0.50625	1.0168	0.031468	0.045442	0.083606
2.4928	0.54527	1.012	0.033299	0.038972	0.073019
2.3619	0.35124	0.77122	0.028846	0.027376	0.064267
2.417	0.51619	0.85004	0.037889	0.060069	0.10957
2.0363	0.42675	0.73534	0.042795	0.034739	0.064149
2.4601	0.48231	0.79887	0.024651	0.059319	0.10938
2.3816	0.54776	0.79253	0.013318	0.034984	0.055888
2.2682	0.77442	0.31026	0.0071725	0.13066	0.033422
2.3597	0.73859	0.50352	0.0017106	0.3875	0.13823
2.5082	0.99406	0.88727	0.0052604	0.72474	0.4258
2.4062	1.0246	0.3875	0.012706	0.45666	0.028178
2.4001	2.437	2.084	0.024331	0.27322	0.2181
2.4513	2.1372	1.7594	0.010211	0.21511	0.18056
2.4872	2.1843	1.8241	0.007132	0.26266	0.21694
2.5001	0.92778	0.54816	0.01896	0.0974	0.06475
2.7755	2.6505	2.1174	0.026293	0.23041	0.16367
2.6328	2.6355	2.2209	0.023595	0.26471	0.21226
2.5481	2.3282	1.8362	0.015073	0.20314	0.15474
2.6848	0.4698	0.85619	0.021186	0.046994	0.087051
2.6339	2.1303	1.8525	0.021382	0.23073	0.2054
2.5271	0.32981	0.72909	0.01378	0.031248	0.07115
2.5469	1.8683	2.1329	0.018627	0.17907	0.78863
2.5514	0.61748	0.78059	0.032041	0.087457	0.12058
2.618	2.1333	1.8715	0.02827	0.2237	0.22235
2.832	2.0917	1.6261	0.041246	0.18846	0.14363
2.7838	1.9712	1.0925	0.050639	0.14561	0.074452
2.7374	0.68275	2.072	0.045219	0.051519	0.14398
2.7201	0.4607	2.1052	0.052659	0.038216	0.16336
2.9215	2.675	0.93115	0.065608	0.19914	0.075141
2.8971	0.4304	2.6218	0.11486	0.056793	0.19275
