# Supplementary material for: Mechanisms of chromosome biorientation and bipolar spindle assembly analyzed by computational modeling
Source: eLife. 2020 Feb 13;9:e48787. doi: 10.7554/eLife.48787 (PMC7311174; doi:10.7554/eLife.48787)
Supplement: Source code 1. — Requires C++ compiler, and GSL, GLEW, python2, python3, libyaml, FFTW, GLFW, xQuartz, freeGLUT, libpng, ffmpeg, pkg-config, and png++ libraries. Python libraries should include matplotlib, numpy, opencv-python, panda3d, pandas, PyYAML, and scipy for analysis framework. Used for all simulations except Figure 2—figure supplement 1, panel D: Soft nuclear envelope. Untar and unzip SourceCodeFile1.tar.gz, then use the accompanying Makefile and MakefileIncmk to compile on your system. [file elife-48787-code1.tar.gz › analysis/Data/WT/Cen2/data_cen2_004_1.csv]

1.8863	0.69803	0.6964	0.00068255	158.01	246.18
1.9361	0.69009	0.49083	0.0002554	0.19647	0.13635
1.9759	0.66396	0.49456	0.0010263	0.18362	0.12108
1.9727	0.52656	0.22554	0.00056982	0.075887	0.025624
2.1072	0.46351	0.37102	0.0042819	0.068911	0.050392
1.9964	0.47763	0.47894	0.0023172	158.49	155.23
2.099	0.40055	0.39447	0.0016516	0.27024	0.13972
2.182	0.44866	0.48443	0.0023049	0.10218	0.079888
2.2042	0.39933	0.38774	0.0032553	0.1679	0.12036
2.207	0.30022	0.29518	0.0029434	0.15019	0.1018
2.2667	0.47384	0.47191	0.0070895	6.0846	12.314
2.2328	0.36213	0.43903	0.0069147	0.27013	0.41585
2.2417	0.53231	0.53314	0.0065939	230.62	193.89
2.2525	0.45309	0.65891	0.00677	0.039473	0.11782
2.3519	0.40816	0.50147	0.008636	0.091854	0.14379
2.2999	0.30688	0.395	0.0096036	0.16456	0.31997
2.3324	0.60826	0.73509	0.011616	0.26707	0.38417
2.3706	0.55704	0.65293	0.012	0.11409	0.15988
2.3921	0.40074	0.64543	0.01024	0.08537	0.1697
2.4201	0.43836	0.64502	0.0092497	0.094291	0.15317
2.3963	0.39062	0.52164	0.0059467	0.23381	0.38623
2.4727	0.38973	0.58372	0.0093971	0.10705	0.17073
2.5444	0.54621	0.54729	0.017134	64.615	52.932
2.5001	0.49615	0.49881	0.012602	203.94	132.47
2.558	0.43059	0.53985	0.0073414	0.44651	0.867
2.5497	0.51474	0.64919	0.0071201	0.19762	0.29482
2.5656	0.43662	0.3599	0.0036082	0.52518	0.42291
2.5784	0.43477	0.21309	0.0033973	0.10651	0.032213
2.6267	0.45687	0.38853	0.0038718	1.4864	1.4794
2.6788	0.62288	0.62358	0.00872	54.081	48.931
2.7149	0.89048	0.59131	0.0050153	0.13475	0.077061
2.6668	0.90968	0.64727	0.0035028	0.20253	0.10966
2.6321	0.80429	0.53733	0.0037644	0.16081	0.11117
2.6939	0.98832	0.67677	0.00227	0.22155	0.15237
2.7733	1.0132	0.77377	0.0018898	0.28807	0.25965
2.7518	1.007	0.74907	0.0035559	0.24944	0.22648
2.7604	1.1377	0.83104	0.0030571	0.27736	0.20691
2.7924	1.0426	0.84104	0.0080731	0.54746	0.44246
2.931	1.1894	0.99367	0.0039425	0.69045	0.48118
2.9454	1.1709	1.1676	0.0071519	34.701	84.094
3.017	1.1978	0.80984	0.005309	0.19016	0.11583
3.0595	1.1162	0.78866	0.0063838	0.14157	0.11924
3.0338	1.1071	0.71248	0.0045951	0.20341	0.1349
2.9528	0.97229	0.82437	0.0070772	0.73659	0.48221
2.9127	1.0908	1.0903	0.0046307	444.46	492.35
2.9031	1.1054	0.94191	0.0032637	0.34002	0.3764
2.8774	1.0941	0.90134	0.002356	0.62712	0.50363
2.8981	0.97646	0.97645	0.015868	18856	18914
2.9501	0.97278	0.65057	0.078535	0.15841	0.099937
2.9559	1.0039	0.87309	0.037871	0.3666	0.27583
3.0087	0.72233	0.54608	0.016749	0.22125	0.13097
3.0521	0.75148	0.57545	0.0092418	0.29955	0.25415
3.1356	0.78061	0.71194	0.012878	0.56449	0.35621
3.1473	1.2102	0.91262	0.035273	0.23322	0.17355
3.1267	1.3841	1.0574	0.02631	0.34355	0.30041
3.1304	1.5331	1.0863	0.023835	0.18826	0.17286
3.1468	1.1078	1.1078	0.034585	27365	27450
3.1754	1.2174	0.84298	0.056243	0.22213	0.13186
3.1418	1.2117	0.82003	0.013682	0.18758	0.12323
3.1006	1.2254	0.9226	0.0063207	0.26595	0.23956
3.1686	1.3554	0.90381	0.0047914	0.18106	0.13911
3.244	1.5746	1.2348	0.0064492	0.20675	0.189
3.1939	1.4364	1.0284	0.011619	0.21075	0.15945
3.2654	1.6013	1.1325	0.0044154	0.21231	0.14174
3.1992	1.3665	0.7738	0.0079459	0.19072	0.11207
3.1845	1.363	0.93137	0.0077591	0.17109	0.12605
3.2337	1.2218	0.80573	0.0066865	0.20886	0.11548
3.1724	1.1938	0.7224	0.0054038	0.17128	0.109
3.2072	1.6227	0.77296	0.016944	0.18115	0.10393
3.2453	1.6336	0.45676	0.006346	0.19557	0.060244
3.2557	1.4794	0.6182	0.013985	0.16123	0.06907
3.2806	1.523	0.89766	0.0071745	0.15997	0.10144
3.3293	1.4853	1.0135	0.013369	0.20838	0.15048
3.3199	1.508	0.98094	0.012495	0.17465	0.14164
3.3034	1.567	1.2366	0.016455	0.30378	0.26301
3.3788	1.7523	1.3582	0.063751	0.2944	0.22193
3.4488	1.5257	0.96778	0.0059158	0.18167	0.1359
3.2403	1.576	1.0526	0.033539	0.17759	0.13946
3.1184	1.3614	0.85969	0.0062841	0.19164	0.1183
3.243	1.2708	0.94533	0.01201	0.19951	0.14559
3.1302	1.5544	1.0691	0.011846	0.23556	0.15138
3.134	1.7762	1.1624	0.0074694	0.21142	0.1367
3.0638	2.0581	1.1568	0.0060181	0.24135	0.1359
3.1197	2.4209	1.4208	0.00807	0.30851	0.15263
3.284	2.8682	1.9632	0.006198	0.28343	0.19729
3.1409	2.6162	2.0555	0.011482	0.33952	0.27006
3.1608	2.6624	2.1942	0.0088818	0.35588	0.29668
3.1907	2.5521	2.2097	0.013465	0.55268	0.42366
3.2368	2.6735	1.9701	0.0062542	0.32771	0.23091
3.2175	2.6094	1.5621	0.0051491	0.30398	0.16672
3.1809	2.3246	1.3941	0.0050808	0.28361	0.14604
3.1404	1.887	1.076	0.0072801	0.23118	0.10368
3.2374	1.7784	0.93954	0.01282	0.21114	0.10355
3.1581	1.6421	1.078	0.0085091	0.21868	0.13899
3.1759	1.6795	1.1504	0.014682	0.21193	0.14454
3.192	1.6449	1.1422	0.01581	0.19834	0.15357
3.1894	1.9521	1.3477	0.018502	0.22125	0.15405
3.2156	2.2302	1.4962	0.023389	0.2372	0.18418
3.3166	2.4703	1.7853	0.019346	0.2329	0.22915
3.2882	2.7554	2.0637	0.013599	0.34812	0.26569
3.4595	2.9162	2.2965	0.0094651	0.34267	0.28751
3.4319	2.796	2.3752	0.015088	0.3066	0.27331
3.4046	2.5979	2.2329	0.007207	0.34944	0.28324
3.49	2.5534	1.9397	0.015308	0.29538	0.25039
3.4175	2.4626	1.7427	0.013972	0.28849	0.18746
3.3185	2.2457	1.7615	0.011523	0.26862	0.18275
3.4285	2.4456	1.6656	0.010265	0.30338	0.21586
3.3786	2.7649	1.9073	0.014898	0.32752	0.22737
3.3428	2.8039	2.0521	0.0097727	0.28031	0.23519
3.3732	2.6285	1.997	0.011902	0.30357	0.23079
3.3526	2.5018	1.7796	0.017326	0.26051	0.19733
3.361	2.4301	1.617	0.016061	0.30408	0.21109
3.3685	1.9786	1.3161	0.01903	0.24618	0.17563
3.3314	2.0537	1.4073	0.017282	0.25703	0.1737
3.4303	1.9926	1.498	0.021258	0.26805	0.20249
3.3096	2.1268	1.285	0.015536	0.27324	0.1388
3.4577	2.1464	1.5067	0.021735	0.27798	0.17025
3.4378	1.8937	1.2268	0.02308	0.2147	0.16547
3.3764	1.8048	0.94361	0.023509	0.17783	0.11535
3.4292	1.7291	1.0764	0.022551	0.19048	0.13568
3.4184	1.4247	0.76493	0.028019	0.14803	0.095323
3.432	1.433	0.7708	0.026673	0.15817	0.068268
3.4285	1.2615	0.78438	0.021475	0.14427	0.084424
3.4594	1.3525	0.72406	0.02029	0.14214	0.085678
3.4944	1.599	1.1309	0.016307	0.20439	0.13835
3.5482	1.8615	1.4637	0.018246	0.26374	0.20643
3.5019	1.9979	1.5091	0.014533	0.23649	0.19215
3.5856	2.1961	1.997	0.015411	0.24291	0.25249
3.5489	1.7657	1.7369	0.024361	0.2019	0.24462
3.5026	1.8575	1.7259	0.021534	0.2524	0.24423
3.4826	1.7671	1.6832	0.02618	0.36588	0.34213
3.4848	1.8218	1.6494	0.020986	0.52064	0.54667
3.309	1.9923	1.6061	0.021557	0.28758	0.21005
3.2523	1.7957	1.609	0.016301	0.27053	0.27044
3.3094	1.7899	1.5123	0.0061402	0.39058	0.30247
3.3799	2.1159	1.6913	0.027689	0.25923	0.22997
3.3928	2.279	1.5231	0.064368	0.27037	0.16742
3.2567	2.4765	1.5256	0.049793	0.30426	0.16926
3.2355	2.438	1.5722	0.092634	0.28636	0.17979
3.3179	2.2681	1.771	0.1045	0.281	0.23267
3.2916	2.2072	2.0281	0.050337	0.59319	0.60696
3.4227	2.2671	2.1464	0.061275	1.1352	1.1759
3.44	2.4766	1.9164	0.0059242	0.31279	0.22047
3.4456	2.2765	1.723	0.0073676	0.27611	0.22056
3.4913	2.0435	1.4052	0.0066641	0.23273	0.17538
3.4474	1.7175	1.2246	0.0055364	0.18887	0.14508
3.4134	1.303	0.68278	0.0080698	0.12152	0.079876
3.4263	1.4557	0.73391	0.021731	0.17195	0.091795
3.3098	0.89112	0.56924	0.020241	0.1123	0.061656
3.3126	0.68836	0.47247	0.027572	0.091056	0.050171
3.3876	0.75668	0.47278	0.0062435	0.12874	0.062404
3.5077	0.84837	0.45243	0.0096317	0.11088	0.038989
3.3889	0.90772	0.12382	0.0073837	0.099654	0.013485
3.4769	1.099	0.38083	0.0026103	0.1279	0.037538
3.5672	1.3156	0.49554	0.028466	0.15747	0.056163
3.2592	1.3416	0.61862	0.025605	0.14523	0.065461
3.3276	1.6971	0.93443	0.057102	0.16865	0.1047
3.3442	1.6844	1.1403	0.067876	0.20491	0.13015
3.2022	1.7324	1.2714	0.07255	0.23195	0.19224
3.2715	1.7242	1.1406	0.013697	0.21106	0.12208
3.2395	1.8618	1.3298	0.015078	0.24648	0.17515
3.278	1.8564	1.1353	0.036775	0.20948	0.11851
3.3685	1.9161	0.86783	0.031008	0.21283	0.094463
3.4418	1.8348	0.5515	0.030651	0.2136	0.057945
3.5496	1.7017	0.4048	0.0085364	0.1777	0.039475
