# Supplementary material for: Mechanisms of chromosome biorientation and bipolar spindle assembly analyzed by computational modeling
Source: eLife. 2020 Feb 13;9:e48787. doi: 10.7554/eLife.48787 (PMC7311174; doi:10.7554/eLife.48787)
Supplement: Source code 1. — Requires C++ compiler, and GSL, GLEW, python2, python3, libyaml, FFTW, GLFW, xQuartz, freeGLUT, libpng, ffmpeg, pkg-config, and png++ libraries. Python libraries should include matplotlib, numpy, opencv-python, panda3d, pandas, PyYAML, and scipy for analysis framework. Used for all simulations except Figure 2—figure supplement 1, panel D: Soft nuclear envelope. Untar and unzip SourceCodeFile1.tar.gz, then use the accompanying Makefile and MakefileIncmk to compile on your system. [file elife-48787-code1.tar.gz › analysis/Data/WT/Cen2/data_cen2_002_3.csv]

0.85851	0.64559	0.50429	0.0013336	0.16258	0.16315
0.84136	0.38877	0.67121	0.0013702	0.076343	0.085951
0.88968	0.47728	0.7609	0.0016365	0.08761	0.13222
0.92174	0.34089	0.589	0.0014578	0.060836	0.068861
0.88582	0.48624	0.67114	0.0017286	0.07955	0.065313
1.0841	0.59152	0.73713	0.0013404	0.065463	0.12225
1.0309	0.51762	0.77732	0.0014106	0.086195	0.084224
0.79396	0.41501	0.50289	0.0012723	0.047277	0.063114
1.0131	0.39264	0.62093	0.0013633	0.15516	0.13836
0.84457	0.32679	0.53839	0.0012998	0.028791	0.060696
0.82104	0.3689	0.64395	0.0014639	0.021984	0.053539
0.83618	0.49994	0.46325	0.001362	0.036962	0.022556
0.77958	0.54091	0.5061	0.0011597	0.054537	0.075848
0.97838	0.50392	0.70657	0.0011321	0.039819	0.077534
0.98889	0.5124	0.74447	0.001205	0.07043	0.14725
1.022	0.48718	0.81832	0.0012486	0.045223	0.077378
1.0676	0.62117	0.7482	0.0012178	0.15996	0.087851
1.1232	0.66815	0.70514	0.0010637	0.048071	0.087516
1.2254	0.55454	0.74921	0.0011249	0.10659	0.2191
1.3185	0.54955	0.83961	0.0011883	0.081091	0.1103
1.341	0.30132	0.6227	0.00086124	0.046588	0.077245
1.4235	0.53601	0.83432	0.0010198	0.07835	0.13132
1.3763	0.46304	0.80224	0.0011104	0.057429	0.093143
1.3617	0.43585	0.84583	0.0011264	0.027517	0.075149
1.3954	0.52087	0.79568	0.001194	0.048538	0.0945
1.3843	0.33553	0.79049	0.00073768	0.028636	0.058619
1.4833	0.39692	0.85641	0.00081138	0.029014	0.055631
1.5616	0.43214	0.88177	0.0010635	0.030139	0.065723
1.6292	0.38385	0.88755	0.0011622	0.023569	0.046644
1.5723	0.30137	0.69124	0.0011265	0.018951	0.06111
1.5521	0.31709	0.67591	0.001308	0.029827	0.058458
1.641	0.43583	0.67185	0.0012302	0.02993	0.043459
1.6435	0.29928	0.58462	0.0012289	0.02218	0.057878
1.7202	0.38122	0.8654	0.0011227	0.022731	0.056033
1.6946	0.46537	0.98617	0.0011809	0.03004	0.076528
1.7277	0.53413	0.99489	0.0016539	0.050633	0.090785
1.7515	0.58112	1.0402	0.0013712	0.043554	0.068383
1.7493	0.67089	1.0529	0.0011981	0.044787	0.07987
1.7099	0.43529	0.89355	0.0013185	0.028328	0.050421
1.6324	0.5542	0.81493	0.0009321	0.048737	0.065071
1.6714	0.5751	0.9652	0.0013076	0.050577	0.067305
1.6792	0.61839	0.91157	0.0012073	0.064963	0.073767
1.7221	0.69023	0.96914	0.001293	0.062033	0.095461
1.6523	0.71187	1.0871	0.0012199	0.073036	0.074833
1.7762	1.0324	0.93064	0.0012236	0.073874	0.1141
1.8268	0.99666	1.14	0.0013327	0.1022	0.2003
1.8839	0.60276	1.0602	0.0010252	0.044927	0.060803
1.8649	0.3706	0.88882	0.00099235	0.025086	0.047313
1.9271	0.35168	0.88486	0.001064	0.030759	0.049293
1.9584	0.51088	0.90039	0.0008689	0.033805	0.060838
1.9285	0.53149	0.94209	0.0010339	0.027195	0.078369
1.9803	0.70766	0.94486	0.00054027	0.086872	0.13362
2.0112	0.65133	1.1027	0.00077366	0.056932	0.084156
2.149	0.88645	1.4239	0.00083221	0.072751	0.09826
2.1156	1.0347	1.3314	0.00068892	0.10901	0.14502
2.0036	0.73627	1.0429	0.0011354	0.11496	0.12238
2.011	0.50361	0.95883	0.00079477	0.040834	0.085674
2.0704	0.417	0.9671	0.0011136	0.031028	0.093854
2.0111	0.35018	0.913	0.00060384	0.026341	0.077563
2.0531	0.58292	1.1057	0.00084293	0.040946	0.088428
2.152	0.72574	1.1126	0.00061384	0.062843	0.13191
2.2044	0.7286	1.1213	0.00056725	0.069239	0.10558
2.116	0.71137	1.129	0.00065013	0.05791	0.11704
2.1551	0.70819	1.1722	0.0006373	0.055958	0.089331
2.1575	1.0502	1.5341	0.00046012	0.066779	0.10809
2.1492	1.2449	1.7348	0.00036125	0.073998	0.14018
2.1861	1.1185	1.448	0.00061723	0.12251	0.16541
2.2426	1.0212	1.4405	0.00042939	0.078721	0.093457
2.2583	0.93178	1.3427	0.00061437	0.097189	0.1199
2.1898	0.74278	1.1354	0.00060341	0.064925	0.11884
2.1741	0.82244	1.1455	0.00054154	0.14378	0.19395
2.2239	1.0139	1.3282	0.00067859	0.10063	0.20141
2.3621	1.1733	1.5397	0.0006721	0.10608	0.13772
2.3336	0.96145	1.3658	0.00075403	0.083903	0.097662
2.324	0.95451	1.3436	0.00080954	0.090453	0.14672
2.3394	0.97654	1.3192	0.00041225	0.11354	0.13105
2.3441	1.1818	1.5342	0.00051348	0.078931	0.14312
2.3612	1.4952	1.9045	0.00041086	0.11087	0.20151
2.2917	1.506	2.0244	0.00040719	0.11303	0.17451
2.2553	1.6912	2.0769	0.00034903	0.12061	0.1441
2.3432	1.6467	1.9412	0.00035487	0.27911	0.34057
2.3428	1.6438	1.8744	0.0011123	0.32696	0.35305
2.4139	1.5263	1.7743	0.00087077	0.21542	0.19623
2.3653	1.4782	1.7026	0.0016628	0.298	0.26734
2.5806	1.4012	1.7233	0.00053095	0.16658	0.18025
2.5123	1.4303	1.7868	0.0014284	0.20612	0.26544
2.5685	1.6473	1.6971	0.0011347	0.22452	0.19037
2.491	1.2336	1.6511	0.00057724	0.11203	0.15981
2.55	1.0071	1.4224	0.00030077	0.083281	0.15542
2.5713	1.0523	1.3945	0.0010024	0.094471	0.11786
2.5752	1.1306	1.6526	0.0017984	0.084662	0.13286
2.5454	1.2206	1.7118	0.00074196	0.095666	0.14502
2.6024	1.4044	1.9524	0.0012819	0.076055	0.13044
2.4483	1.2948	1.792	0.00045234	0.10069	0.1422
2.587	1.2908	1.8503	0.0003662	0.10325	0.16871
2.634	1.3314	1.9694	0.00057886	0.08571	0.16387
2.6159	1.0873	1.7239	0.00083012	0.071139	0.12751
2.6513	1.1767	1.6862	0.00086674	0.072806	0.13654
2.6108	1.2877	1.654	0.00090948	0.1377	0.18323
2.6677	1.4164	1.9633	0.00037147	0.11641	0.17382
2.719	1.7827	2.2774	0.0009216	0.1648	0.26191
2.7046	1.6357	1.9956	0.00066716	0.23126	0.29287
2.6571	1.4247	2.006	0.0006009	0.098677	0.14263
2.6814	1.1493	1.8542	0.00045613	0.080128	0.1377
2.7193	1.1793	1.7714	0.00088202	0.094055	0.13764
2.6759	1.1306	1.7282	0.00077711	0.090084	0.10927
2.7491	1.2806	1.6922	0.00064361	0.14726	0.15776
2.7566	1.2139	1.6189	0.0011311	0.10766	0.1843
2.7684	1.2832	1.6515	0.0010045	0.15023	0.21108
2.766	1.2891	1.67	0.0013441	0.18562	0.18182
2.7582	1.5625	1.8034	0.002011	0.15354	0.13947
2.7116	1.3058	1.7195	0.00071855	0.11923	0.15663
2.756	1.5075	1.9334	0.00066936	0.14365	0.22168
2.7621	1.4812	1.8432	0.0016517	0.1396	0.22794
2.7044	1.6319	1.9709	0.0026149	0.16465	0.21761
2.7825	1.6446	2.0124	0.0024974	0.19986	0.22928
2.7558	1.5516	1.8844	0.0038293	0.20949	0.27307
2.6654	1.5907	1.886	0.003009	0.19135	0.23999
2.6497	1.8278	2.241	0.0033456	0.15607	0.24217
2.6433	1.7639	2.1086	0.0030332	0.2131	0.30008
2.6791	1.556	1.8857	0.0016754	0.13973	0.15532
2.58	1.4737	1.7643	0.0010059	0.10469	0.13953
2.5499	1.3786	1.7365	0.00095378	0.129	0.16047
2.6754	1.4717	1.9215	0.00050391	0.08954	0.15615
2.5742	1.4243	1.7466	0.00063176	0.14627	0.18167
2.5139	1.2284	1.5854	0.00032006	0.10608	0.16403
2.5489	1.124	1.6377	0.0006106	0.082724	0.12737
2.5739	0.98945	1.4444	0.00027077	0.088414	0.1233
2.5772	1.0164	1.3792	0.00095274	0.096077	0.12594
2.5787	1.1444	1.6544	0.0016191	0.098874	0.12694
2.599	1.2815	2.0633	0.0028554	0.10906	0.18037
2.695	1.4988	2.3512	0.0021241	0.1191	0.19405
2.6726	1.5718	2.1974	0.0036417	0.12649	0.17194
2.7513	1.6909	2.2406	0.0041155	0.11027	0.20515
2.6919	1.4339	2.2989	0.0051201	0.12029	0.1875
2.7109	1.2185	2.4197	0.0051777	0.096132	0.21335
2.8118	0.66025	2.4747	0.0040614	0.055483	0.17762
2.9046	0.21541	2.5822	0.0037445	0.017319	0.20957
2.8631	0.14727	2.4892	0.0032931	0.011564	0.22324
3.0087	0.47503	2.707	0.0054421	0.029817	0.24425
2.8143	0.4518	2.6175	0.0027526	0.029911	0.24042
2.982	0.13463	2.7717	0.0035984	0.010593	0.23145
3.0898	0.15381	2.9013	0.0044557	0.010561	0.21822
3.1114	0.23068	3.0027	0.0044986	0.017062	0.28173
3.1828	0.22922	3.0193	0.0034345	0.015813	0.27669
3.2357	0.28468	3.0805	0.0024457	0.019306	0.29281
3.4016	0.18519	3.0204	0.002026	0.015772	0.28018
3.7689	0.47668	3.4617	0.0029581	0.030874	0.32743
3.6656	0.13407	3.3958	0.00066715	0.012172	0.31028
3.5462	0.48593	3.3603	0.0035206	0.029352	0.31079
3.756	0.39481	3.6412	0.0012165	0.031726	0.35859
3.6239	0.37857	3.4319	0.0035629	0.031279	0.29503
3.67	0.33582	3.419	0.0038723	0.026371	0.28889
3.7655	0.48769	3.5959	0.0030943	0.028294	0.285
3.7723	0.46612	3.8718	0.0021534	0.036032	0.50071
3.8752	0.60107	3.8406	0.0025032	0.035381	0.30689
4.1319	0.63907	4.0917	0.0040715	0.043575	0.35694
4.1872	0.51062	4.1553	0.0099292	0.039394	0.35346
4.4846	0.70379	4.2998	0.018682	0.040827	0.3483
4.5101	0.64486	4.3288	0.0097317	0.044445	0.34156
