# Supplementary material for: Mechanisms of chromosome biorientation and bipolar spindle assembly analyzed by computational modeling
Source: eLife. 2020 Feb 13;9:e48787. doi: 10.7554/eLife.48787 (PMC7311174; doi:10.7554/eLife.48787)
Supplement: Source code 1. — Requires C++ compiler, and GSL, GLEW, python2, python3, libyaml, FFTW, GLFW, xQuartz, freeGLUT, libpng, ffmpeg, pkg-config, and png++ libraries. Python libraries should include matplotlib, numpy, opencv-python, panda3d, pandas, PyYAML, and scipy for analysis framework. Used for all simulations except Figure 2—figure supplement 1, panel D: Soft nuclear envelope. Untar and unzip SourceCodeFile1.tar.gz, then use the accompanying Makefile and MakefileIncmk to compile on your system. [file elife-48787-code1.tar.gz › analysis/Data/WT/Cen2/data_cen2_002_2.csv]

1.1081	0.80618	0.80649	0.019769	22.147	21.752
1.1962	0.81502	0.81627	0.017876	70.278	47.51
1.2009	0.89546	0.71972	0.017699	0.6717	0.41952
1.2223	0.90911	0.72148	0.014597	0.23063	0.24722
1.3368	0.83767	0.61798	0.010304	0.24842	0.15511
1.2602	0.77788	0.46636	0.01335	0.11297	0.050356
1.2999	0.79946	0.52619	0.015443	0.19751	0.098277
1.4174	0.76933	0.574	0.012984	0.26861	0.10654
1.3955	0.82676	0.76709	0.01382	0.27265	0.42074
1.4498	0.63054	0.57078	0.0096073	0.27695	0.38665
1.5198	1.0022	0.6518	0.010762	0.11699	0.074705
1.5754	1.1295	0.73925	0.017072	0.095684	0.055965
1.4783	1.1433	0.84525	0.016005	0.13637	0.10348
1.5419	1.0884	0.76039	0.022434	0.13836	0.058125
1.4926	0.82248	0.41652	0.016414	0.059398	0.045325
1.5105	0.93909	1.0858	0.013567	0.31329	0.22693
1.5464	0.56996	0.56695	0.0096521	40.789	33.995
1.6848	0.92739	0.71137	0.0088242	0.28894	0.11602
1.6466	0.80915	0.64897	0.013226	0.24828	0.15305
1.7075	0.7306	0.61174	0.011337	0.12013	0.14706
1.6852	0.9888	0.98864	0.01103	334.04	333.15
1.7719	1.0118	1.011	0.013885	25.739	26.339
1.8613	0.98478	0.99258	0.015972	0.18994	0.1745
1.7831	1.0012	0.99382	0.016565	13.049	18.901
1.817	1.1321	1.1319	0.01836	2027.3	2041.2
1.8313	1.5079	1.3346	0.015731	0.15938	0.35277
1.8611	1.5836	1.5823	0.013538	183.11	202.15
1.8722	1.5664	1.4509	0.011908	1.0782	2.1698
2.0339	1.3911	1.3911	0.015207	79808	79820
2.0238	1.4662	1.3175	0.015992	0.40649	0.96645
2.1156	1.5366	1.3433	0.015227	0.26211	0.53441
2.139	1.66	1.5808	0.01785	0.46715	1.278
2.1888	1.7545	1.6792	0.01752	1.4981	2.0457
2.2306	1.6747	1.5501	0.026614	0.43308	0.48343
2.1124	1.5863	1.4173	0.02521	0.78345	0.61858
2.2046	1.4314	1.1635	0.026764	0.4566	0.40186
2.3539	1.2836	1.131	0.027876	0.8675	0.82548
2.2874	1.1609	1.1617	0.031461	16.944	14.888
2.2916	1.1873	1.1873	0.038507	1181.4	1186.8
2.3769	1.1468	0.92793	0.022273	0.45639	0.34361
2.3596	1.5498	1.7964	0.014491	0.43009	0.48895
2.3001	1.5136	1.8296	0.053843	0.35612	0.39213
2.3738	1.4736	1.4739	0.067261	66.226	80.498
2.4149	1.2986	1.5482	0.049114	0.38992	0.44324
2.4062	1.3051	1.3066	0.038639	16.557	13.994
2.3904	1.4912	1.2675	0.027138	0.18646	0.14703
2.4849	1.4329	1.1551	0.013866	0.29461	0.29685
2.5222	1.0528	1.0528	0.04143	3447.7	3458.7
2.4973	0.71703	0.71702	0.15421	2764.3	2776.2
2.3853	0.95903	0.55969	0.022175	0.11795	0.049783
2.4705	1.6826	1.6826	0.038917	598.8	599.57
2.5133	1.5468	1.7166	0.071234	0.68986	0.60157
2.53	1.3877	1.593	0.037693	0.21481	0.39449
2.5297	1.4164	1.2122	0.11786	0.42739	0.50894
2.5432	1.3829	1.1334	0.11259	0.20353	0.35666
2.6152	1.1395	0.79612	0.23134	0.10793	0.070744
2.6682	1.1399	0.78985	0.22266	0.14902	0.10185
2.5893	0.90695	0.9056	0.16939	52.118	69.374
2.5701	0.82223	0.82279	0.22611	50.683	50.965
2.5879	1.9826	1.665	0.16093	0.31634	0.38789
2.6282	1.0031	1.0031	0.15339	NaN	NaN
2.6936	1.4496	1.4497	0.14956	169.24	169.99
2.768	1.2774	0.91885	0.043908	0.16138	0.10693
2.7579	1.6347	1.8634	0.078217	0.54641	0.2757
2.7449	1.465	1.6895	0.048636	0.46142	0.3446
2.6953	1.323	1.5075	0.054685	0.53507	0.53969
2.7768	1.3986	1.3989	0.036296	31.45	27.912
2.8076	1.1329	1.4819	0.055185	0.15119	0.16009
2.8306	1.6109	1.4042	0.060647	0.88779	0.4816
2.8266	1.3112	1.53	0.030278	0.46714	0.62755
2.8694	1.5625	1.5628	0.017741	391.04	373.83
2.868	1.7444	1.7444	0.049315	NaN	NaN
2.948	1.6531	1.8472	0.036809	0.43489	0.52787
3.0156	1.6857	1.8425	0.051003	1.2252	1.0748
2.9247	1.55	1.6168	0.015922	1.1671	0.58132
2.9272	1.2153	1.416	0.016388	0.31173	0.5079
2.9335	1.0192	1.1421	0.069007	1.5087	0.98991
3.0503	1.0935	1.0994	0.1352	13.93	6.3002
3.0572	1.2082	1.2075	0.17881	14.249	13.897
3.0513	1.2623	1.4144	0.10452	0.2579	0.52518
3.0278	1.2406	1.3209	0.073522	2.4798	1.0832
2.9548	0.94324	1.3323	0.033992	0.098619	0.14232
2.9498	0.95583	1.2725	0.18133	0.1336	0.14162
2.9684	1.9721	1.5664	0.070849	0.23177	0.13099
2.9437	1.2383	1.7501	0.032753	0.11134	0.16102
2.9397	1.9578	1.9577	0.028447	262.2	252.49
2.9465	2.0279	2.4872	0.040113	0.18644	0.20312
2.9815	2.0139	2.3377	0.045406	0.3182	0.28829
2.9477	1.9677	2.2796	0.04615	0.29686	0.29488
2.9426	2.3508	2.6319	0.026193	0.52977	0.38345
3.0088	2.6214	2.6214	0.017404	3725.9	3680.4
3.0092	2.7338	2.7354	0.011482	79.957	59.72
2.8966	0.32641	0.32552	0.033081	15.568	13.921
3.0117	2.4357	2.7668	0.11737	0.40892	0.45884
2.9782	2.5697	2.5708	0.15324	161.85	156.1
2.9955	2.4944	2.7266	0.053096	0.80564	0.6513
2.9571	2.4924	2.5913	0.028336	0.25495	0.13622
3.1616	2.5972	2.5998	0.117	61.106	57.393
3.0179	2.4244	2.3398	0.098189	0.56582	0.54093
3.0732	2.439	2.2043	0.20449	0.6193	0.74666
2.9927	2.4519	2.4516	0.21439	526.85	553.74
3.0723	2.7622	2.7612	0.19695	117.3	155.16
3.0827	2.4749	2.7077	0.20387	0.67249	0.63567
3.0696	2.2605	2.6112	0.23206	0.29893	0.41955
3.1086	2.478	2.3961	0.24105	0.68686	0.74983
3.1382	2.5196	2.5196	0.17212	NaN	NaN
3.1702	2.5219	2.2887	0.22252	0.50335	0.39692
3.0958	2.37	2.0837	0.20988	0.49068	0.38974
3.0837	2.2255	1.875	0.22316	0.29832	0.24456
3.0986	1.8354	1.8345	0.23026	31.365	30.105
3.0988	1.807	1.807	0.24446	NaN	NaN
3.2502	2.131	1.7719	0.2343	0.23154	0.18442
3.369	2.0174	2.0174	0.22661	20254	20254
3.3385	2.4373	2.0243	0.22413	0.27722	0.29021
3.3621	2.6039	2.4035	0.1526	0.69331	0.71461
3.3287	2.4246	2.4243	0.074525	467.05	488.37
3.3038	2.563	2.3281	0.085805	0.48455	0.82836
3.2995	0.83985	0.84044	0.16249	5.072	5.511
3.2914	0.80236	1.13	0.22869	0.082042	0.18961
3.1997	2.4515	2.4375	0.19632	1.0354	1.9997
3.129	2.7309	2.5139	0.082623	0.7505	0.80537
3.1796	2.8306	2.8306	0.067953	NaN	NaN
3.2316	2.9696	2.7714	0.077976	0.40659	0.33562
3.29	2.7185	2.5014	0.095149	0.27121	0.26086
3.2432	2.3418	2.3419	0.078461	1341.5	1348.6
3.1159	2.1794	1.8456	0.075499	0.25066	0.17974
2.9815	2.111	2.4715	0.10777	0.24549	0.49911
2.9296	1.8252	2.1839	0.11269	0.16407	0.22617
2.8618	1.9808	2.2709	0.099163	0.28237	0.2745
2.9668	1.9385	2.2878	0.095038	0.1828	0.18359
3.14	2.3079	2.4382	0.15917	0.30854	0.2961
3.2286	2.4844	2.6841	0.11771	0.35639	0.33413
3.3403	2.7651	3.0169	0.14084	0.40945	0.38595
3.3639	2.7799	3.017	0.053145	0.32608	0.29728
3.2908	2.5526	2.6711	0.077609	0.28682	0.41765
3.2916	2.2205	2.4667	0.093589	0.35591	0.33669
3.098	1.8243	2.0536	0.22106	0.33363	0.37309
3.1879	1.4819	1.8761	0.22306	0.15916	0.15615
3.0844	1.3216	1.69	0.25264	0.17552	0.21203
3.2412	1.5104	1.8746	0.2621	0.16857	0.20118
3.1634	1.8865	2.2141	0.2004	0.22871	0.25406
3.2249	2.0925	2.41	0.099765	0.23144	0.27125
3.1768	2.2959	2.6165	0.24994	0.32991	0.33634
3.1443	2.3613	2.4283	0.26331	11.703	8.9687
3.0714	1.1736	0.83814	0.27072	0.55008	0.088623
3.093	2.7118	2.7118	0.26513	NaN	NaN
3.2068	2.7734	2.9376	0.29697	0.33599	0.39203
3.1773	0.52714	0.47376	0.28568	0.077894	0.047475
3.1655	0.96958	0.35488	0.17883	0.086645	0.02703
3.2489	0.4035	0.4035	0.091713	1424.3	1424.3
3.31	2.5818	2.819	0.089125	0.54097	0.61209
3.3109	0.74063	0.59003	0.048587	0.42575	0.25752
3.3794	0.71884	0.71892	0.056684	28.657	28.467
3.4033	2.7017	2.6825	0.021735	0.42683	0.41709
3.4416	2.6691	2.2807	0.079304	0.26748	0.25512
3.4196	2.6187	2.2703	0.048812	0.27931	0.33076
3.4597	2.4542	2.0911	0.061838	0.29483	0.26722
3.5735	2.3964	2.0215	0.07451	0.27708	0.25344
3.5361	2.3746	2.1144	0.049777	0.45659	0.44672
3.6624	2.3511	2.2842	0.048473	0.35502	0.39509
3.6899	2.4251	2.4251	0.16854	4763.3	4740.7
3.6051	2.579	2.3082	0.2622	0.27458	0.26225
3.5649	0.86397	1.1752	0.27986	0.13715	0.19179
3.5294	0.82452	1.0647	0.27495	0.16711	0.26118
3.6497	1.0171	0.91096	0.22756	0.17867	0.1192
3.6516	2.7188	2.9768	0.28014	0.49739	0.56688
3.3953	1.0942	0.80431	0.28775	0.12452	0.087238
3.4125	1.3012	0.98119	0.28822	0.17807	0.11513
2.4108	1.3976	0.98647	0.33042	0.1277	0.087927
3.3886	1.3732	1.0067	0.28499	0.11662	0.078022
3.362	1.2578	1.1056	0.28693	0.15774	0.12113
3.406	1.5774	1.2409	0.27824	0.75895	0.13151
3.4962	1.4431	1.1327	0.27152	0.13507	0.12082
3.5695	1.4559	0.93232	0.26981	0.11443	0.070987
3.5565	1.5016	0.74052	0.27762	0.12835	0.056609
