# Supplementary material for: Mechanisms of chromosome biorientation and bipolar spindle assembly analyzed by computational modeling
Source: eLife. 2020 Feb 13;9:e48787. doi: 10.7554/eLife.48787 (PMC7311174; doi:10.7554/eLife.48787)
Supplement: Source code 1. — Requires C++ compiler, and GSL, GLEW, python2, python3, libyaml, FFTW, GLFW, xQuartz, freeGLUT, libpng, ffmpeg, pkg-config, and png++ libraries. Python libraries should include matplotlib, numpy, opencv-python, panda3d, pandas, PyYAML, and scipy for analysis framework. Used for all simulations except Figure 2—figure supplement 1, panel D: Soft nuclear envelope. Untar and unzip SourceCodeFile1.tar.gz, then use the accompanying Makefile and MakefileIncmk to compile on your system. [file elife-48787-code1.tar.gz › analysis/Data/WT/Cen2/data_cen2_002_1.csv]

1.0149	0.23207	0.22987	0.12795	3.1851	2.994
0.97132	0.21184	0.35412	0.0471	0.020597	0.052932
0.88319	0.984	0.71601	0.028458	0.092377	0.065661
0.97764	1.0452	0.78611	0.064125	0.094763	0.070498
0.82087	0.75097	0.58742	0.02685	0.29695	0.14998
0.99467	0.34014	0.55454	0.017096	0.019092	0.050664
1.1341	0.7272	0.71729	0.012177	42.182	36.812
1.1052	1.0226	0.7457	0.01628	0.11988	0.081213
1.2618	0.95567	0.71515	0.048645	0.13938	0.10181
1.1421	0.8294	0.49916	0.015347	0.091281	0.05999
1.2312	0.93975	0.54664	0.01017	0.074615	0.053592
1.3256	1.0615	0.69114	0.025213	0.078777	0.062429
1.3435	0.97623	0.56156	0.029735	0.078879	0.059609
1.3755	0.93616	0.93616	0.095903	NaN	NaN
1.2777	0.53449	1.8332	0.060142	0.033551	0.11812
1.3815	0.88514	0.63324	0.031139	0.088293	0.061625
1.3955	0.73867	0.65243	0.0062104	0.28304	0.26178
1.4265	0.64954	0.94413	0.0069085	0.095101	0.14939
1.4096	0.80753	0.80753	0.012819	NaN	NaN
1.4671	0.85748	0.58104	0.018657	0.17674	0.10749
1.4838	0.84893	0.57283	0.030971	0.1261	0.084545
1.4827	0.60648	0.89062	0.031463	0.07914	0.15998
1.5293	0.87956	0.72092	0.05201	0.37572	0.26642
1.4892	0.7849	1.0566	0.034643	0.14567	0.15693
1.5134	0.9974	1.0609	0.024505	0.22817	0.21887
1.5984	0.88628	1.1395	0.044827	0.14081	0.21194
1.5647	0.82981	0.39372	0.041305	0.078187	0.030283
1.5524	1.0226	1.4336	0.021445	0.11374	0.14935
1.3653	1.1726	1.6065	0.02105	0.13255	0.16249
1.5563	1.3661	1.4512	0.030177	0.30229	0.26445
1.6269	1.179	1.3386	0.038074	0.27938	0.2627
1.5486	1.318	1.4166	0.0278	0.41419	0.43799
1.6868	0.9292	1.1837	0.039598	0.12349	0.14323
1.6878	1.0488	1.0488	0.058991	4908.6	4877.6
1.7043	1.1709	1.16	0.056528	0.61018	0.6832
1.7411	1.1648	1.0881	0.042975	0.28548	0.30667
1.8663	1.1197	1.0148	0.10108	0.12964	0.11181
1.8127	0.86812	1.1696	0.090595	0.12352	0.1759
1.8504	0.84861	1.2128	0.1006	0.064261	0.087147
1.8411	1.4292	1.3354	0.10756	0.51632	0.64669
1.8708	1.6765	1.3594	0.090333	0.17347	0.17067
1.826	1.3155	1.3155	0.051563	3426.9	3464.8
2.0031	1.3023	1.1826	0.11135	0.58113	0.56204
1.9238	1.3844	1.2422	0.105	0.49262	0.6032
1.7205	1.4877	1.0638	0.047821	0.13624	0.077249
1.3731	1.4979	1.214	0.015625	0.22917	0.22805
1.8749	1.5189	1.1628	0.050301	0.20204	0.14337
1.9591	1.285	1.0127	0.05118	0.14986	0.094282
2.0487	1.1054	0.92569	0.040488	0.17121	0.15465
2.1489	1.296	0.94028	0.048943	0.12154	0.067955
2.2267	1.3649	1.0755	0.067315	0.19962	0.18335
2.3155	0.9314	1.3639	0.064454	0.094742	0.13865
2.2659	0.8124	1.2738	0.085761	0.074829	0.086616
2.3357	1.4185	1.2342	0.062016	0.29719	0.32465
2.3499	0.80397	1.0365	0.080674	0.19061	0.2406
2.3146	0.91304	1.1069	0.075193	0.13053	0.16951
2.3826	1.741	1.4877	0.069311	0.25758	0.24087
2.3005	1.4485	1.1262	0.048625	0.17165	0.11937
2.4184	1.3174	1.0326	0.046512	0.21011	0.12704
2.3574	1.3982	1.0858	0.054012	0.18879	0.15105
2.4769	1.2458	1.2458	0.056977	NaN	NaN
2.4521	1.4621	1.2145	0.071439	0.20195	0.16908
2.4285	1.2344	1.2331	0.064013	180.66	200.87
2.5262	1.3393	1.6533	0.031255	0.18471	0.25819
2.502	1.2536	0.91618	0.030916	0.16604	0.12934
2.4258	1.3246	0.97775	0.025157	0.16076	0.098878
2.4461	1.3957	1.1165	0.032177	0.15036	0.10545
2.4491	1.2867	1.2751	0.028728	0.16007	0.14095
2.4718	1.2993	1.0621	0.014266	0.21823	0.14089
2.5553	1.3365	1.1068	0.026296	0.20365	0.16543
2.5861	1.49	1.2318	0.022446	0.23896	0.21143
2.5507	1.2404	1.5336	0.021043	0.13129	0.18711
2.5734	1.849	1.3158	0.029666	0.14717	0.10618
2.5054	1.5324	1.2717	0.026625	0.22355	0.17293
2.5233	1.3811	1.4074	0.020558	0.23632	0.29025
2.5012	1.2246	1.0196	0.035726	0.13789	0.11199
2.5031	1.2498	1.177	0.029237	0.11147	0.075098
2.4794	1.4976	1.2288	0.03195	0.18312	0.14778
2.4838	1.9229	1.6158	0.037153	0.22977	0.19115
2.5055	2.1575	1.8413	0.031391	0.28042	0.2395
2.3835	2.0768	1.8367	0.020309	0.4059	0.34099
2.428	2.0516	1.7966	0.0067406	0.22441	0.23261
2.5097	1.9008	1.6656	0.0082739	0.28602	0.2204
2.5363	1.807	1.8015	0.016118	0.22054	0.19498
2.5	2.2052	1.4461	0.013093	0.23228	0.14746
2.5378	1.8769	1.5472	0.011519	0.21095	0.17254
2.6015	1.9253	1.5507	0.012519	0.18273	0.14837
2.5089	1.7052	1.5465	0.015672	0.12248	0.11065
2.5095	1.6527	1.6451	0.017547	0.14189	0.12227
2.5328	1.6063	1.8686	0.016406	0.12709	0.15839
2.5494	1.769	2.0611	0.0048528	0.13863	0.17995
2.5895	1.9165	2.0285	0.009405	0.15175	0.15539
2.6231	1.9032	1.9319	0.0023881	0.25021	0.23339
2.6228	1.8488	1.8467	0.0064472	0.16817	0.17506
2.7107	1.8527	1.8703	0.011855	0.16099	0.16926
2.76	1.7254	1.8401	0.0062717	0.14939	0.16536
2.8413	1.6671	1.1858	0.011653	0.15222	0.10715
2.8103	1.1883	1.5903	0.012088	0.15579	0.20971
2.8186	1.4418	1.4419	0.0085904	146.25	149.12
2.902	1.6218	1.6209	0.011853	22.474	31.109
2.932	1.6881	1.6881	0.015378	1196.9	1199.1
2.7844	1.0909	1.5703	0.015598	0.086428	0.15359
2.7623	0.72314	1.2518	0.024513	0.058578	0.11083
2.8202	0.70745	1.1407	0.014662	0.053477	0.10327
2.811	0.97193	1.3387	0.020743	0.11256	0.14833
2.8659	1.1689	1.5154	0.022889	0.13432	0.17171
2.6998	1.5615	1.7838	0.027265	0.1906	0.43171
2.7917	1.6588	2.0733	0.020899	0.13793	0.19145
2.7382	1.7109	1.8746	0.024619	0.21751	0.25021
2.8118	1.7626	1.9223	0.023384	1.0224	0.8342
2.7633	1.6787	1.8408	0.029073	0.20001	0.23187
2.7901	2.1004	1.7849	0.027581	0.31588	0.19971
2.7818	1.9618	1.6981	0.029984	0.1759	0.16291
2.8242	1.9692	1.9585	0.029849	14.876	15.92
2.8041	2.3476	1.777	0.035992	0.25381	0.11548
2.9247	2.1882	1.8519	0.05382	0.28643	0.20674
1.3449	0.55081	0.3565	0.054781	0.037115	0.021721
2.9786	1.9437	1.716	0.10824	0.38244	0.3664
2.9652	1.9089	1.7941	0.078365	0.24184	0.21524
2.8749	2.4942	1.7531	0.074902	0.23086	0.12715
2.7977	2.3849	2.1078	0.041742	0.60503	0.28192
2.7386	2.3835	1.993	0.03332	0.24964	0.20932
2.6811	2.3012	2.0414	0.026601	0.30827	0.27905
2.6883	2.3382	2.0365	0.029638	0.29235	0.24317
2.8149	2.1056	1.7254	0.04046	0.25152	0.20345
2.7864	1.8958	1.5634	0.028602	0.15484	0.13558
2.9048	0.94071	1.4987	0.024136	0.074558	0.10648
2.8814	1.2197	1.4851	0.014898	0.10823	0.14341
2.7772	1.1602	1.2737	0.027193	0.14387	0.16887
2.8631	2.0481	1.2651	0.01945	0.14358	0.096685
2.9594	2.0487	2.2095	0.048758	0.1797	0.22029
2.7298	0.57389	0.55111	0.028717	0.16194	0.10178
2.8601	2.2652	2.2932	0.042951	0.91344	1.6506
2.8159	2.0207	2.0016	0.077296	0.27352	0.23028
2.7254	1.6869	1.8209	0.064231	0.15914	0.19389
2.859	1.1849	1.3724	0.046091	0.13145	0.21501
2.8392	1.3172	1.0368	0.026752	0.12836	0.09367
2.8645	1.3	1.487	0.032599	0.13743	0.31675
2.8659	1.7018	2.0885	0.026363	0.19032	0.23195
2.8301	1.6631	2.057	0.02581	0.15431	0.20051
2.7723	0.95257	1.3853	0.01531	0.090769	0.25023
2.8875	2.0956	2.0942	0.026218	33.122	50.367
2.8879	2.0847	1.9752	0.021751	0.6471	0.30931
2.9302	0.9476	1.2965	0.029466	0.091093	0.14247
2.9283	0.97866	1.458	0.020838	0.078912	0.12215
2.9787	1.073	1.23	0.0078048	0.10462	0.1119
2.9927	0.70798	1.0356	0.015527	0.061925	0.09855
3.044	0.46021	1.0625	0.013108	0.036391	0.080505
2.9422	2.2945	1.9379	0.023763	0.24731	0.19585
2.8598	1.9993	1.6127	0.024173	0.19408	0.15797
2.9246	0.96719	1.3489	0.023063	0.093753	0.11847
3.0384	1.1853	1.4896	0.022528	0.18223	0.23715
3.0199	0.96921	1.3933	0.021327	0.086161	0.12402
2.942	1.0972	1.3446	0.022621	0.13802	0.16991
2.9611	0.98312	1.2294	0.020206	0.14001	0.19167
3.1691	1.1442	1.484	0.021292	0.12258	0.15778
3.0948	1.3371	1.761	0.02235	0.13335	0.16966
3.0727	1.4698	1.7282	0.017581	0.22483	0.34611
3.0676	1.5094	1.6832	0.015487	0.43761	0.54873
3.1114	1.3793	1.6455	0.012309	0.25254	0.37181
3.1865	1.0548	1.7493	0.011549	0.077015	0.11865
3.1505	0.6174	1.4136	0.014585	0.043928	0.10151
3.1576	0.46683	0.99923	0.016747	0.032185	0.080981
3.2545	0.50425	0.97163	0.017057	0.038268	0.077432
3.1991	0.77296	1.1858	0.018516	0.059355	0.089388
3.3262	0.56802	1.3007	0.024021	0.04336	0.10023
3.227	0.45201	1.157	0.023699	0.033809	0.087679
3.1158	0.4287	1.0818	0.019087	0.030733	0.083227
3.1926	0.53235	1.3316	0.020221	0.041836	0.1077
3.1055	3.0459	2.1735	0.031804	0.2285	0.15393
3.1857	0.3087	1.2989	0.025378	0.023176	0.093764
3.2599	0.54805	1.5801	0.025702	0.044377	0.12338
3.4341	3.3161	1.8411	0.022483	0.28241	0.1432
2.7705	0.40433	1.1533	0.028019	0.025992	0.092368
