# Supplementary material for: Mechanisms of chromosome biorientation and bipolar spindle assembly analyzed by computational modeling
Source: eLife. 2020 Feb 13;9:e48787. doi: 10.7554/eLife.48787 (PMC7311174; doi:10.7554/eLife.48787)
Supplement: Source code 1. — Requires C++ compiler, and GSL, GLEW, python2, python3, libyaml, FFTW, GLFW, xQuartz, freeGLUT, libpng, ffmpeg, pkg-config, and png++ libraries. Python libraries should include matplotlib, numpy, opencv-python, panda3d, pandas, PyYAML, and scipy for analysis framework. Used for all simulations except Figure 2—figure supplement 1, panel D: Soft nuclear envelope. Untar and unzip SourceCodeFile1.tar.gz, then use the accompanying Makefile and MakefileIncmk to compile on your system. [file elife-48787-code1.tar.gz › analysis/Data/WT/Cen2_bak/data_cen2_002_3.csv]

0.80076	0.47979	0.69694	0.011127	0.097233	0.083181
0.99211	0.30067	0.57237	0.010812	0.033804	0.052362
1.0141	0.50879	0.50883	0.012839	536.74	537.51
1.0399	0.26271	0.64539	0.013523	0.024953	0.084308
1.0848	0.43611	0.53075	0.013857	0.14076	0.20937
1.1398	0.67236	0.8132	0.012868	0.30778	0.38587
1.2387	0.64698	0.80244	0.013741	0.23865	0.27122
1.3338	0.7747	0.9988	0.01475	0.10767	0.1846
1.3511	0.84476	1.1537	0.011968	0.12352	0.20615
1.4354	0.73769	1.0131	0.01396	0.14825	0.1923
1.3888	0.68733	0.94599	0.014422	0.07986	0.13918
1.3709	0.55764	1.0197	0.0146	0.066515	0.089333
1.4065	0.69095	1.0203	0.011205	0.087227	0.10125
1.3978	0.65013	1.179	0.010715	0.051676	0.10627
1.492	0.7252	1.1621	0.012281	0.062348	0.11178
1.5724	0.77214	1.2167	0.014255	0.079055	0.091568
1.6386	0.88028	1.4183	0.015446	0.064096	0.10325
1.5842	1.0161	1.4417	0.014208	0.09862	0.106
1.5626	1.0743	1.4691	0.014722	0.12018	0.1796
1.6516	1.1153	1.5189	0.016369	0.093189	0.14891
1.6559	1.2401	1.5948	0.015549	0.1634	0.1711
1.7271	0.94714	1.463	0.014655	0.067812	0.10496
1.6997	0.80206	1.3498	0.0142	0.077744	0.097454
1.7316	0.82166	1.2785	0.017385	0.082439	0.13141
1.7586	0.78219	1.2684	0.015274	0.075015	0.13564
1.7537	0.80722	1.3086	0.013447	0.095805	0.13209
1.7183	0.906	1.4695	0.015919	0.064136	0.11919
1.6452	0.87826	1.379	0.010163	0.094079	0.15717
1.679	0.75327	1.271	0.012844	0.068463	0.13483
1.6854	0.87686	1.2668	0.013659	0.085507	0.14342
1.7256	0.88289	1.2152	0.013106	0.11762	0.16007
1.6624	0.67729	1.1087	0.013447	0.062556	0.13224
1.7832	0.90313	0.95704	0.011567	0.11741	0.096923
1.8363	0.88194	1.115	0.013814	0.17578	0.24998
1.8916	0.90875	1.4765	0.01142	0.077659	0.15796
1.8685	1.0877	1.7456	0.011253	0.082055	0.1427
1.9325	1.1502	1.7892	0.010575	0.094373	0.19327
1.966	1.1014	1.6532	0.0083372	0.09993	0.14432
1.9346	1.0493	1.554	0.010268	0.11395	0.10689
1.9905	1.2916	1.2916	0.0035596	4410.4	4404
2.0214	1.0025	1.4634	0.0076769	0.14052	0.19888
2.1551	0.75115	1.3468	0.006398	0.057182	0.14042
2.1223	0.89131	1.2505	0.005919	0.13766	0.16612
2.0105	1.0918	1.0925	0.011907	37.396	51.726
2.0159	1.5855	1.1499	0.0084267	0.19041	0.15902
2.0766	1.7798	1.2737	0.012229	0.1651	0.14678
2.016	1.7024	1.2198	0.007515	0.15454	0.13598
2.0594	1.5629	1.066	0.0080019	0.15175	0.11143
2.1584	1.5087	1.2108	0.0074388	0.19448	0.22555
2.2139	1.5371	1.1614	0.0057875	0.23468	0.17268
2.1198	1.5202	1.1093	0.0042206	0.18377	0.17393
2.1575	1.536	1.0263	0.0044856	0.19648	0.12781
2.1636	1.2578	0.73072	0.0025418	0.13566	0.089232
2.1543	1.0455	0.50429	0.00070367	0.10052	0.058344
2.1909	1.1638	0.76364	0.0058818	0.18975	0.12805
2.2473	1.3138	0.85986	0.0019691	0.15008	0.076231
2.264	1.359	0.9697	0.0052157	0.18809	0.13597
2.1917	1.5011	1.2397	0.0038753	0.29655	0.27963
2.1801	1.4305	1.1642	0.0030377	0.32937	0.26914
2.2307	1.2625	1.0585	0.004962	0.25682	0.33271
2.3657	1.2683	0.94565	0.0060501	0.15643	0.12672
2.3258	1.4363	1.0664	0.0071004	0.19272	0.12059
2.3275	1.4268	1.0624	0.0057935	0.20058	0.1573
2.3435	1.4262	1.133	0.0068022	0.22583	0.16685
2.3455	1.3064	0.92679	0.0059448	0.12328	0.12255
2.3632	0.90611	0.48631	0.00097035	0.10184	0.056061
2.2918	0.87211	0.36205	0.0038004	0.085	0.03705
2.2597	0.68024	0.32193	0.0026181	0.068881	0.031273
2.3045	0.65747	0.56704	0.011768	0.12148	0.12617
2.2997	0.64585	0.64592	0.02035	27.672	28.717
2.4179	0.68689	0.99037	0.016872	0.12113	0.22337
2.3732	0.78577	1.0066	0.022926	0.27612	0.36286
2.5501	0.92598	1.2317	0.012315	0.18995	0.26454
2.5011	1.0068	1.0068	0.020496	7384.9	7375.9
2.5421	0.9391	1.0162	0.018364	0.15194	0.21729
2.4815	0.95263	1.3313	0.013007	0.16178	0.21867
2.5419	1.1132	1.5837	0.011709	0.15112	0.21037
2.5419	1.1617	1.5378	0.019621	0.13702	0.21834
2.5568	0.96495	1.485	0.023058	0.10727	0.16071
2.53	0.85543	1.3591	0.016207	0.093855	0.14848
2.5571	0.72429	1.2609	0.019819	0.079525	0.11061
2.4344	0.70717	1.2486	0.016664	0.081588	0.13994
2.5169	0.70674	1.2883	0.14296	0.080064	0.12843
2.5547	0.73571	1.3689	0.10137	0.085207	0.13615
2.5698	0.96855	1.6151	0.12298	0.1066	0.15528
2.5711	0.94335	1.5023	0.099599	0.10461	0.13934
2.5664	0.9939	1.3919	0.13959	0.16213	0.21597
2.5807	0.75845	1.2911	0.064224	0.089564	0.13974
2.6349	0.55259	0.9571	0.11029	0.08475	0.13459
2.6354	0.7543	1.0913	0.14794	0.14765	0.21874
2.6003	0.76975	1.3069	0.0711	0.083909	0.14593
2.6482	0.91093	1.5829	0.05675	0.099748	0.15449
2.6285	1.0127	1.5544	0.032174	0.10871	0.16078
2.595	1.0119	1.5693	0.019972	0.099343	0.17665
2.6467	1.1347	1.53	0.031845	0.1699	0.21468
2.6614	1.142	1.5547	0.065899	0.16871	0.21422
2.6843	1.1818	1.52	0.16598	0.20119	0.2935
2.6824	1.2811	1.2811	0.16279	41.004	40.564
2.5812	1.0806	1.0804	0.16787	208.65	225.59
2.6088	1.4081	0.96017	0.15651	0.18389	0.11934
2.6233	1.2415	0.7841	0.16479	0.16588	0.10727
2.6475	1.2692	0.87546	0.16973	0.17528	0.13687
2.535	1.0908	0.74804	0.16821	0.19728	0.13867
2.6121	1.0841	0.72512	0.11594	0.18031	0.12485
2.604	1.14	1.0222	0.1481	0.16463	0.14727
2.5199	1.0943	0.75069	0.094813	0.18508	0.12988
2.4803	0.81904	0.45296	0.1789	0.10203	0.055879
2.4581	0.88446	0.6142	0.15938	0.15601	0.11863
2.5068	1.1338	0.87556	0.16849	0.13891	0.096428
2.4548	1.1804	0.86861	0.12745	0.13419	0.095987
2.4645	1.2115	0.91432	0.069528	0.16675	0.12177
2.5794	1.1675	0.74679	0.030735	0.10375	0.086929
2.4276	1.1424	0.80358	0.012196	0.2005	0.13301
2.421	1.3025	0.95622	0.0055666	0.13358	0.10202
2.4686	1.4621	0.90894	0.012834	0.14364	0.094425
2.4388	1.5588	1.1326	0.0077533	0.15814	0.10912
2.4728	1.5767	1.1368	0.021947	0.19786	0.13806
2.4857	1.5227	0.90403	0.02832	0.1602	0.085554
2.4983	1.33	0.49814	0.041313	0.12665	0.04824
2.4993	1.2141	0.37911	0.14347	0.1158	0.034329
2.4854	1.121	0.45761	0.088934	0.1142	0.042235
2.4693	1.0932	0.49261	0.14579	0.097035	0.046418
2.3559	1.1795	0.2538	0.15385	0.11702	0.023761
1.8365	0.87368	0.52351	0.16834	0.083174	0.047622
