# Supplementary material for: Mechanisms of chromosome biorientation and bipolar spindle assembly analyzed by computational modeling
Source: eLife. 2020 Feb 13;9:e48787. doi: 10.7554/eLife.48787 (PMC7311174; doi:10.7554/eLife.48787)
Supplement: Source code 1. — Requires C++ compiler, and GSL, GLEW, python2, python3, libyaml, FFTW, GLFW, xQuartz, freeGLUT, libpng, ffmpeg, pkg-config, and png++ libraries. Python libraries should include matplotlib, numpy, opencv-python, panda3d, pandas, PyYAML, and scipy for analysis framework. Used for all simulations except Figure 2—figure supplement 1, panel D: Soft nuclear envelope. Untar and unzip SourceCodeFile1.tar.gz, then use the accompanying Makefile and MakefileIncmk to compile on your system. [file elife-48787-code1.tar.gz › analysis/Data/WT/Pandas/track_003-1_pandas.csv]

	kc0_dist	kc0_err	kc1_dist	kc1_err	kc2_dist	kc2_err	kc3_dist	kc3_err	kc4_dist	kc4_err	kc5_dist	kc5_err	length	length_error	time_kc	time_length
0	0.3012487818324014	0.013691420457125845	0.15770291333487016	0.01104438403674988	0.3012487818324014	0.013691420457125845	0.3012487818324014	0.013691420457125845	0.3012487818324014	0.013691420457125845	0.15770291333487016	0.01104438403674988	0.37674857510981047	0.02910745939784625	0.018576721715647674	0.0
1	0.38211802193336564	0.01856771388543728	0.30188687172433815	0.011899604494032705	0.38211802193336564	0.01856771388543728	0.38211802193336564	0.01856771388543728	0.38211802193336564	0.01856771388543728	0.30188687172433815	0.011899604494032705	0.43093311604982687	0.028202784111944074	0.14823543716117296	0.12959856389418528
2	0.3763678592879582	0.035770822034622535	0.12435770580491416	0.007940348026082114	0.12435770580491416	0.007940348026082114	0.12435770580491416	0.007940348026082114	0.12435770580491416	0.007940348026082114	0.3763678592879582	0.035770822034622535	0.49188421452062986	0.03309350543437228	0.27826572792184123	0.25961827823291705
3	0.4876440871172203	0.023809486177142035	0.12115897247599165	0.004362703732082298	0.12115897247599165	0.004362703732082298	0.12115897247599165	0.004362703732082298	0.12115897247599165	0.004362703732082298	0.4876440871172203	0.023809486177142035	0.5374255335537261	0.036857561662806175	0.40861513207059896	0.39018169163529565
4	0.2275463065322566	0.015940286144693696	0.16987127408646116	0.018844756758850927	0.16987127408646116	0.018844756758850927	0.16987127408646116	0.018844756758850927	0.16987127408646116	0.018844756758850927	0.2275463065322566	0.015940286144693696	0.3249688921433349	0.04126417617112321	0.540051443075816	0.520951384267787
5	0.3739726305406672	0.04832237967503477	0.42759454392497753	0.036765899857880896	0.3739726305406672	0.04832237967503477	0.3739726305406672	0.04832237967503477	0.3739726305406672	0.04832237967503477	0.42759454392497753	0.036765899857880896	0.45445730617020397	0.04219992040363232	0.6703889921914429	0.6519378713260356
6	0.32254876541344796	0.04371327070253134	0.34208969455610067	0.022852256022627738	0.34208969455610067	0.022852256022627738	0.34208969455610067	0.022852256022627738	0.34208969455610067	0.022852256022627738	0.32254876541344796	0.04371327070253134	0.4006665359884719	0.019717676929524374	0.8002918129348505	0.7817957259292688
7	0.0968245119964373	0.005672357098790302	0.45662985610340207	0.016169965220190628	0.3420616957092327	0.025790233471193583	0.0968245119964373	0.005672357098790302	0.45662985610340207	0.016169965220190628	0.3420616957092327	0.025790233471193583	0.650988915447795	0.020678763880005696	0.9307060003953425	0.912129578126563
8	0.17300398411757806	0.015411590357980625	0.39799194920551983	0.012862853890366118	0.39799194920551983	0.012862853890366118	0.39799194920551983	0.012862853890366118	0.39799194920551983	0.012862853890366118	0.17300398411757806	0.015411590357980625	0.8251175039268124	0.02656720311991291	1.0613103918928166	1.042510700500568
9	0.18788258703696567	0.011517093792760127	0.4372377699013873	0.011899786892765279	0.4372377699013873	0.011899786892765279	0.4372377699013873	0.011899786892765279	0.4372377699013873	0.011899786892765279	0.18788258703696567	0.011517093792760127	0.8243208644250594	0.024792233650751606	1.1914079982679666	1.1728657686011663
10	0.11049878312738473	0.004898584395623941	0.4456591924358001	0.019222003209605036	0.45939589294344596	0.012589768608121863	0.45939589294344596	0.012589768608121863	0.11049878312738473	0.004898584395623941	0.4456591924358001	0.019222003209605036	0.9264051685397052	0.02410818646545866	1.3218603491267515	1.3031805586686958
11	0.22147160133421262	0.006861606855290454	0.4660738260625904	0.021782355177579076	0.6361077262009402	0.01790344855190704	0.6361077262009402	0.01790344855190704	0.4660738260625904	0.021782355177579076	0.22147160133421262	0.006861606855290454	0.9069647358770568	0.024242249651294397	1.4542637718032756	1.435324227200169
12	0.20263734599554128	0.007343299056245829	0.5812043909177697	0.023049185869248787	0.9355159137295965	0.02847199145321137	0.625616798962036	0.01694751145277377	0.625616798962036	0.01694751145277377	0.9355159137295965	0.02847199145321137	0.9643440970270879	0.026291961735264983	1.5848978932036932	1.5664354482461098
13	0.24570997987282084	0.011628114604463004	0.7362722535265073	0.021235461291681815	0.7362722535265073	0.021235461291681815	0.7362722535265073	0.021235461291681815	0.7362722535265073	0.021235461291681815	0.24570997987282084	0.011628114604463004	0.9727810419499585	0.034341198954607674	1.7162348002751022	1.6972574037486134
14	0.22973880138033856	0.017576331597272742	0.7141705334553248	0.02017071414265214	0.5109290727735316	0.026317633399101037	0.7141705334553248	0.02017071414265214	0.22973880138033856	0.017576331597272742	0.5109290727735316	0.026317633399101037	0.8757947643110688	0.027599320663604942	1.8469056881286083	1.8284429004764864
15	0.3568600614469664	0.00888763263448889	0.8295019665834987	0.019019720200678672	0.8295019665834987	0.019019720200678672	0.8295019665834987	0.019019720200678672	0.8295019665834987	0.019019720200678672	0.3568600614469664	0.00888763263448889	0.9085766216153746	0.027088508088543795	1.9767320791468705	1.9582020912579263
16	0.312055299098409	0.026887944471965616	1.0132882322885635	0.029506625928453798	0.5826655361810849	0.019990303097003583	1.0132882322885635	0.029506625928453798	0.5826655361810849	0.019990303097003583	0.312055299098409	0.026887944471965616	0.9404249488679501	0.028876191715758042	2.107172689829638	2.0884342764349717
17	0.2692673096508138	0.023747635077563327	0.9384287030595361	0.022743390794629025	0.5019703742724474	0.014558810023090021	0.9384287030595361	0.022743390794629025	0.5019703742724474	0.014558810023090021	0.2692673096508138	0.023747635077563327	1.0058243143075474	0.028179843752639388	2.238441712571705	2.219595868544823
18	0.4495739946067997	0.037371942432528046	1.067471321539366	0.0339100642098472	0.6633306270259168	0.027615716447515343	1.067471321539366	0.0339100642098472	0.6633306270259168	0.027615716447515343	0.4495739946067997	0.037371942432528046	1.3180960305586407	0.03705964357883854	2.3691059229183518	2.35065661942328
19	0.45886807974793004	0.01311072665585194	0.9225126044312326	0.023402034355770974	0.9225126044312326	0.023402034355770974	0.9225126044312326	0.023402034355770974	0.9225126044312326	0.023402034355770974	0.45886807974793004	0.01311072665585194	1.3490974777615703	0.038069559177538424	2.499087833752667	2.480497982884724
20	0.4801896798081067	0.01784922821576186	1.1440772347591481	0.033438524604292134	0.8294142633974262	0.03682463660221772	0.4801896798081067	0.01784922821576186	1.1440772347591481	0.033438524604292134	0.8294142633974262	0.03682463660221772	1.272174865595882	0.03601521263610772	2.6303038671106465	2.61139009688607
21	0.4783686624766385	0.016658011737801865	1.1108709550712401	0.03675937239856093	0.8513692201661532	0.033164169310992225	0.4783686624766385	0.016658011737801865	1.1108709550712401	0.03675937239856093	0.8513692201661532	0.033164169310992225	0.9306999698415429	0.02838552651887254	2.761063669462142	2.7425301894478005
22	0.6132257041954549	0.02039932409534461	1.0448750153048385	0.031093203458411732	0.6132257041954549	0.02039932409534461	0.6132257041954549	0.02039932409534461	0.6132257041954549	0.02039932409534461	1.0448750153048385	0.031093203458411732	1.058991460765359	0.029666812269446615	2.8912301668252307	2.8725453341009626
23	0.5773148812588842	0.04238469586302581	1.044039861328066	0.03387366653292714	0.7291585665809357	0.02300014535928649	0.7291585665809357	0.02300014535928649	1.044039861328066	0.03387366653292714	0.5773148812588842	0.04238469586302581	1.2594363050262694	0.034245553549106494	3.0211087565136534	3.002681138088571
24	0.3747857113637437	0.02460219733483503	1.0543911331912574	0.02828415214573904	0.6545757110698662	0.020768440661660722	0.6545757110698662	0.020768440661660722	1.0543911331912574	0.02828415214573904	0.3747857113637437	0.02460219733483503	1.333514175109376	0.03648665697521438	3.1527162466460577	3.1335954252708973
25	0.1647092287314742	0.007693497416847043	0.9092018692756254	0.021877945676657358	0.5210373955584772	0.027890302153993855	0.9092018692756254	0.021877945676657358	0.1647092287314742	0.007693497416847043	0.5210373955584772	0.027890302153993855	1.4231511302299167	0.039807105868847996	3.283408030787944	3.2649997078908046
26	0.3038841723123257	0.014240058904907421	1.0434290671925959	0.029809762103409573	0.7606921534040831	0.04044366015409083	0.3038841723123257	0.014240058904907421	1.0434290671925959	0.029809762103409573	0.7606921534040831	0.04044366015409083	1.5152958217187797	0.041339164340959994	3.412975285018145	3.3945190859486285
27	0.3391418831372465	0.027811189354073333	1.0019277194491254	0.03132718873834549	0.56041663129354	0.01746301246682521	0.56041663129354	0.01746301246682521	1.0019277194491254	0.03132718873834549	0.3391418831372465	0.027811189354073333	1.517828477571741	0.04305952819715208	3.5422539795271404	3.523682572032764
28	0.41521125136706244	0.021877022762512955	1.0352313191199394	0.030371931223674785	0.650641507967726	0.02215496944481122	0.41521125136706244	0.021877022762512955	1.0352313191199394	0.030371931223674785	0.650641507967726	0.02215496944481122	1.5519000262201765	0.04174329025472729	3.673589805043981	3.6546135875189054
29	1.0438268048806505	0.028592960817807257	0.6929278902860486	0.030526103956411657	0.6929278902860486	0.030526103956411657	0.6929278902860486	0.030526103956411657	0.6929278902860486	0.030526103956411657	1.0438268048806505	0.028592960817807257	1.7233552851497806	0.048172798000071966	3.805323485132022	3.78680986512879
30	0.9822301816818966	0.029254229715871542	0.6047338670367799	0.023942895051663783	0.9822301816818966	0.029254229715871542	0.9822301816818966	0.029254229715871542	0.9822301816818966	0.029254229715871542	0.6047338670367799	0.023942895051663783	1.651393165282561	0.04767585324740177	3.935340511606421	3.916729525504627
31	0.938761226296012	0.026115487396841316	0.5266430702639178	0.020322949953428357	0.938761226296012	0.026115487396841316	0.938761226296012	0.026115487396841316	0.938761226296012	0.026115487396841316	0.5266430702639178	0.020322949953428357	1.6367706903139823	0.04654731909906394	4.065606103170967	4.046927257407765
32	0.9183568315546321	0.020894891233383436	0.5816951894457154	0.01684491904648113	0.24481685206178233	0.00605611522838463	0.9183568315546321	0.020894891233383436	0.5816951894457154	0.01684491904648113	0.24481685206178233	0.00605611522838463	1.7090124695172393	0.048940527391255186	4.195686970295613	4.177129205133925
33	0.8213246204227127	0.01944752863578323	0.4438573499472581	0.01439558440030569	0.19707745625893838	0.009325558316902143	0.8213246204227127	0.01944752863578323	0.4438573499472581	0.01439558440030569	0.19707745625893838	0.009325558316902143	1.5814171024605868	0.043707748910124924	4.325383075532832	4.306926870354022
34	0.8267277687454564	0.02369946324588042	0.4120420351230146	0.014363733217378601	0.4120420351230146	0.014363733217378601	0.4120420351230146	0.014363733217378601	0.4120420351230146	0.014363733217378601	0.8267277687454564	0.02369946324588042	1.6011068324176285	0.04654655220134061	4.456755176882487	4.437768572415117
35	0.8715427676995595	0.02245888285032422	0.530202850282188	0.014066295140128332	0.530202850282188	0.014066295140128332	0.530202850282188	0.014066295140128332	0.530202850282188	0.014066295140128332	0.8715427676995595	0.02245888285032422	1.7565583479515312	0.04700788936422115	4.588219608227429	4.569435935681855
36	0.9759240050271355	0.02276141004473644	0.5893606768803393	0.013028998231845315	0.5893606768803393	0.013028998231845315	0.5893606768803393	0.013028998231845315	0.5893606768803393	0.013028998231845315	0.9759240050271355	0.02276141004473644	1.8376028196797953	0.05171737940518253	4.718814637199186	4.700270392276021
37	1.2223587649856829	0.02689373529376601	0.6187835810352936	0.013597366859330889	1.2223587649856829	0.02689373529376601	1.2223587649856829	0.02689373529376601	1.2223587649856829	0.02689373529376601	0.6187835810352936	0.013597366859330889	1.9263100702711322	0.057994509024614366	4.849461171284514	4.830746542884855
38	1.4014768662311539	0.03336849195638957	0.8146281735973971	0.01754989516569921	0.8146281735973971	0.01754989516569921	0.8146281735973971	0.01754989516569921	0.8146281735973971	0.01754989516569921	1.4014768662311539	0.03336849195638957	1.9022663887714422	0.05832884538335817	4.979488489489428	4.960936300439024
39	1.3881616190340718	0.03361039893092337	0.8763583915263028	0.019420274952361573	0.8763583915263028	0.019420274952361573	0.8763583915263028	0.019420274952361573	0.8763583915263028	0.019420274952361573	1.3881616190340718	0.03361039893092337	1.9498975093684996	0.057441543121847474	5.11027653837266	5.091744001525848
40	1.2824739227478217	0.03721605107189743	0.81692191414493	0.01904113860407128	0.81692191414493	0.01904113860407128	0.81692191414493	0.01904113860407128	0.81692191414493	0.01904113860407128	1.2824739227478217	0.03721605107189743	1.8024337799501104	0.05051869330466718	5.2463777904233275	5.226282710619805
41	1.1381129256525566	0.023690762461898725	0.7220628704324614	0.02168282992620223	0.7220628704324614	0.02168282992620223	0.7220628704324614	0.02168282992620223	0.7220628704324614	0.02168282992620223	1.1381129256525566	0.023690762461898725	1.9038551806445347	0.05433749058526092	5.380881007504013	5.361680330444954
42	0.9462977209950839	0.021604861895347834	0.5174590986536446	0.012240822765313786	0.9462977209950839	0.021604861895347834	0.9462977209950839	0.021604861895347834	0.9462977209950839	0.021604861895347834	0.5174590986536446	0.012240822765313786	1.8037096362397467	0.05576752894450442	5.514014674606469	5.495458383311103
43	1.0345165222432342	0.024194034426535664	0.5629364329850266	0.013059238143865158	1.3191987908152196	0.21480566116074498	1.0345165222432342	0.024194034426535664	0.5629364329850266	0.013059238143865158	1.3191987908152196	0.21480566116074498	1.9592816532412585	0.05823023217138308	5.649386336876517	5.629816211600015
44	1.182668966172783	0.025866357360972914	0.5719779753765333	0.014940210766585854	0.8641579505453192	0.030365437370636305	1.182668966172783	0.025866357360972914	0.5719779753765333	0.014940210766585854	0.8641579505453192	0.030365437370636305	1.9400184059060679	0.0541798820111582	5.7871846536510585	5.767251106685004
45	1.1848636340396541	0.02493321629000359	0.6924763514405912	0.021117119669910932	1.427006665057215	0.18959089727673575	1.1848636340396541	0.02493321629000359	0.6924763514405912	0.021117119669910932	1.427006665057215	0.18959089727673575	1.8537314532160674	0.050743807630173464	5.921026947992811	5.902624587476008
46	1.22114157018989	0.026814782000075255	0.7725021116637724	0.017408072329656948	1.22114157018989	0.026814782000075255	1.22114157018989	0.026814782000075255	1.22114157018989	0.026814782000075255	0.7725021116637724	0.017408072329656948	1.9354170351075874	0.056587790041284926	6.049754448866614	6.031178393155263
47	1.3311788420256876	0.034953860223439034	0.8418244666553085	0.024256541177502686	0.8418244666553085	0.024256541177502686	0.8418244666553085	0.024256541177502686	0.8418244666553085	0.024256541177502686	1.3311788420256876	0.034953860223439034	2.0200484524670563	0.05938423927689764	6.1754967069179685	6.157512251317143
48	1.0378179204633784	0.02745439749968141	0.609808791907435	0.03123270053185641	1.8055008229914857	0.049736569547069245	1.4328227269378129	0.06930099718168038	1.0378179204633784	0.02745439749968141	0.609808791907435	0.03123270053185641	2.049575443113019	0.05955248232733286	6.298732379149341	6.281419696399846
49	1.0148973189695003	0.025988325875843477	0.5096362378271809	0.035830727220809704	1.804630923499376	0.04581542310523019	1.3706240020012257	0.05578144962793414	1.0148973189695003	0.025988325875843477	1.804630923499376	0.04581542310523019	2.064950158650501	0.06224424144239576	6.421432680437093	6.403723515142117
50	0.8702181379673293	0.034749295524173086	0.5226492953018196	0.02943354611267774	1.718277470093319	0.044174208558395135	1.219549703748542	0.03359383983020925	1.219549703748542	0.03359383983020925	0.8702181379673293	0.034749295524173086	2.119078614553987	0.06252207002322235	6.546673396033368	6.528849033004786
51	0.6518139501569185	0.030721911845366778	1.6956244815174353	0.04291490683587903	1.182772657460345	0.029224900570863376	1.182772657460345	0.029224900570863376	0.6518139501569185	0.030721911845366778	1.6956244815174353	0.04291490683587903	2.0697804052137183	0.06384900210046424	6.6709918960806105	6.6535629045161375
52	0.6553025695393828	0.039815351273998226	1.548673773536225	0.04101218745173168	1.1807871929535207	0.046914790424652394	1.1807871929535207	0.046914790424652394	1.548673773536225	0.04101218745173168	0.6553025695393828	0.039815351273998226	2.086854620158607	0.06105620189464958	6.7987458045140965	6.779912975181952
53	0.6018810875597355	0.015020579729926617	1.5270024403262192	0.040011229836402	1.2242350104933464	0.049102945585191016	0.6018810875597355	0.015020579729926617	1.2242350104933464	0.049102945585191016	1.5270024403262192	0.040011229836402	2.106407583827943	0.060710177263584415	6.937529481939122	6.916942364896174
54	0.8198364155331084	0.03703618642606436	1.541565935463277	0.042319883025271295	1.1977249185220324	0.053594825898977475	0.8198364155331084	0.03703618642606436	1.1977249185220324	0.053594825898977475	1.541565935463277	0.042319883025271295	2.075520046635358	0.05953382486010132	7.079361048946501	7.059715986395614
55	0.7246957465814343	0.01660843593872723	1.5767830721362275	0.0505058249799518	1.2208419553142444	0.057973958851637426	0.7246957465814343	0.01660843593872723	1.2208419553142444	0.057973958851637426	1.5767830721362275	0.0505058249799518	2.155136518394068	0.06394655337951727	7.212732653292085	7.194030636517566
56	0.8008962854277945	0.01965303553339155	1.4993008630153988	0.03716691612025713	1.3447898964566816	0.09465001222037327	0.8008962854277945	0.01965303553339155	1.4993008630153988	0.03716691612025713	1.3447898964566816	0.09465001222037327	2.250543613268975	0.06589573549151687	7.338386740600855	7.320616725676467
57	0.6092913319333781	0.01691596022675638	1.4117670600667127	0.04625194023170905	0.9637086922571508	0.028526783679121606	0.9637086922571508	0.028526783679121606	1.4117670600667127	0.04625194023170905	0.6092913319333781	0.01691596022675638	2.1952600586171256	0.06430101040286018	7.459134729874848	7.441898740677174
58	0.4971956238296907	0.023118327089014814	1.2950717457675573	0.029757381653172814	0.8775079118637245	0.020719524606307986	1.2950717457675573	0.029757381653172814	0.8775079118637245	0.020719524606307986	0.4971956238296907	0.023118327089014814	2.154389761411363	0.06033575166145014	7.579351495690282	7.562201714925221
59	0.7369043195509721	0.027307312014089268	1.3879252515522995	0.049417492693252775	1.0409273981443887	0.02697123327857897	1.7883299812847173	0.04232107653562667	1.0409273981443887	0.02697123327857897	1.7883299812847173	0.04232107653562667	2.1768750490342907	0.06162618174410742	7.699405930946685	7.6822546901131386
60	0.9219261256518899	0.06998006945552825	1.2039423721488611	0.028789872442236155	1.053425283910027	0.07178697491573562	1.7776566882816942	0.04076750054028509	1.2039423721488611	0.028789872442236155	1.7776566882816942	0.04076750054028509	2.155753380748596	0.061459323148881556	7.819785755496727	7.802575225905555
61	0.8033648233937142	0.03089288702704613	1.220468503614755	0.031201579416850332	1.897615053762198	0.05986372989842454	2.1991016521145226	0.6252477780257129	1.220468503614755	0.031201579416850332	0.8033648233937142	0.03089288702704613	2.1745327944180413	0.06408601946913468	7.940983571706798	7.923637047639523
62	0.8333831174798297	0.02990808861318168	1.2409091451741299	0.05155270502832923	1.6712508105717874	0.04018969247785305	1.6712508105717874	0.04018969247785305	0.8333831174798297	0.02990808861318168	1.2409091451741299	0.05155270502832923	2.1587311006660914	0.06634889370911229	8.062381706608067	8.045052968356154
63	0.9573836365038211	0.022358961784953744	1.4562484887863782	0.0522074866458464	1.8097244265723056	0.04451246552812732	0.9573836365038211	0.022358961784953744	1.8097244265723056	0.04451246552812732	1.4562484887863782	0.0522074866458464	2.177540860606562	0.06348756661607274	8.184927867201733	8.167241974439206
64	0.7147419069094039	0.018738501933449715	1.4432349520884091	0.037255280947188635	1.8769322462728129	0.04580765324674414	1.0254714699192042	0.03026266977118853	0.7147419069094039	0.018738501933449715	1.4432349520884091	0.037255280947188635	2.0883793575172853	0.05911878637736035	8.311109275901826	8.292904886080345
65	0.4004603375211362	0.009068803922302571	1.1986705142550262	0.026403669731941026	1.6859913637682584	0.04192338305123568	1.1986705142550262	0.026403669731941026	0.4004603375211362	0.009068803922302571	1.6859913637682584	0.04192338305123568	2.0858868555604033	0.05821261222012997	8.439496338544389	8.421062441347983
66	0.20395908654942094	0.0060312515851691645	1.0924416416332559	0.023925644427529695	1.5592900726483045	0.04307231088747973	1.0924416416332559	0.023925644427529695	0.20395908654942094	0.0060312515851691645	1.5592900726483045	0.04307231088747973	2.152298151281272	0.06171782999621731	8.569026274024452	8.550382253031223
67	0.21860333627041142	0.006342337235944523	0.675072994367784	0.02088285422662438	1.4863249487626455	0.03899557342095591	1.0484211233631655	0.02634015286030635	0.21860333627041142	0.006342337235944523	1.0484211233631655	0.02634015286030635	2.1442401562528426	0.05833741091253682	8.697453067414662	8.679382343763711
68	0.423094732287888	0.04855387719642645	0.5406187676299026	0.016589139827471094	1.3155737283753597	0.03641817144972669	0.9663509673570702	0.023509639888862933	0.5406187676299026	0.016589139827471094	0.9663509673570702	0.023509639888862933	2.102160611491	0.05653163165431795	8.82384534489003	8.80582403165284
69	0.4586355942217898	0.009547251671072345	1.180680907440308	0.025920709366380513	1.180680907440308	0.025920709366380513	1.180680907440308	0.025920709366380513	1.180680907440308	0.025920709366380513	0.4586355942217898	0.009547251671072345	2.1350462122798164	0.060258436232850106	8.946588080368766	8.929395800181192
70	0.6352987702661688	0.01616696701683953	1.3437002035218106	0.028868510616622954	1.3437002035218106	0.028868510616622954	1.3437002035218106	0.028868510616622954	1.3437002035218106	0.028868510616622954	0.6352987702661688	0.01616696701683953	2.156487748197989	0.05873275762597495	9.067724862637764	9.050344582691139
71	0.4734771238931901	0.02510869917210242	1.181097179021154	0.047264323910524784	1.6297471428358636	0.04187137759868828	0.704184216245509	0.016597542095751653	0.704184216245509	0.016597542095751653	1.6297471428358636	0.04187137759868828	2.111285221696332	0.05862988242586789	9.189081458399434	9.171667589952737
72	0.6083158068962013	0.06258687299619	1.0263616472316595	0.054708512068036286	1.463856687006108	0.03207512728346989	0.7733424225540706	0.02182858556389078	1.463856687006108	0.03207512728346989	0.7733424225540706	0.02182858556389078	2.1147902968234575	0.0599439214411204	9.315185537782254	9.296709081689388
73	0.4050017689086486	0.016006194854659563	0.8787309909599794	0.023384285601734733	1.4815006276229257	0.03471413821633158	0.688922743902623	0.032563373481080383	1.4815006276229257	0.03471413821633158	0.8787309909599794	0.023384285601734733	2.112197317862859	0.05889670499066835	9.439550815859866	9.422337737310825
74	0.8788666783139825	0.01911601306920815	1.4620911724667272	0.03024086680018968	0.3852789885305836	0.024073555983286515	1.4620911724667272	0.03024086680018968	0.8788666783139825	0.01911601306920815	0.3852789885305836	0.024073555983286515	2.1191934028714656	0.05474843433711342	9.562974864688533	9.545044869260725
75	0.9399440223656461	0.02243465554894367	1.3754249517648924	0.03439672217927155	0.2308419402781663	0.015377894253480523	0.9399440223656461	0.02243465554894367	1.3754249517648924	0.03439672217927155	0.2308419402781663	0.015377894253480523	2.23866376061989	0.06097318901308123	9.685881278444185	9.668597771994943
76	1.0299150789939722	0.025523820332426745	1.4245693607943117	0.03733919153885345	0.3051159181595836	0.01426632943482259	0.3051159181595836	0.01426632943482259	1.4245693607943117	0.03733919153885345	1.0299150789939722	0.025523820332426745	2.3201923728707934	0.06380052011387646	9.80680607960001	9.789557210869539
77	0.8775316116514157	0.03801749352267437	1.4120333117732125	0.03181046136182743	0.36838397758284214	0.012639992067506515	1.4120333117732125	0.03181046136182743	0.36838397758284214	0.012639992067506515	0.8775316116514157	0.03801749352267437	2.3330620617467726	0.06296677247138896	9.928109086403625	9.910820792659415
78	0.6570386744294955	0.046354586184719035	1.3298021150289994	0.027156388912549928	0.4941076942001982	0.011255579992351366	1.3298021150289994	0.027156388912549928	0.4941076942001982	0.011255579992351366	0.6570386744294955	0.046354586184719035	2.3738907060541297	0.06410927283192376	10.052306665342595	10.034342252078545
79	0.9520078133099852	0.12096847181603358	1.2771508282669524	0.026875028644774566	0.43991223707784094	0.01870515292547146	1.2771508282669524	0.026875028644774566	0.43991223707784094	0.01870515292547146	0.9520078133099852	0.12096847181603358	2.3763312328975483	0.06571862221503748	10.177744695438367	10.159640580220325
80	0.726735772107632	0.0698995688816841	1.1572100011731852	0.023013920874748947	0.1953130603729318	0.011285650934543309	1.1572100011731852	0.023013920874748947	0.1953130603729318	0.011285650934543309	0.726735772107632	0.0698995688816841	2.30684894527428	0.062184659809627674	10.30453024667123	10.286383929140738
81	0.45226403367776413	0.03204407349239758	1.0826497772706516	0.02303170891852714	0.4008118002034612	0.0440301877888077	0.8662735073828063	0.04153435019080476	1.0826497772706516	0.02303170891852714	0.45226403367776413	0.03204407349239758	2.3039690717127583	0.064242808281707	10.429732779430076	10.412013544784262
82	0.7020506357697083	0.044916570880978564	1.5183019496476884	0.03839531479844062	0.6294395935898731	0.0759089117481765	0.9697717414397526	0.09368430447190766	1.1777339602848773	0.032095355107307294	0.7020506357697083	0.044916570880978564	2.4595575918400607	0.06375497709150815	10.562824499074638	10.543200578584731
83	0.7714362540380022	0.02904900537030772	1.9458665611468366	0.06476458037833219	0.7582517358375092	0.11356194005409796	0.7249514388716171	0.028292296913089498	1.6066778388256873	0.06575745400236532	0.7582517358375092	0.11356194005409796	2.5299606621554114	0.07200429109326574	10.706466132180042	10.685571586478178
84	0.9715822469736834	0.04360363766506506	2.3378213378367305	0.08212851741560216	0.5894012378052151	0.06354205624121473	0.9099157805259046	0.062100164672419	1.8371941449476377	0.08165978863958098	0.9099157805259046	0.062100164672419	2.5556615243415615	0.07440329676629182	10.837974814139216	10.820278141194645
85	0.9691272022937059	0.03350521665304984	2.2853898344399153	0.06738854943793843	0.6958756810194234	0.07950329225381428	1.121036075800752	0.0405096414522702	1.5994471411475346	0.05504795359756494	0.9691272022937059	0.03350521665304984	2.5179011747693685	0.07291917399907995	10.961497119440216	10.944103439195715
86	0.9914176820166142	0.041615778923610854	2.094703956706	0.048368695140116484	0.8315373216903293	0.048449397452095075	1.453498901090341	0.03534505215323683	1.453498901090341	0.03534505215323683	0.9914176820166142	0.041615778923610854	2.392235407740364	0.06729073316219439	11.089674084490078	11.070701695910858
87	0.9697588393023957	0.024962843729340746	2.0520182680401495	0.06137150095699629	0.9725116003746089	0.06466766670194904	1.5265746976927672	0.03612553231923411	0.9697588393023957	0.024962843729340746	1.5265746976927672	0.03612553231923411	2.389270651164362	0.0628852156324101	11.214543199621062	11.197206951811014
88	1.8155000782833053	0.07361805628806137	0.5404182297012529	0.032008819971631505	1.3562882538322303	0.0301190050996604	1.3593887552183819	0.21978226550524418	1.3562882538322303	0.0301190050996604	1.3593887552183819	0.21978226550524418	2.2726719488125826	0.06092377766785745	11.338372096197585	11.320447241594112
89	1.7015806152720803	0.05021573431012329	0.40247017859099515	0.016263133596409067	1.2590601096361498	0.03095494180095349	0.9459190061296003	0.04568012401604873	1.2590601096361498	0.03095494180095349	0.9459190061296003	0.04568012401604873	2.3190350319085327	0.061789606688273074	11.464339974982973	11.44633622609937
90	1.5866064270673899	0.0459960176352499	0.16974200069924505	0.005896388424388814	1.1079522690738148	0.028466982342294642	0.6548404058708805	0.021449422902346034	1.5428643397426238	0.04483416068134104	1.1079522690738148	0.028466982342294642	2.374316572442124	0.067521863592751	11.588201958925378	11.570682433642299
91	0.4445463860193077	0.03107188669452959	1.4797907978991907	0.03189124095320314	0.8944580092186393	0.05360655748364202	1.4797907978991907	0.03189124095320314	0.8944580092186393	0.05360655748364202	0.4445463860193077	0.03107188669452959	2.428512163622032	0.06692261188937342	11.71056546424079	11.693119472714256
92	1.540390299024883	0.03297438272480354	1.0019711644660685	0.040726462456206355	0.6382086529899356	0.025251332890810562	1.540390299024883	0.03297438272480354	0.6382086529899356	0.025251332890810562	1.0019711644660685	0.040726462456206355	2.5635227942266012	0.07436835337327974	11.832627533689523	11.815183116597389
93	1.5012761624464037	0.05422692315344091	1.1592068065515857	0.05189242448465795	0.7292404919664854	0.022508656015970383	2.252298547078854	0.08401707899362358	0.7292404919664854	0.022508656015970383	2.252298547078854	0.08401707899362358	2.4757754530292444	0.0722161757989745	11.957959690454182	11.93989967152027
94	1.3903486945733807	0.03207154026934564	0.9239455749381839	0.019825692591466337	2.416021820951517	0.08406823977553207	0.9239455749381839	0.019825692591466337	1.3903486945733807	0.03207154026934564	2.416021820951517	0.08406823977553207	2.5690673515105504	0.07867908229938923	12.084167519400193	12.066205188594699
95	1.1424094824384656	0.03450464654297321	0.9010962065633408	0.020102247762953673	2.1365046406162307	0.061056204881394155	1.4312721980470762	0.06776331177739738	0.9010962065633408	0.020102247762953673	2.1365046406162307	0.061056204881394155	2.4247203105067388	0.070566948937499	12.206773045571936	12.18940263723368
96	1.1453309568978267	0.0431065203145323	1.03861583219016	0.02578330521343308	1.9753743285333598	0.052690506392869936	1.6538763249987205	0.047995229875304524	1.03861583219016	0.02578330521343308	1.9753743285333598	0.052690506392869936	2.502391794547881	0.07035861457235393	12.330171895083614	12.312285642318932
97	0.7863642996306758	0.04589922213018525	1.2268763856227376	0.026868776131792282	1.9846933347261888	0.048813911703073316	1.7262941050963445	0.0678643182329245	1.9846933347261888	0.048813911703073316	1.2268763856227376	0.026868776131792282	2.48546212510698	0.06785282879089617	12.452778529035577	12.435529299139125
98	0.540498388769584	0.05337084208978679	1.221303525124323	0.029394728097181067	1.5585724401017849	0.041629388419976876	1.221303525124323	0.029394728097181067	1.5585724401017849	0.041629388419976876	0.540498388769584	0.05337084208978679	2.476453961904279	0.07171251280599944	12.573720820811927	12.556436501735414
99	0.5897599258794637	0.04455172204989285	1.3324542966277246	0.029662480932821828	1.3324542966277246	0.029662480932821828	1.3324542966277246	0.029662480932821828	1.3324542966277246	0.029662480932821828	0.5897599258794637	0.04455172204989285	2.4083082745360676	0.06933268847903469	12.694766059313348	12.677670960326656
100	0.8537602274565349	0.05644767016585805	1.4747876222340104	0.0365751079735944	2.289457833129279	0.0646320076975653	1.4747876222340104	0.0365751079735944	2.289457833129279	0.0646320076975653	0.8537602274565349	0.05644767016585805	2.4602879697818514	0.07293894198610121	12.817865646358284	12.800051183957207
101	0.9840045654246096	0.063857175117873	1.5374916387335735	0.03395775979841908	2.224067332704592	0.05615502448861661	1.5374916387335735	0.03395775979841908	2.224067332704592	0.05615502448861661	0.9840045654246096	0.063857175117873	2.482533441727056	0.07336844500924165	12.939367765190461	12.92207725611062
102	0.9146093493841521	0.027237328418630365	1.4641831877086515	0.07565421041254367	1.9560041488199893	0.044415590033009815	1.9560041488199893	0.044415590033009815	1.4641831877086515	0.07565421041254367	0.9146093493841521	0.027237328418630365	2.610269602728262	0.07807124259664495	13.064281046509212	13.046102230085875
103	1.0637239648393662	0.04245915572678555	1.8328043575790518	0.03985597039931243	1.8328043575790518	0.03985597039931243	1.8328043575790518	0.03985597039931243	1.8328043575790518	0.03985597039931243	1.0637239648393662	0.04245915572678555	2.6312858785520934	0.07677199518806042	13.19054028281596	13.17252401709286
104	1.1385607306383387	0.031386102207888206	1.7580557595969535	0.045597585996326594	1.7580557595969535	0.045597585996326594	1.7580557595969535	0.045597585996326594	1.7580557595969535	0.045597585996326594	1.1385607306383387	0.031386102207888206	2.7888831869479027	0.08832771262965589	13.313526415775796	13.296238443578806
105	1.1778051354426842	0.034570494398986344	1.483041272568373	0.04453550144475504	2.126142532572285	0.08058998812454307	1.483041272568373	0.04453550144475504	2.126142532572285	0.08058998812454307	1.1778051354426842	0.034570494398986344	2.66435660123956	0.08319912074129338	13.433687483127327	13.416585599917168
106	1.322832100978909	0.051446249083548085	1.2332238976189647	0.038893572541716305	1.8647373514612056	0.06283112521070876	1.2332238976189647	0.038893572541716305	1.322832100978909	0.051446249083548085	1.8647373514612056	0.06283112521070876	2.589132645528155	0.07696556729546392	13.557022380825083	13.538999896131452
107	0.6246942730767434	0.036878627679783636	1.8535840147418001	0.06496723221834624	2.206781937668296	0.06230724775307485	1.3810333413078544	0.04064390204679923	1.3810333413078544	0.04064390204679923	0.6246942730767434	0.036878627679783636	2.586704646423866	0.07326648363357689	13.681521842285383	13.663991386333153
108	1.0027369877764563	0.12621898728036024	1.5677091307318134	0.04722492743634269	2.0983199096390086	0.07147170802493986	1.3652312146901424	0.060913424212096064	1.5677091307318134	0.04722492743634269	1.0027369877764563	0.12621898728036024	2.57128483136221	0.07034194285556461	13.809086680992198	13.790425905844204
109	0.5231854909514537	0.07010673788499241	1.4984841000036733	0.04485692947327554	2.0049403053118127	0.05850736923205358	1.3338739064557494	0.03953301255551232	1.4984841000036733	0.04485692947327554	1.3338739064557494	0.03953301255551232	2.715023765701844	0.0752289699165486	13.935068495276486	13.917564902592169
110	0.17797517082353317	0.01369323564416886	2.049813129067729	0.5436829189453612	1.8507766382517934	0.05128459156330948	1.4090372133267741	0.034923687760275914	1.4090372133267741	0.034923687760275914	1.8507766382517934	0.05128459156330948	2.579795362173578	0.07291820338473541	14.057810088117476	14.040214015813904
111	0.48538780466458775	0.0535620371468335	1.4229762278890694	0.04797146583563036	1.869984440512732	0.05541539033133126	1.1036115986477004	0.044585822642441354	2.2186606962698088	0.06395283495239679	1.1036115986477004	0.044585822642441354	2.5959740575760937	0.07679701958101179	14.178927667517128	14.161756393458822
112	0.7172896254155965	0.10151224910120371	1.383685124033992	0.039327082216769046	1.8188055871952664	0.059348150382551326	0.8363821682668688	0.03527323570763985	2.635751014882997	0.08862921403903261	1.383685124033992	0.039327082216769046	2.7573159423328755	0.08667496442806434	14.30355220679564	14.285314804900914
113	0.3588470311007847	0.026529176926242803	1.178247765984848	0.05889844335535985	1.513307118650177	0.05107601120781564	0.5008173837817181	0.017258697224757473	2.4454601772657463	0.11124042902821346	1.513307118650177	0.05107601120781564	2.613140555736258	0.08200074020503663	14.42804769035691	14.410628463396586
114	0.6110642855085792	0.08653201724102128	1.4221455791101418	0.04381738473195601	0.7719538528139535	0.017861575283521683	2.39742647997556	0.10994186484405348	1.4221455791101418	0.04381738473195601	0.6110642855085792	0.08653201724102128	2.887630088967825	0.0894016172778049	14.54997005146557	14.53264676183932
115	0.7196077434498113	0.12073901928024722	1.0615410515620194	0.03500496623077288	0.6967071242572318	0.04040847042711597	2.0218488659550435	0.08251082101013771	1.3748139268332134	0.039596780357696225	0.7196077434498113	0.12073901928024722	2.758063153370652	0.0845412406908362	14.673598576700378	14.655794489023018
116	0.5574235339015129	0.0794451627038308	1.2280641717915326	0.048874482940007506	0.992696162401043	0.037835858300759466	2.0865331967551355	0.0706404108461268	1.2280641717915326	0.048874482940007506	2.0865331967551355	0.0706404108461268	2.8746855659831954	0.09383012215807786	14.798838063007334	14.780597957751592
117	0.5161939696845349	0.04539003261611989	1.4141696218744684	0.07254698435716943	1.0481821870371484	0.02679470879017642	1.9982857447254965	0.060138466502685305	1.9982857447254965	0.060138466502685305	1.0481821870371484	0.02679470879017642	2.839150414468578	0.0847963639794242	14.923546751510019	14.906110057944757
118	0.44056949908151555	0.021771067283539856	1.3444261469623688	0.036097619927567895	1.1209392957233326	0.036464240598650575	1.9271636484799741	0.05630016617012306	1.3444261469623688	0.036097619927567895	1.9271636484799741	0.05630016617012306	2.8920746153112438	0.08799801587485812	15.046824985295155	15.029261719685751
119	0.4921011375130089	0.011318675692011376	1.5420003787153422	0.04955177565906017	1.2389257115735133	0.05200328637269685	2.412024711889425	0.0907850241301506	1.5420003787153422	0.04955177565906017	2.412024711889425	0.0907850241301506	2.9118079436232867	0.09482611016679374	15.169765581885319	15.15217237483896
120	0.589368128106643	0.015352135052495346	1.7701610246126538	0.06367283380144988	1.2014450406372736	0.04054356732291327	2.672343345351911	0.11981470907043705	1.7701610246126538	0.06367283380144988	2.672343345351911	0.11981470907043705	2.8820421310419437	0.09491849042859953	15.294721925389233	15.276549828180404
121	0.6834934325927073	0.016142582177437997	2.151297384082022	0.1034804145207234	1.2586245374656377	0.036653788721487474	2.6079309970004485	0.11426457723203494	1.6660163899848328	0.06224050533710262	0.6834934325927073	0.016142582177437997	2.9062936459949213	0.09741183560543182	15.41913663038761	15.40167619683754
122	0.8903402319223392	0.03623599763699593	2.0395815134180655	0.11262206572065535	1.2787349610234358	0.054955596368439184	2.504267348878314	0.10574793919343543	1.9956298682850067	0.08830676832621188	1.9956298682850067	0.08830676832621188	2.940693017382974	0.10030968298194672	15.541715788261353	15.524178035048829
123	0.9231350158183139	0.030265331221393597	1.3207490442892296	0.04907312597859284	2.4287652664518706	0.09038028006353505	1.9438467648885018	0.06212048524884777	1.9438467648885018	0.06212048524884777	2.4287652664518706	0.09038028006353505	2.954951622549367	0.09653583345127123	15.664000826057311	15.646600771721285
124	0.8380980554466493	0.022702826461547806	1.2515955858767347	0.03544399201507924	2.372305769804525	0.0748301999407007	1.8384627624882464	0.046902430605350806	1.8384627624882464	0.046902430605350806	2.372305769804525	0.0748301999407007	2.938881165762744	0.08628286548669543	15.788851784891058	15.771102145977613
125	0.5551029048320888	0.022139980175796943	1.2643115931667392	0.04303086192396646	2.52014656431234	0.09552050609410674	1.8658610354278033	0.06607892606099632	1.8658610354278033	0.06607892606099632	0.5551029048320888	0.022139980175796943	3.0037073282545896	0.09459467445740817	15.979493461533991	15.946500268911667
126	0.21243372142484768	0.028293345745174656	1.1008760412627834	0.023933539801543186	2.029651560975593	0.06042195905773005	1.602624921761624	0.04866599502355188	1.1008760412627834	0.023933539801543186	2.029651560975593	0.06042195905773005	2.820330453204201	0.07909864320738999	16.17744396654488	16.15660485859415
127	0.10996086659930623	0.007708719816092748	1.044183259513364	0.024854634577466752	1.7931235466373863	0.049662522490567296	1.044183259513364	0.024854634577466752	1.7931235466373863	0.049662522490567296	0.10996086659930623	0.007708719816092748	2.7615691820827455	0.07890680719146881	16.349680688194038	16.32193467086796
128	0.5909609474161207	0.08497209318068984	0.875514149643413	0.026044895562976737	1.801380549567483	0.05604366819338964	1.1829895985623358	0.04665400611048028	2.10067732930161	0.08025615623134454	0.875514149643413	0.026044895562976737	2.820744216162476	0.08176278589971028	16.48339532397926	16.465404650791655
129	0.4062184023703181	0.02483389167854362	1.009021802846144	0.02781428255097458	1.8503912039480999	0.06762442014493962	1.2898023374009755	0.03958416145964044	2.281251182246046	0.10316055346016448	1.009021802846144	0.02781428255097458	2.9010063623190003	0.08527279423071342	16.605472388121957	16.5883474882517
130	0.4018574399048254	0.03133506839764763	1.0207450984296402	0.02467101592272388	1.7452833107261858	0.04686256689640438	1.3440336738889014	0.04746843482258743	2.036340337414881	0.08685245117837058	1.0207450984296402	0.02467101592272388	2.8564989107269336	0.08351054327223532	16.72600117728857	16.70877079002309
131	0.7026417271859812	0.10669198162554096	1.1333319031109592	0.027585393594427608	1.7178844278908652	0.039926737875358505	1.7178844278908652	0.039926737875358505	1.1333319031109592	0.027585393594427608	0.7026417271859812	0.10669198162554096	2.7719763807578195	0.07956395866991384	16.85176524894279	16.833253621286083
132	0.5490877442980574	0.08969818402424916	1.1389756568422473	0.02464482257463112	1.919297716230616	0.06459008639155449	1.1389756568422473	0.02464482257463112	0.5490877442980574	0.08969818402424916	1.919297716230616	0.06459008639155449	2.98972762389824	0.09126669758339734	16.97640506461846	16.959082407212133
133	0.20414715966008798	0.004588904966881651	1.4494830805733385	0.10122331558154932	1.9796868537554069	0.1181543033964606	2.5001411146784545	0.1400401635501306	1.1849656830872604	0.2937320353543391	1.1849656830872604	0.2937320353543391	3.1641768463326487	0.10148864238617052	17.097617339786282	17.080287403395605
134	0.353605039699704	0.027300926281182337	1.0915767137020413	0.025386077490770702	1.819080021356773	0.09961439000725389	2.1865269543934724	0.07012528639415153	1.0915767137020413	0.025386077490770702	2.1865269543934724	0.07012528639415153	2.939511419373638	0.09116586272094408	17.219287041526798	17.201872665199513
135	0.4498655178170146	0.024091072891152837	1.0877244097436538	0.02509804483334251	1.9737118057513476	0.06349557299598212	2.164143911197527	0.09317942630169634	1.0877244097436538	0.02509804483334251	1.9737118057513476	0.06349557299598212	2.9293365393371182	0.08812925090928743	17.341502516823176	17.324040746147983
136	0.46056139267234986	0.01874273053730687	0.971239637630346	0.025633635793741266	1.7981149403586216	0.04301894956301478	1.7981149403586216	0.04301894956301478	0.971239637630346	0.025633635793741266	0.46056139267234986	0.01874273053730687	2.7641382836137915	0.08200819995067442	17.466247444243656	17.448157443392624
137	0.469786376987089	0.027368222675221546	0.879616981144331	0.03600697380148864	1.6617367633959674	0.04146922135670559	2.3327748589376007	0.09407022623612349	1.6617367633959674	0.04146922135670559	0.879616981144331	0.03600697380148864	2.6474128606453453	0.07948909905585333	17.590349125733553	17.57289327634454
138	0.6388065314641324	0.016930159898851844	1.6673033800052353	0.044066063823186764	0.6388065314641324	0.016930159898851844	0.6388065314641324	0.016930159898851844	0.6388065314641324	0.016930159898851844	1.6673033800052353	0.044066063823186764	2.6951148172496215	0.08272195372073707	17.711570092786115	17.694289091720226
139	0.7151746707943886	0.045625897635085365	1.7817742419327207	0.04724416418910518	0.7151746707943886	0.045625897635085365	0.7151746707943886	0.045625897635085365	0.7151746707943886	0.045625897635085365	1.7817742419327207	0.04724416418910518	2.7358203250750073	0.08336744482924631	17.834956329211433	17.817050107369532
140	0.5024111630320697	0.03611496158214162	1.8403351617787331	0.046879949583333136	0.5024111630320697	0.03611496158214162	0.5024111630320697	0.03611496158214162	0.5024111630320697	0.03611496158214162	1.8403351617787331	0.046879949583333136	2.8708063523389367	0.08477830961648404	17.958142711404726	17.940778532062346
141	0.3048411615180461	0.012646811817983572	2.0845018144866705	0.0488894273474108	0.9873635367641047	0.0484505705985914	2.0845018144866705	0.0488894273474108	0.3048411615180461	0.012646811817983572	0.9873635367641047	0.0484505705985914	2.826596949284499	0.08187952047757964	18.082002136333823	18.064068664145477
142	0.38612853499467675	0.034120165113752675	2.1350333481542956	0.04976407487408269	1.2584109868181645	0.037693128322585916	2.1350333481542956	0.04976407487408269	0.38612853499467675	0.034120165113752675	1.2584109868181645	0.037693128322585916	2.8719452787131496	0.08218546330850648	18.20468760296458	18.18748630116948
143	0.799658549047231	0.13279398403050408	2.125176017947404	0.07567365668384785	1.1406313152953027	0.04795977570807709	2.525925766041956	0.07174742024005258	2.525925766041956	0.07174742024005258	1.1406313152953027	0.04795977570807709	2.9470087161239915	0.09240485002980497	18.328248560382423	18.310548743542007
144	0.4259185236714165	0.048081322866156476	1.9958305166853625	0.057701987066176914	0.8487697039914296	0.0545354338964945	2.4254722440029792	0.05832497954728595	2.4254722440029792	0.05832497954728595	0.8487697039914296	0.0545354338964945	2.9454817225833363	0.08728162965590124	18.45284850313202	18.435097026275205
145	0.7691757383251268	0.09434201438701599	1.012332296865987	0.03192899954347207	2.609719042645753	0.060131879604558916	2.609719042645753	0.060131879604558916	1.012332296865987	0.03192899954347207	0.7691757383251268	0.09434201438701599	2.913788452377716	0.08790574395193604	18.57320085374319	18.55599571464778
146	0.65631982709565	0.11135875412896028	0.7939978707857954	0.01976792262047094	2.8255259692971273	0.08514822067545437	2.422711832636332	0.06957752562974076	0.7939978707857954	0.01976792262047094	2.8255259692971273	0.08514822067545437	2.896791909462873	0.09133590860075237	18.6972191447013	18.679262745063774
147	0.51578313778411	0.05337295690164471	1.0775557772102085	0.07932065150927627	2.866608370209483	0.07395077440801144	2.2918601910307674	0.07821431995772264	0.5426031198625857	0.025349760681091394	2.866608370209483	0.07395077440801144	2.9458774080559627	0.09164703946029407	18.823905114832304	18.80573880522312
148	0.3329254827301973	0.020112507311679052	1.0454786913635232	0.055118752296211146	2.9882065420782733	0.08703743508026351	2.2856151807479366	0.06049604552990247	0.3329254827301973	0.020112507311679052	2.9882065420782733	0.08703743508026351	2.954069609074214	0.09120388162783599	18.94775934426684	18.930426115830016
149	0.27252206018928415	0.018624108800308056	0.94002006459608	0.05199993677215253	2.919567237029008	0.08341091983352808	2.178131714191859	0.06364369279980943	0.27252206018928415	0.018624108800308056	2.919567237029008	0.08341091983352808	2.9085416704345834	0.08418526208271407	19.072107847507752	19.05401391394457
150	0.37143053460902	0.028085955797228997	0.9392539422088422	0.06741724649878077	2.9361886516956495	0.07436141961816442	2.2812942112358785	0.06135131475727807	2.9361886516956495	0.07436141961816442	0.37143053460902	0.028085955797228997	2.9051096299436803	0.08619744787466403	19.195313706740333	19.17809142702562
151	0.45075978888196644	0.02807887425710227	0.837113686695102	0.058709019754459774	3.029602424788863	0.07786766026203436	2.377019099962111	0.06302716573230396	0.45075978888196644	0.02807887425710227	3.029602424788863	0.07786766026203436	2.8583818926753137	0.08483312251185199	19.31788313304336	19.300361363457448
152	0.774241336193321	0.09431805905350812	0.8126640674901321	0.10722145285009743	3.0023823609248326	0.0883216018186304	2.6249249032578503	0.07244874845535448	0.774241336193321	0.09431805905350812	3.0023823609248326	0.0883216018186304	3.0336390405490588	0.09070263380004713	19.44146919375481	19.423759685621725
