# Supplementary material for: Mechanisms of chromosome biorientation and bipolar spindle assembly analyzed by computational modeling
Source: eLife. 2020 Feb 13;9:e48787. doi: 10.7554/eLife.48787 (PMC7311174; doi:10.7554/eLife.48787)
Supplement: Source code 1. — Requires C++ compiler, and GSL, GLEW, python2, python3, libyaml, FFTW, GLFW, xQuartz, freeGLUT, libpng, ffmpeg, pkg-config, and png++ libraries. Python libraries should include matplotlib, numpy, opencv-python, panda3d, pandas, PyYAML, and scipy for analysis framework. Used for all simulations except Figure 2—figure supplement 1, panel D: Soft nuclear envelope. Untar and unzip SourceCodeFile1.tar.gz, then use the accompanying Makefile and MakefileIncmk to compile on your system. [file elife-48787-code1.tar.gz › analysis/Data/WT/Pandas/track_006_pandas.csv]

	kc0_dist	kc0_err	kc1_dist	kc1_err	kc2_dist	kc2_err	kc3_dist	kc3_err	kc4_dist	kc4_err	kc5_dist	kc5_err	length	length_error	time_kc	time_length
0	0.29941183545611366	0.007710603369727541	1.971527626642746	0.4433237672630629	0.29941183545611366	0.007710603369727541	0.29941183545611366	0.007710603369727541	0.29941183545611366	0.007710603369727541	1.971527626642746	0.4433237672630629	1.144512324514902	0.12117151479274987	0.020330653325073587	0.0
1	0.5211790554791591	0.03403514113411335	0.18497495848808823	0.07647274908746036	2.01174921742178	0.5760973746161441	0.5211790554791591	0.03403514113411335	2.01174921742178	0.5760973746161441	0.18497495848808823	0.07647274908746036	0.7635303855437521	0.04609739071103049	0.15310848112010528	0.13440855510666344
2	1.3101283598217799	0.2275299252625565	1.3735403520766223	0.255882784679831	0.6489663420240747	0.10682548340200515	0.8179879028116853	0.18682003090876464	0.8179879028116853	0.18682003090876464	1.3101283598217799	0.2275299252625565	1.797014902536077	0.48852720346864625	0.28512187380993387	0.26627698349827195
3	0.6456157619831185	0.04649897091471333	0.2593488732884772	0.018967858772187155	1.9734014841560754	0.6909904790875965	2.048675037865938	0.8049526034462835	0.2593488732884772	0.018967858772187155	0.6456157619831185	0.04649897091471333	0.7133304006352658	0.02034614140052478	0.4175830053923607	0.3985401170371412
4	0.8161333034808196	0.05547530157778308	0.3319591663240372	0.044589559818078425	1.9233027050269567	0.8142399884375761	0.3319591663240372	0.044589559818078425	0.3319591663240372	0.044589559818078425	0.8161333034808196	0.05547530157778308	0.7641186148534175	0.021327904442182192	0.5487391172297521	0.5302022658401346
5	0.6245728216541205	0.05243246972333677	0.2910864881767412	0.027466020476237595	2.1033967709676715	0.6537239504381617	2.045928844963022	0.5575709360325745	0.2910864881767412	0.027466020476237595	0.6245728216541205	0.05243246972333677	0.8005017470149401	0.03194576606711667	0.6792377931145729	0.6604761972994898
6	0.7599814046381912	0.06430014805469426	0.7432759410571793	0.10553698998348632	1.357621063033674	0.26608631410588124	1.1949506456072867	0.24658017648846797	1.1949506456072867	0.24658017648846797	1.357621063033674	0.26608631410588124	0.9126966515232273	0.06034904305906392	0.8102332728234475	0.7913856266475238
7	0.6699643450587767	0.03417523699948876	1.1012218973232846	0.16552269538997091	0.8004935003021996	0.10992514958832805	0.8004935003021996	0.10992514958832805	0.6699643450587767	0.03417523699948876	1.1012218973232846	0.16552269538997091	0.8429969100310213	0.0371828562945955	0.9410560347541723	0.9224626565804794
8	0.8641459089730126	0.0858666701055964	0.7901023147406505	0.1653210399737481	1.2022912065880116	0.3828298697637964	1.3199938412365484	0.2917205599098036	1.3199938412365484	0.2917205599098036	1.2022912065880116	0.3828298697637964	0.9001049311773169	0.01763418912720936	1.0729547068357117	1.0540808435012718
9	0.5004838298228566	0.10347049180096299	0.21887564600094897	0.049957089727789276	1.368896859548623	0.48561228220217983	0.8209867937769721	0.15493472969352823	1.368896859548623	0.48561228220217983	0.21887564600094897	0.049957089727789276	0.9263190719834729	0.09663873463285116	1.2072495749593846	1.1880519875823257
10	0.13236674263070172	0.007218386697599037	1.9298891353043592	0.45590680977071507	2.0266967404856615	0.5761432263378464	0.5804949333950241	0.0243071095833185	2.1008396730723793	0.8467619519365488	0.13236674263070172	0.007218386697599037	0.9989766341519616	0.027687312186109685	1.3417823097023094	1.3224283935982646
11	0.39343930592527393	0.027897021501163792	1.2615627931962132	0.36665335345040045	1.3285312700498	0.3548523975383667	0.7529107373793416	0.03103397571154614	0.39343930592527393	0.027897021501163792	0.7529107373793416	0.03103397571154614	1.2761444107361875	0.06794443057424429	1.4757634934234567	1.4566896542543148
12	0.3658166980744325	0.019812499870475935	2.059180738039413	0.6981474427406195	2.1157038560425354	0.6828826327648718	0.873115543598859	0.05035043604847811	0.3658166980744325	0.019812499870475935	0.873115543598859	0.05035043604847811	1.0682113289957633	0.026298613966131226	1.6086453876104607	1.5897786909044098
13	0.258778859840564	0.011268603183368132	1.601624294990449	0.28543157673719055	2.0067131907110762	0.611283837906427	0.7196596146368418	0.01708412925108481	0.258778859840564	0.011268603183368132	0.7196596146368418	0.01708412925108481	1.0266129172057796	0.02752217826889489	1.7406647804096298	1.7217475491803804
14	2.0204109588306935	1.262824310790737	1.5898052436665038	1.0113204842490862	0.9774191290770552	0.02962420167512273	2.200086196358212	1.2902489259334775	0.49205072131335004	0.012362123019337926	2.0204109588306935	1.262824310790737	2.4520138894386805	1.4077315967564983	1.8738700325423543	1.8548214101873473
15	1.8946117886693588	0.9293734060666419	1.5879178186448644	0.7875287407558066	2.061553216124062	0.8787266092429321	0.754554700067489	0.19624862290626705	2.061553216124062	0.8787266092429321	1.8946117886693588	0.9293734060666419	2.2869304188107518	0.9947274023008754	2.0050238209658744	1.9863694663950022
16	0.6541126212788774	0.05799195173194676	0.8751812524760777	0.1285448000394777	1.0464101368149463	0.024247087700816284	1.7752567741384242	0.5975306457387713	0.6541126212788774	0.05799195173194676	1.0464101368149463	0.024247087700816284	1.4775026312131467	0.1272438117269587	2.136910442537903	2.1179964554335124
17	1.4734972220882772	0.5295675532835036	1.5496194979436106	0.5997132434154423	1.5540468956617683	0.49390752949748085	1.0865866977800118	0.29864144417305655	0.789999084478325	0.2610162308923526	1.4734972220882772	0.5295675532835036	1.9554442437228492	0.6038971777525937	2.2700913275190318	2.251073247464964
18	0.782132759070987	0.2564496205446424	0.08037855365614643	0.006567039553895067	1.204218255719416	0.2973240099642882	1.0915290792018373	0.4640684132540242	0.9008063303870241	0.3377359204563501	0.9617710868648399	0.285255687994904	1.459999054211894	0.269521076749282	2.40277843514307	2.38375867126165
19	1.1471965477672437	0.12804766522777342	0.7599716918144879	0.18692762731413637	1.148188762452265	0.034259015789489984	0.9412765669542531	0.18697824937035765	1.0797577891924597	0.09628872525545976	0.7599716918144879	0.18692762731413637	1.5631412758875147	0.07750518365598068	2.5357289368517653	2.5167810449082535
20	0.5903662341453451	0.02927893667322796	0.20722818510736707	0.01129477748243562	1.1193313494223747	0.024967251991473597	0.6652198906838654	0.011290819207184678	0.20722818510736707	0.01129477748243562	0.6652198906838654	0.011290819207184678	1.4275514395998283	0.05405935926782755	2.6687778230379866	2.649798728272319
21	0.8245775676761921	0.12139199890804708	0.9104554995652374	0.1768948444387182	1.2166861007239695	0.1379939256538325	1.8644632050395695	0.4248875277407214	0.8245775676761921	0.12139199890804708	0.9104554995652374	0.1768948444387182	1.770137435787324	0.24301534781089135	2.8020060278309775	2.7829374064265795
22	0.9971545749954867	0.24702061894581376	1.265718601439056	0.3590188529925363	0.9405587915230369	0.06532824355115575	2.1176365922256593	0.6039357931725154	0.9971545749954867	0.24702061894581376	1.265718601439056	0.3590188529925363	2.0480137207522278	0.4453020858188834	2.9362552430572966	2.917051990266406
23	0.8815026436821828	0.1740236842958283	1.131158877561902	0.3367401801630708	1.8986149184054246	0.5483128410838038	1.131158877561902	0.3367401801630708	0.8815026436821828	0.1740236842958283	1.8986149184054246	0.5483128410838038	2.2088118221020228	0.5401387950481007	3.069972329271616	3.050910978497117
24	0.9790495502575645	0.12703927375373042	2.019105508453659	0.4623994483046166	2.344731010849484	0.45204828101022804	1.0467316006142215	0.2183191066084934	0.4829110039017163	0.012031645479673943	0.9790495502575645	0.12703927375373042	1.8825152853174554	0.2507622174084054	3.203615505298028	3.1844535889193017
25	0.915998958637783	0.13374215241438464	1.9985927937017387	0.6591367343085087	2.072405452465351	0.5687992111943475	1.4451537810935309	0.4688747407849888	0.4999211810902236	0.010891760017134065	1.9985927937017387	0.6591367343085087	2.0232369883441965	0.4611936564895196	3.336063763860982	3.3172670071213815
26	1.0877267196276628	0.06987776330354542	1.0335435800361803	0.3493849832047522	1.7812283594125753	0.3381147801544058	0.2687902482216696	0.004658135911426818	1.0064085288075777	0.3996035522757234	1.0064085288075777	0.3996035522757234	1.5561932747996485	0.1453747170215668	3.4696310182051198	3.450555725024854
27	1.4917899109135613	0.23529255773679703	0.8780022005411636	0.17269550524666297	1.1231986743738642	0.18661998269935412	0.8780022005411636	0.17269550524666297	1.1231986743738642	0.18661998269935412	1.4917899109135613	0.23529255773679703	1.927470676345784	0.258311636713375	3.6026271781797745	3.583688781313789
28	2.294529712150781	1.7217600770802979	1.2638536179286055	1.0550824999840664	1.5591691537638241	1.1406452863670218	1.2638536179286055	1.0550824999840664	1.5591691537638241	1.1406452863670218	2.294529712150781	1.7217600770802979	2.246783550175953	1.553575051516586	3.736141166229151	3.7169185224068344
29	1.9183000402378547	0.6194074503697007	1.02620301837418	0.37968821664932595	1.470841095115502	0.5155033103733127	1.02620301837418	0.37968821664932595	1.470841095115502	0.5155033103733127	1.9183000402378547	0.6194074503697007	2.341534196526469	0.750491622624999	3.869212498481079	3.850350616561812
30	1.8924768727995174	0.35923586013491915	1.219970500684488	0.2681872196327694	1.2561076775181212	0.2389428852928452	1.2561076775181212	0.2389428852928452	1.219970500684488	0.2681872196327694	1.8924768727995174	0.35923586013491915	2.5039149491055603	0.4803478989483039	4.002556532231554	3.983385957748092
31	1.504168692004339	0.37647189456093166	1.265879101729937	0.40819634940184324	1.4083047756180778	0.37678033051700016	1.0050065754464326	0.38673321145272904	1.504168692004339	0.37647189456093166	1.265879101729937	0.40819634940184324	1.9167973983127398	0.4080763188370196	4.135905300892859	4.11682346094197
32	0.6052145013625009	0.02459328665432009	0.45797104069413086	0.057722258220203944	2.206429144953301	0.7229738565523378	2.021266787226156	0.6586119887183309	1.2027789337406918	0.09990853432971382	1.0654954948262931	0.08212083782712193	1.4550036635825154	0.05219626892544286	4.269194242459017	4.250149515207378
33	2.1141124811901446	0.9411271864670275	1.7159503494836692	0.6167586737139652	1.0037233920710422	0.02475089319909509	0.5788272583362979	0.014960491040125284	2.1026025950744707	0.6582809843428455	2.150813239007354	0.8627291659124641	2.5222648237923253	0.7015927482935247	4.403272163836783	4.384127524100719
34	1.1707715762573485	0.33496646988602313	0.7938484044063456	0.21481912308060133	1.1878987624752373	0.23699172901884127	0.8608265579024011	0.23025683050434304	1.2503197096273806	0.2821203820090561	1.4795075103506878	0.43729089546411204	1.9473163299047394	0.3658858296908982	4.536385733380998	4.517389277969929
35	1.1562732194455345	0.3000804248919965	0.7722999003089543	0.2126495831143072	1.1867505407930112	0.1907228493101265	0.8482514104162726	0.19060399764701375	1.656574231056651	0.3904026568746425	1.670554670249485	0.3528955926305799	1.875501226361049	0.31110555470465734	4.667152659779174	4.648577473832228
36	1.185342613418188	0.3145318036297925	0.8171326277438145	0.2170968688439516	1.0937341738528972	0.02799823548255268	1.1161325701869016	0.22251402651435367	1.9281661080917287	0.46900855806975666	1.1161325701869016	0.22251402651435367	2.1545427694712505	0.43837385291746134	4.797033638608585	4.778500218251463
37	1.6694038198738845	0.425916036197579	0.27972515781291235	0.007101263336829225	1.0277666967102381	0.02746824852679886	1.067824664451753	0.19672011187605065	1.968343865313739	0.4268003457623529	1.067824664451753	0.19672011187605065	1.9492043027078494	0.3354891124346858	4.9294831582762395	4.910412865314992
38	1.643620965159343	0.4860755046541314	0.382260463408743	0.008806440000487598	1.5582390708659843	0.28316962222524955	1.1062238854273498	0.21844084577749853	1.909994845137653	0.47869870698810907	1.1062238854273498	0.21844084577749853	2.047045809837463	0.39050222054604483	5.063823977015562	5.0445471859777955
39	0.8711456339852675	0.22848361492695482	1.1694657112720657	0.10116910440046116	1.237617564329982	0.2815031576385633	1.4655289321332603	0.343328812845904	0.8711456339852675	0.22848361492695482	1.237617564329982	0.2815031576385633	2.2618104223563433	0.4817778065468076	5.196730270972741	5.1779013116408805
40	0.7445671287371347	0.04795601802781408	1.7912064869526916	0.20716197795578478	1.0000834361886937	0.01947031803568419	1.5005019441102565	0.13973113691418695	0.7445671287371347	0.04795601802781408	1.0000834361886937	0.01947031803568419	1.8044267078698106	0.08616770004863832	5.330139221826386	5.310959171402747
41	0.7856131008694155	0.05654718863337611	1.3758442217793603	0.05520956807288407	1.2982079348776543	0.21652751895990938	1.6852712431056567	0.2637727467509477	1.0553907497618358	0.12178038415645111	0.7856131008694155	0.05654718863337611	2.0008578855994124	0.11124098227156634	5.461811227292771	5.443238924787344
42	1.3182866748536417	0.26259334094659054	1.8322139417565926	0.2581965685565226	2.197155055245374	0.4978719078963489	2.1893245439165323	0.4628120524926379	1.0921585665376294	0.02450263070589325	1.3182866748536417	0.26259334094659054	2.2871291595115726	0.3337567208033964	5.594727371047126	5.57563897692422
43	1.7940678147868003	0.4575321330064281	1.756278820838225	0.26980169611009486	1.447011723536857	0.2652235052729915	2.282376709624254	0.536677444721299	1.0447803400296285	0.07977933013975781	0.656049246206967	0.09213443241241187	2.63551606013402	0.4887412830345507	5.729418412696224	5.7099799376160485
44	1.070103130947844	0.1645223424159071	2.1127475081744063	0.4228169874412889	0.9447983339946074	0.05963398736337958	1.1334612530819406	0.09896869352582091	1.3509855340163546	0.06407048855281139	2.1127475081744063	0.4228169874412889	2.478449753056081	0.31751026590145687	5.860994444971997	5.842476839518161
45	1.4065196246172778	0.3140816300121923	2.3784920502851206	0.5021773947825768	0.8615601577097105	0.07628413151876279	1.8684150552563992	0.39552816836756627	1.2498997439128647	0.027390696565731405	1.2498997439128647	0.027390696565731405	2.6560723251147444	0.4944511908895741	5.991056423444802	5.972421433223025
46	1.649102872643388	0.3065224102964889	2.3029753183569466	0.42687089034214887	0.9210363847735544	0.03337934800171461	2.2776182547601667	0.41167111169873066	1.3137188473978276	0.03727121167055258	2.3029753183569466	0.42687089034214887	2.909927230042312	0.4349359248505016	6.12441391947002	6.105115070029637
47	1.4164551530010263	0.38668246973327997	2.095172677830149	0.5321209001417043	0.9237934304266395	0.028436390732155585	2.400950321264051	0.5935907763977245	1.3502290186739476	0.04046533835878367	1.8318665205310418	0.5728084569388815	2.7507621220024934	0.6419244451646811	6.258025182543716	6.239109347287326
48	1.091022110715382	0.23843542172443533	2.2012061775233334	0.501330586462344	0.8414014351820293	0.02123033089585785	2.380862066108847	0.49227389929597665	1.2479558397893753	0.023756125104530523	1.981117746700341	0.48094958994608294	2.8348425214100113	0.5527572804895733	6.392087329021231	6.372921751075938
49	0.985930358314393	0.15105684399049105	1.968191583001449	0.3674314197631611	1.3248081352033358	0.22707436612536802	2.2652545589407533	0.4143389264588901	1.191135064411226	0.08111171917949671	1.968191583001449	0.3674314197631611	2.5653027158299455	0.386839732335115	6.526330289974161	6.507194039442425
50	0.8126547252779915	0.08532177233674075	1.9069590744877885	0.17330856899999159	1.0995978469032293	0.07682657700075009	2.1189073982294646	0.2747060132354863	1.9069590744877885	0.17330856899999159	0.8126547252779915	0.08532177233674075	2.773977194358739	0.27426423514717674	6.660642209648376	6.641389501433526
51	0.7377365694396569	0.12797490483619917	2.2388567967089887	0.37151635962446755	1.0335635930897447	0.09828798233442085	2.0403378608719223	0.4118688416155006	1.3908663975884579	0.06190212203574498	0.7377365694396569	0.12797490483619917	3.123533314182187	0.4906419572394529	6.79377458419467	6.77488860947907
52	1.5191346898973939	0.3100048444430193	2.3343982425219822	0.4456966653313475	0.9742449232825396	0.11046947392756881	2.5296963890794544	0.5303092262012982	1.2706978773845647	0.03371690066053636	0.9394459547845566	0.18604172774077676	3.2604394189892707	0.5792618376032242	6.925795524669478	6.906976769092844
53	2.1533525826151707	0.540893094641435	2.350440149946759	0.4914078095087624	0.8559350107286923	0.031310347333056626	2.6431397593253267	0.5736091288660726	1.1943367214975513	0.031325742487697365	1.0356027570143163	0.22782163072927525	3.273673589763769	0.6142817510669093	7.058885435948773	7.0396464380782895
54	2.281931266192104	0.36778844722894055	0.8799371597146677	0.01953303629812844	2.334141212633285	0.385289250554426	1.3653065603988428	0.05091264144601808	1.706307098144051	0.3327765166616195	0.5929773632157228	0.06788587178784122	3.468848088651432	0.5731273363932976	7.190450255733028	7.171918970572913
55	2.4033009082923176	0.2618812260316728	1.5389061135050204	0.07614782141952463	1.4765304004470177	0.11327480635715301	1.04820493210411	0.03891837000180979	0.8218882395246714	0.05925360624814155	2.4033009082923176	0.2618812260316728	2.811185730235509	0.3057721294893591	7.32361312533248	7.30426370471315
56	2.656479657594309	0.20914530101042839	1.451351709096145	0.021906146458473923	1.7001805169719408	0.12412234453051868	1.0434784138746664	0.09479374362043462	1.043040901301609	0.08121148728683539	2.656479657594309	0.20914530101042839	2.3863828504298006	0.17982126248421285	7.4565663384981455	7.437781253988631
57	2.7684579880619813	0.26666612488026303	1.6337798030810053	0.10626166739152293	1.5924407576967463	0.12000600965981496	0.9357198468920451	0.07109028560090119	0.9357198468920451	0.07109028560090119	2.7684579880619813	0.26666612488026303	2.4211769720844525	0.1950863401273869	7.589502088707118	7.570363984815212
58	2.4583009249158247	0.2569840171945317	1.3373531473368172	0.025496683664373306	1.6018471006253239	0.11925375815237266	0.9055400390765976	0.062250344998637394	0.9055400390765976	0.062250344998637394	2.4583009249158247	0.2569840171945317	2.784101836610377	0.22855595603150808	7.7227024291750075	7.703840261554776
59	2.4987751532757074	0.4108537033544374	1.2351261813443237	0.020249888190062407	1.5458685734969086	0.11980583093877392	0.9668469498526776	0.06333593203422352	2.4987751532757074	0.4108537033544374	0.9668469498526776	0.06333593203422352	3.0652139268890113	0.23676056698642678	7.856896382294102	7.837658604754383
60	2.4107575100163823	0.2897112481033492	0.8391550851006869	0.06146969520791708	2.1704609234668975	0.27891943017308374	1.4350874922261716	0.1888913365687647	2.4107575100163823	0.2897112481033492	1.4350874922261716	0.1888913365687647	3.416750076674064	0.39561707615545016	7.991093442629384	7.971961576179451
61	2.29559654178589	0.15142062614412566	2.2056771551992154	0.17611157269394906	1.1908909954967302	0.0630304520654705	1.4429478179654742	0.11414488667239123	0.4568723650850638	0.06385454619399503	1.1908909954967302	0.0630304520654705	3.041212735362176	0.2131540083243799	8.12491234093995	8.10566808535913
62	2.0256486554270388	0.201021213709628	1.725961158547014	0.1251993471810073	1.269389936073213	0.1073516639877851	0.9021877912473668	0.06625866625751996	0.5331993956106925	0.05058137079207301	1.5156472116554844	0.11136065480177403	2.70413199723157	0.15822965052727422	8.259075193652107	8.239880679914053
63	2.2541632256149895	0.27992869143821153	0.8463482320982972	0.033954815095091254	1.2562673405902205	0.12469856438093495	0.38836353172117094	0.03248524179471934	1.265583793931432	0.027459525189659287	2.2541632256149895	0.27992869143821153	2.839269704774774	0.2650551409316143	8.39415826343713	8.374939152168437
64	2.59691268185661	0.17096733175690654	1.0681854157941142	0.05569203029186135	0.7538955778483433	0.04769678606550288	1.1090513872215433	0.08149710097283183	1.5104594279759085	0.04606887540372607	2.59691268185661	0.17096733175690654	3.095550861745348	0.2072799344163311	8.528450167537667	8.509290360391471
65	3.1099052623408316	0.5375601846447257	1.5852151472389568	0.18357406030750986	1.0784309321061079	0.11363170668117442	1.8898315101287677	0.28108667274398824	3.093017678052036	0.39812902116971155	1.0784309321061079	0.11363170668117442	3.418462197573897	0.3866702427050684	8.661193129416356	8.64226802665351
66	2.668640166020279	0.26980823996497266	1.0730688718381474	0.06507841031569692	1.598707641263632	0.11283184416541543	2.51930448165949	0.32834375727956405	2.9291417337274326	0.31482594059066416	1.598707641263632	0.11283184416541543	3.4482850826317475	0.25883449431950467	8.79437410862099	8.775208344342342
67	2.600692329141146	0.3295842203841556	1.951124624227644	0.22519096572222766	1.4267179902756566	0.1582932313478734	2.7934371677947416	0.33971568697840865	1.4267179902756566	0.1582932313478734	2.7934371677947416	0.33971568697840865	3.6249637576151845	0.42552318001852435	8.929144885543021	8.909864203748647
68	2.4037712364708805	0.18833328903331853	1.1851766482692672	0.08853910356964291	1.2672247731956665	0.09186702656055246	2.0147559131572548	0.17302965745366058	1.2672247731956665	0.09186702656055246	2.4037712364708805	0.18833328903331853	3.473097322249907	0.259822556386379	9.062849531504467	9.043896562975805
69	2.694262515287693	0.3180895049456335	1.2711192692629338	0.11629247926268349	1.2273581851866293	0.14611504947827494	1.8015205900751645	0.17638700398790536	2.694262515287693	0.3180895049456335	1.2711192692629338	0.11629247926268349	3.37394822321876	0.3801094884169715	9.19742781717286	9.178038411104023
70	2.1506502780082486	0.25553538719842295	1.0643176726143806	0.020183075882541143	0.5534491220842609	0.06842250761699786	2.1229427312670555	0.19406375946510146	1.0643176726143806	0.020183075882541143	2.1506502780082486	0.25553538719842295	3.4649074285696897	0.3383821067563494	9.330547638654709	9.31160867515204
71	1.8571381628902346	0.12663064017648537	1.392030593201345	0.09519788753398202	0.6115343877463657	0.057703222351586494	1.392030593201345	0.09519788753398202	0.6115343877463657	0.057703222351586494	1.8571381628902346	0.12663064017648537	3.540265481084511	0.3318796826723112	9.463897863423252	9.444912795442427
72	1.7698303836406561	0.09548750103086696	1.1694860295348684	0.05865944556084534	0.5771915741339746	0.04335506754462413	1.1694860295348684	0.05865944556084534	1.7698303836406561	0.09548750103086696	0.5771915741339746	0.04335506754462413	3.449668853837878	0.24031535266433102	9.59848645906817	9.579299813809067
73	1.2598075484170441	0.03683255582686051	2.0012892934530675	0.16300889858858617	0.8282764890665886	0.05525878555160788	2.8838103345222055	0.31643486312429425	0.8282764890665886	0.05525878555160788	2.0012892934530675	0.16300889858858617	3.6294542088920383	0.27245847639683185	9.73307281164795	9.713773406979975
74	1.1176109327366244	0.13998120585333457	1.7784246817435214	0.20495189574901682	1.2451094622712142	0.33127433798032446	2.874264668423764	0.5792618158709654	1.9219310636191598	0.5673231072593975	0.6810363641245242	0.13564805652468515	3.2252434601299034	0.3400968767054322	9.867325975326414	9.848173505960379
75	1.0535038302479058	0.05119634350488426	1.9339687141093063	0.25284973346538375	2.6123314550511814	0.26291550498951666	2.010025746100003	0.13979647352007263	0.5612389800340576	0.01678604929820001	0.5612389800340576	0.01678604929820001	3.502432917346193	0.2515023341046155	10.001364286349741	9.982104731434765
76	0.9626593145430642	0.06181668309534036	2.6375456347139914	0.41722382229178645	1.3910545764140188	0.1161552035989286	0.8033634251316463	0.05329816249874736	2.3338120031657668	0.1839540265566008	0.8033634251316463	0.05329816249874736	3.4704648931455413	0.2642541110990365	10.135394710211283	10.116370268284273
77	1.3666796690164262	0.08893684599254886	2.2608222751311455	0.2287303540487805	1.3504539571513219	0.10172065296395563	0.5179283228668375	0.055743940417590725	3.139151549850767	0.36282774521188077	1.3504539571513219	0.10172065296395563	3.4886069260218338	0.2630286449575011	10.270157340144056	10.250975739396328
78	1.588368870965285	0.17580596211978122	2.3380785269531166	0.35604200444229595	2.0698587559879997	0.28845932311981143	0.8439627466260671	0.11641060749474312	3.126166498329509	0.421041629579151	3.126166498329509	0.421041629579151	3.7029188779338313	0.4564738443354335	10.404044112544861	10.384754225238058
79	1.1899452269694484	0.12274355320504746	2.418417851506321	0.43048564447957893	1.589323601280956	0.30223514011515457	1.0752080472385621	0.2020940061376653	3.2356769192947237	0.6450315889468647	2.232906913807546	0.4454988087039485	3.68005323039732	0.6119134365450885	10.538214206535919	10.51906540250894
80	1.3188678701811147	0.26146973764977566	1.8151313945999499	0.1828875501951478	0.5271322478134003	0.013336715169558833	2.39019923903251	0.26916664834700194	1.636479929801407	0.20555194440838803	1.636479929801407	0.20555194440838803	3.0961082886526126	0.2949410775824311	10.674248745858213	10.65479743864417
81	1.147989310378172	0.23252982829147534	1.6494548759425849	0.20254853954581026	0.37085007766538314	0.05847122542143491	2.5998898093936416	0.4228492104462232	1.7422164087861174	0.28404763409388706	0.6640950286065237	0.05444081482666511	3.2068207755425537	0.38924398807931193	10.808115819444025	10.789230446493532
82	0.9696728975643346	0.15413687195057016	1.487240336946622	0.15084579474761686	0.41830251302043664	0.06299327506404474	2.8829854010901808	0.5131407052753885	2.0250624109253716	0.41335449783978095	0.829723515582587	0.08583980573756489	3.5545138341342324	0.4862247154108175	10.941514655481134	10.922359839338093
83	1.1176598200884247	0.2516290126221177	1.451076760431433	0.11119730515275685	0.3082247197700094	0.01299628800780217	2.4735790233296076	0.36316640162672886	1.5056126312873144	0.19832978739708249	1.5056126312873144	0.19832978739708249	3.2085776094319214	0.4099488940291609	11.075920745949954	11.056709663581016
84	1.260073918967114	0.1550957108728904	0.4428744196549312	0.019312232415790245	2.2176990596217974	0.25966068951670396	1.5011242053212341	0.17294358908245977	1.5011242053212341	0.17294358908245977	2.2176990596217974	0.25966068951670396	3.385472024824923	0.4072915226372733	11.210607848370325	11.191298316404902
85	0.8375844834574142	0.042696206554546305	0.5035255824715082	0.023575660220534526	2.3389567036298162	0.2437876050920304	1.500017045420403	0.13127124257067094	1.3845810428105403	0.03112068130251719	1.500017045420403	0.13127124257067094	3.291002980491974	0.2640288117744806	11.344501624275305	11.325390597424548
86	1.0329593331137696	0.05396417902158103	0.5620370673420946	0.02068252038632628	2.580330122576708	0.378162238984422	1.695944466364266	0.21827301447274014	1.7083480338276542	0.15129513236328157	1.3455488106022941	0.3441037135668983	3.3555828263530865	0.3063953102010608	11.478866205786698	11.4596959374856
87	1.018914942401032	0.05051011376642783	1.4567662377493762	0.6063843812480979	1.810179216680094	0.1287373637722571	1.1323482545240746	0.6904533200509899	1.5464198350549248	0.053625272294103604	1.7836404177425373	1.869979934864065	2.885237981089225	0.16613215633051004	11.613270364902554	11.594106941056415
88	1.07876213413963	0.023365779643188797	1.8886114999957448	0.14612610641156232	1.1640226206921704	0.6304001864013937	1.5739133462289145	0.04863871050416484	1.7640167820192105	0.669783519424118	0.6337364792088699	0.00995619246236966	2.8910712038195503	0.14276273640118908	11.745226553916371	11.72656225924281
89	0.9783127116762559	0.03096972746190176	1.8782376313534754	0.23304088052204275	0.9145089030218398	0.06242745300360576	2.102566852442974	0.2907760754267244	1.8262272952724738	0.9188286947071824	0.8857311916347212	0.06924877970996379	2.8085127147596896	0.12951122889610106	11.87761794333144	11.858367625232908
90	0.9167266578702945	0.030171696413387634	1.662755152181513	0.12094364628782475	0.7331645103768604	0.03660248711322715	2.558260903479429	0.47943307937293234	1.889395139501772	0.7032632181003261	1.0111602213914626	0.0896314646549874	2.6820817132549895	0.1629867197955546	12.010517794877448	11.991686508141138
91	1.2054369212541085	0.04929465509194847	1.9972802095058442	0.21448547515627792	0.8984514796041315	0.049553525118263754	2.6653410063863503	0.43043926135703825	1.917161411549023	0.6641590057510017	0.9585207147679645	0.09209102512742026	2.614354124533658	0.171605976414699	12.142586323662705	12.123662861244343
92	1.198069933436996	0.02803172382709368	2.0373318125794255	0.22106233587219493	0.49248385356298635	0.008435015615329776	2.329405113466949	0.31870126936664817	1.0919673742005886	0.06984249622544497	2.085147512985287	0.5256525846046214	2.628562124033721	0.1066026842783398	12.275436553618412	12.256323421451183
93	1.080201896025703	0.04323714237836965	2.3510063456193198	0.3614397482679341	0.41251823297146584	0.04376909824185086	2.3321960301649143	0.41784900438175737	0.8917876186864057	0.04772390810707522	1.8123245002372825	0.6256102831642641	2.769458851250868	0.14101244641909214	12.407742168495645	12.38902665658568
94	0.9896771419822766	0.02218160028798313	2.607107551172652	0.3378389086049484	0.5855194861828175	0.03718149144457969	2.2552865226034204	0.39384656054651757	1.732265451987047	0.6203771339067433	0.5855194861828175	0.03718149144457969	2.910763767053668	0.1369818191862769	12.539273705861074	12.520520788723761
95	1.2717709757007547	0.05298535595632308	2.5535801967496896	0.2637615741109839	0.8439719466707434	0.07746941071510131	1.9747366073455903	0.13830403127812646	0.2661110929736512	0.02440829798989808	1.8537926882887767	0.6167893143865687	2.800430417146039	0.15002252818324804	12.671409953427919	12.652539735668983
96	1.6627347712288387	0.06513494852330666	2.4935047304242124	0.22231892244361195	0.6771617305239453	0.0250210696875185	1.9285476994918016	0.16892274945178792	0.6609143857085533	0.07826810266457934	2.1231272612151764	1.0180847702947828	2.921898382998708	0.1356187247263301	12.803321827188645	12.784552198609674
97	1.8904975118431289	0.05062977829915994	2.477807586947348	0.1683868818532619	0.7040849393883221	0.027401335250973765	0.36298404939633183	0.03415217309188705	2.1531580785788735	0.9934361721956219	0.7040849393883221	0.027401335250973765	2.8958264337360315	0.09882236150051096	12.936515114479551	12.917180526120791
98	1.9029052491552574	0.061199536883034235	2.4312228854605524	0.16955556570398372	0.7838888703640724	0.03992712577467533	0.6231777768952566	0.05532582634369846	0.9758758379163435	0.10745057048518337	1.8264055105795791	0.0558140865600113	2.8967809874572223	0.11081640779757389	13.070730675649223	13.051608947997481
99	2.6252973189309246	0.20127602260765545	1.167801895510117	0.13279209677070872	0.23468026290372845	0.02467414794779071	0.7147013175993097	0.07576420612717384	2.094412908166799	0.12656473598988202	2.6252973189309246	0.20127602260765545	3.0399392495007587	0.1485272065177637	13.2053398992684	13.186167546263583
100	2.7704452626442078	0.17979070650808626	0.28830368434613973	0.015286879802310657	1.19730404253175	0.16037453551364064	0.7357113318223159	0.06001264078508421	2.524339955252549	0.1281798169148086	2.524339955252549	0.1281798169148086	2.9085056681304495	0.09029031279730866	13.339656795654601	13.3204659916396
101	2.9725738933386268	0.1499820993526306	0.1899442571992925	0.021782014541895354	1.0851471432575577	0.5855437268326927	0.6354869947481653	0.04242353413581437	2.5936838501251014	0.16393147443419076	2.5936838501251014	0.16393147443419076	3.024897439887052	0.08836370835868225	13.472946959581265	13.45404395259462
102	3.1395231979461338	0.13590556287505026	0.25211973144038796	0.009868584107540357	1.7617911887538897	0.4428585998072548	0.4451589693397018	0.05832457963063742	3.1395231979461338	0.13590556287505026	1.7617911887538897	0.4428585998072548	3.2281229001069502	0.10029501647566932	13.606297734568036	13.587144122098778
103	3.1515404552183606	0.1593265151616296	0.23703651944820778	0.03335402111787111	1.7757616314395857	0.490157450025932	3.1515404552183606	0.1593265151616296	1.7757616314395857	0.490157450025932	0.23703651944820778	0.03335402111787111	3.2229063258620148	0.11749364961612656	13.739436132085142	13.72040956259774
104	3.269196218749975	0.2222190879734462	0.1453408401570403	0.005308268846406776	1.3579269120474906	0.18745457032421162	1.3579269120474906	0.18745457032421162	3.269196218749975	0.2222190879734462	0.1453408401570403	0.005308268846406776	3.3741345580765842	0.1699175832319546	13.872499452980922	13.853439365302222
105	3.364029734349961	0.27408368838189107	0.5978632547407167	0.04365830367165162	0.5978632547407167	0.04365830367165162	0.5978632547407167	0.04365830367165162	0.5978632547407167	0.04365830367165162	3.364029734349961	0.27408368838189107	3.3697663955021437	0.15771660377272775	14.006882668854685	13.98776652633459
106	3.337924678524297	0.3886192571330851	0.7676462803348424	0.09368730348054716	0.35663509522669296	0.03330915084396761	0.35663509522669296	0.03330915084396761	0.7676462803348424	0.09368730348054716	3.337924678524297	0.3886192571330851	3.1250636373565626	0.15978298046322212	14.1399031134855	14.120887311478933
107	3.2834874719385296	0.2222157992003376	1.0897423306721297	0.13837943637322525	0.310552771041336	0.03984636055327435	3.2834874719385296	0.2222157992003376	1.0897423306721297	0.13837943637322525	0.310552771041336	0.03984636055327435	3.251002634950379	0.1438880366296268	14.27060391559964	14.251998271210926
108	3.3816642491347793	0.26996848530898726	0.8747771905330913	0.06081973940669171	0.8747771905330913	0.06081973940669171	0.8747771905330913	0.06081973940669171	0.8747771905330913	0.06081973940669171	3.3816642491347793	0.26996848530898726	3.4966019962138306	0.16662653916248818	14.400765945787242	14.382179347972887
109	3.4813264070811774	0.34449828179223235	0.8570000532350944	0.05320720761002161	0.8570000532350944	0.05320720761002161	0.8570000532350944	0.05320720761002161	3.4813264070811774	0.34449828179223235	3.4813264070811774	0.34449828179223235	3.539764232300861	0.15013164853802854	14.53292245621285	14.513962678357652
110	3.5493295122112754	0.2610899581137283	1.062904448644198	0.08744440018509267	1.062904448644198	0.08744440018509267	1.062904448644198	0.08744440018509267	1.062904448644198	0.08744440018509267	3.5493295122112754	0.2610899581137283	3.582265083891817	0.16575397038997167	14.666318985475186	14.647223105369887
111	3.6300181917867196	0.2967330791399759	0.6175149948953248	0.03908530033860187	0.6175149948953248	0.03908530033860187	0.6175149948953248	0.03908530033860187	0.6175149948953248	0.03908530033860187	3.6300181917867196	0.2967330791399759	3.558124460454192	0.16185182205726845	14.799664163148675	14.780601640199894
112	2.2275644075554233	0.14193067647708058	1.9371926153411383	0.1182132516654352	1.9371926153411383	0.1182132516654352	1.9371926153411383	0.1182132516654352	1.9371926153411383	0.1182132516654352	2.2275644075554233	0.14193067647708058	2.235177099861646	0.11155612287617199	14.933976071116351	14.914885276042295
