# Supplementary material for: Mechanisms of chromosome biorientation and bipolar spindle assembly analyzed by computational modeling
Source: eLife. 2020 Feb 13;9:e48787. doi: 10.7554/eLife.48787 (PMC7311174; doi:10.7554/eLife.48787)
Supplement: Source code 1. — Requires C++ compiler, and GSL, GLEW, python2, python3, libyaml, FFTW, GLFW, xQuartz, freeGLUT, libpng, ffmpeg, pkg-config, and png++ libraries. Python libraries should include matplotlib, numpy, opencv-python, panda3d, pandas, PyYAML, and scipy for analysis framework. Used for all simulations except Figure 2—figure supplement 1, panel D: Soft nuclear envelope. Untar and unzip SourceCodeFile1.tar.gz, then use the accompanying Makefile and MakefileIncmk to compile on your system. [file elife-48787-code1.tar.gz › analysis/Data/WT/Pandas/track_005-4_pandas.csv]

	kc0_dist	kc0_err	kc1_dist	kc1_err	kc2_dist	kc2_err	kc3_dist	kc3_err	kc4_dist	kc4_err	kc5_dist	kc5_err	length	length_error	time_kc	time_length
0	0.5358806029178127	0.027383333337069393	0.805666651817733	0.03357284926130575	2.208873027088702	0.5584453321816847	2.1219908133469048	1.0908349060692746	0.41139629128285066	0.00715418357050936	0.41139629128285066	0.00715418357050936	1.091966811974215	0.047321517262702416	0.02031741578480495	0.0
1	0.5285607401814962	0.020079639005030243	0.7085136135620627	0.023543606542665307	2.877940034464085	1.466414973296586	2.859869540891623	1.5596361140124864	0.5653139939353019	0.0431302120186765	0.7085136135620627	0.023543606542665307	0.9877495197051523	0.01651353340783847	0.15346923690314096	0.13468325671667142
2	0.41613083247264193	0.01848846375581343	0.9462443459670383	0.07026898112037691	3.0419737457431335	1.431991812956648	0.538386822413555	0.03558936315167825	0.4829231626186299	0.06588398103692683	0.41613083247264193	0.01848846375581343	1.0137811978172457	0.01856547548863074	0.2854598713728821	0.2665443866828501
3	0.6630614256610382	0.05739709524233632	0.8640387538201422	0.07141111568062046	3.0274209338188136	1.2933177774055904	0.5548046834566704	0.04859702097607329	0.6494612447975844	0.07451109335804931	0.7459477430028498	0.04322397090813383	1.053760161602822	0.01932576719569281	0.4173660981284498	0.3986127762506494
4	0.5678795600321788	0.024878950975558305	1.0525593309486496	0.05372084672044045	2.9752681671246837	1.7927865647627181	0.49638668813697306	0.019097469108248177	0.19915925137868884	0.025290478875253014	0.8828354888823133	0.025099189562538364	1.0766687703386264	0.02358865716424303	0.5469296376029384	0.5285484238207208
5	0.6522726105701685	0.018082555881048262	1.02814595049377	0.027792999563197723	1.9874033493800267	0.3417747173735712	0.6074705920223712	0.012935242964726716	0.4133150697142773	0.05120179560502134	1.0275660232745383	0.02873640086852708	1.0899053025720287	0.019783918881182524	0.6774825181814221	0.658697466463529
6	0.5556608856077245	0.03255186274125981	0.8212675313731795	0.023418954916153624	2.6585933769278087	0.787439593738489	0.5227662850804099	0.012604623011085678	0.24088048167010911	0.02302707057865546	0.8401409607119763	0.023387522295728557	1.0875540163261221	0.019188476457128976	0.8077639622478479	0.7891564791062847
7	0.4741953280752032	0.009734212032414216	0.8958387788704298	0.03163408174924665	2.42837057528649	0.5940443767476896	0.6178723153898897	0.021656914032479404	0.25864509214545467	0.005568528991967844	0.8155459151393856	0.03171173351377107	1.1357535236323524	0.022577609571247475	0.938155402829223	0.9194875006196532
8	0.5205190102715811	0.011256132970272234	0.9808938053314707	0.026493080051680575	2.3051739290421254	0.463035813305622	0.612218527237517	0.014645572946982918	0.2352349683572526	0.004614865330386049	0.8379711248826817	0.03173504221655518	1.1907138239220443	0.024608969647523404	1.068155734451625	1.0496560927920575
9	0.4130760184529306	0.007506244191143883	0.7610210243707067	0.015452800980333248	0.3895778191709143	0.008119838491483072	0.8205554575848631	0.018145121812592455	0.4130760184529306	0.007506244191143883	0.7610210243707067	0.015452800980333248	1.2815222645876685	0.026198458580242487	1.1997599098367882	1.180842070876705
10	0.39666260954550525	0.008910390375321752	0.6655872081389327	0.013013260286060918	0.3068031237189089	0.007536378357037053	0.8126580771923949	0.017938927752140663	0.6655872081389327	0.013013260286060918	0.39666260954550525	0.008910390375321752	1.268992534908109	0.02724418096200439	1.3314079297524524	1.312708567321061
11	0.5248611764622795	0.014688920395175458	0.6797598140893382	0.013706683656070659	0.30404540900127974	0.0063280935475543585	0.8884463573279769	0.019222697073190364	0.6797598140893382	0.013706683656070659	0.30404540900127974	0.0063280935475543585	1.2934046710460432	0.026783191257428937	1.4628040284673995	1.4438363392246445
12	0.434029321806253	0.007142111868737563	0.6541723336284505	0.01329411492142969	0.04925190144265696	0.0013495670690022881	0.9060463788430254	0.01719198985302912	0.434029321806253	0.007142111868737563	0.6541723336284505	0.01329411492142969	1.2673922132274018	0.026892274040203116	1.5950416543352461	1.5762882782833074
13	0.06153100557993846	0.0011384252805915491	0.6920825377531616	0.01948775094816137	0.6168638704060583	0.0249818845255529	1.0503371646811994	0.032907445206511225	1.1207518436670885	0.028681570471090552	0.44459972853270235	0.012157669777751956	1.361873452436393	0.0308271944048138	1.7266467681649407	1.7078294146704616
14	0.1269071587519675	0.0030379841753562717	0.8359227178416315	0.02189535681369777	0.7009582387960064	0.020716796910091075	1.0625266026574034	0.03590145843587051	1.2224534914976903	0.03309906865764902	0.46368487093809607	0.014117361841262862	1.3553472687150088	0.032030882955897205	1.8582657958444826	1.8393890351790536
15	0.0699412350789745	0.0025345012679414167	0.709528283507308	0.021837739760361737	0.7104570758372047	0.024202672967427796	1.0142415531899258	0.03381892884143332	1.108431231199365	0.03506489768371926	0.38419990664962267	0.01735142055324382	1.2629536011802023	0.03872766721836299	1.9915193276191885	1.9723529363287875
16	0.6344028057396347	0.013725262645499392	0.5958940937364792	0.017553245294816795	0.9514396124795055	0.0268076999133132	1.0866368871595775	0.024143624654079997	0.24771964237250096	0.005614125952445755	0.6344028057396347	0.013725262645499392	1.4792224435862673	0.036162852027680305	2.1249139747628853	2.106051782797126
17	0.5091486264936522	0.010583109408319507	0.07550677989691126	0.0015224773216044804	0.6990820102969958	0.01932032569054169	0.9496826846316658	0.022090128588135076	0.5091486264936522	0.010583109408319507	0.07550677989691126	0.0015224773216044804	1.5040288885949824	0.03941135618463944	2.25785619123932	2.2388097581118873
18	0.4930269163837024	0.01577825092337164	0.3649371830056681	0.01113357079189684	0.8754358105289467	0.017884713491260057	1.0713643479583712	0.12799386259075846	0.3649371830056681	0.01113357079189684	0.8754358105289467	0.017884713491260057	1.55118328693041	0.039362321961617715	2.3902999770001108	2.3713267545027477
19	0.5104905719736472	0.01753716050998644	0.08590464837576932	0.003049218186669401	0.46414807618673604	0.008684654639578078	0.7401891445204518	0.02949708678983137	0.08590464837576932	0.003049218186669401	0.46414807618673604	0.008684654639578078	1.5200741014894426	0.0364001663453145	2.5234645790909465	2.504519615742715
20	0.6313677522907271	0.011506150537312942	0.198427059289904	0.0034553661135160703	0.5470487098940868	0.009868027075467882	1.0213169180895667	0.01851518397997171	0.5470487098940868	0.009868027075467882	0.6313677522907271	0.011506150537312942	1.543098080560077	0.03105926912365863	2.656249704554614	2.6373967266390275
21	0.6547879249163061	0.01264511798849415	0.17799878955750362	0.003244412049486992	0.6422842708212441	0.01328892280497846	1.1946974440642413	0.022106624274905423	0.17799878955750362	0.003244412049486992	0.6547879249163061	0.01264511798849415	1.5892078002690604	0.03747530359763935	2.788401378348887	2.76946741291171
22	0.7224064859739626	0.017477542620900816	0.2708090322272872	0.006300591859722214	0.8722470361969911	0.02268061821857449	1.2014886839672072	0.029577360763883096	1.2014886839672072	0.029577360763883096	0.2708090322272872	0.006300591859722214	1.6300878978282776	0.04623970859449891	2.9197673550998524	2.9010194466276533
23	0.5162008695376463	0.014093785769539941	0.09411085446078914	0.0024354934947290424	1.024013067529504	0.02653261159444509	1.3097812471724095	0.03475353871699068	0.7280456680474574	0.02219350731918079	1.3097812471724095	0.03475353871699068	1.7363308746595134	0.056255800549108274	3.050962092049402	3.032105545642285
24	0.6557921512520914	0.02806720966163866	0.16720109378163261	0.0035766524495464804	1.0533559473256953	0.023918942304567516	1.2885257213558154	0.05956341198568298	0.9712670179420972	0.02413249794113046	1.0533559473256953	0.023918942304567516	1.6741326666466387	0.04205117211445266	3.1839975621896355	3.1650267818811213
25	0.8072977773146528	0.028470477038860707	0.4494031884096968	0.009703448531374117	1.1217356193400576	0.03844005651128692	1.1973256462427988	0.03576635905415734	0.8895128304177502	0.028104316132300872	0.8895128304177502	0.028104316132300872	1.6821241593139358	0.043808390296787764	3.31723247376911	3.2982083487157223
26	1.103679582870901	0.0409294490839247	0.38353948015957856	0.007562757681574666	1.128150022406924	0.029485068885702764	0.8481625212316051	0.031005359733458852	0.8481625212316051	0.031005359733458852	0.38353948015957856	0.007562757681574666	1.716233394107055	0.04450861935446517	3.4492234291291046	3.430495725033446
27	1.0769267982251736	0.020749173055075294	0.18176065550190704	0.023911190773519667	1.256478504874981	0.11891008670690212	0.8264275539195011	0.04213725842612395	0.3727175591166652	0.012610425012653812	1.0769267982251736	0.020749173055075294	1.7892511326864153	0.0383007301778681	3.581525444742252	3.562561488941866
28	1.087526373723735	0.061000682306831616	0.5509791492023013	0.038259393628510316	1.231668167539529	0.043424878158352186	0.9098052974022501	0.06957056330728038	1.231668167539529	0.043424878158352186	0.5509791492023013	0.038259393628510316	1.8158243965304957	0.04202612832848169	3.7145984119997357	3.695510595204774
29	0.8712617643931173	0.017389178919318005	0.4446820430819925	0.0313864955340167	1.339597612199526	0.053022433325505006	2.599236351169245	0.7386774002303319	0.8712617643931173	0.017389178919318005	0.4446820430819925	0.0313864955340167	1.835599200767667	0.03959410216181898	3.8480178549004673	3.8289795361509236
30	1.6581948324284752	0.31611903172402783	0.18841979019249258	0.00457821634427195	1.2115597263017774	0.023356020199691394	2.3155126664431296	1.3627319804402942	0.7829197386627595	0.02467048458969823	0.7829197386627595	0.02467048458969823	1.9670090647545448	0.07077579548505981	3.9801705941286425	3.9613427902621576
31	0.48335162167574475	0.031153871194970935	1.282832832766219	0.06573767066991486	1.342967256599868	0.17751419849626704	0.7444550132957627	0.013490593129279548	0.48335162167574475	0.031153871194970935	0.7444550132957627	0.013490593129279548	1.923191064752044	0.054506747515644494	4.112172324092496	4.093319401878367
32	0.5904093605840077	0.0452729307012975	1.0286045891984474	0.03673261020476596	0.9716856366278148	0.061932271343396995	0.5904093605840077	0.0452729307012975	0.9716856366278148	0.061932271343396995	1.0286045891984474	0.03673261020476596	1.8997647619291398	0.046586669442403916	4.243092366820361	4.224515376387568
33	0.4609393264078641	0.029405620068886106	1.0288887335578922	0.04635347744369808	0.8454937955720669	0.04435592751741307	1.7489008412523916	0.28230246392672576	2.8219075965182823	1.5669766007553454	0.4609393264078641	0.029405620068886106	1.9042066537924924	0.048553490851331794	4.374307984348506	4.355461830275137
34	0.5296683876429783	0.01237834681430888	1.2148297773415528	0.10076676664481907	0.825849032138602	0.022440182795489996	1.8932287417678575	0.3539911466462383	0.7436878009797151	0.09344137907924503	0.5296683876429783	0.01237834681430888	1.9477333314609553	0.06804548991315261	4.507420948858723	4.488301586886137
35	0.6196001038048974	0.07860367929181802	0.9780679988129393	0.07532721990732916	0.8380102914308174	0.03023794949484952	2.79523182072315	1.9905147433967354	0.4179529994430324	0.0448848150293545	0.6691455836964799	0.09075657935820867	1.9572094459242857	0.04696384581050913	4.639496688474337	4.620726109234793
36	0.6649347357303679	0.019241884470608397	0.9998324402166726	0.02862545922975355	0.3167755279904248	0.03194675525693017	0.32774543484881286	0.026961703064318488	0.6649347357303679	0.019241884470608397	0.9998324402166726	0.02862545922975355	2.0248526483794542	0.04596800664900998	4.771664318411354	4.752643601480618
37	0.9840654370602521	0.15426003692985468	1.1487796983336893	0.03422059416605251	0.09704889829525741	0.008577069705849746	0.42164073172262884	0.016731641473948167	0.8264584808753377	0.02523505024219992	0.09704889829525741	0.008577069705849746	2.1380154303438235	0.06256037475112121	4.904883903010841	4.885985692626678
38	1.3429311930126624	0.04602419713396615	0.4726970453758692	0.010665853069455961	0.8351003469714978	0.023043612211516722	1.1675078125483542	0.05148712161705543	0.4726970453758692	0.010665853069455961	0.8351003469714978	0.023043612211516722	2.0872820532998735	0.061363267474694214	5.03714340700654	5.0182184142109225
39	1.2121874858479023	0.03172958814072668	0.4057737708318865	0.010454822219950206	0.9234604865306205	0.03787562476062623	0.9230756251884896	0.08121552917606911	0.4057737708318865	0.010454822219950206	0.9230756251884896	0.08121552917606911	2.067851011267747	0.05677573371120516	5.16989265168769	5.150860490241505
40	1.5014547442760158	0.06433684209561051	0.37698999971822866	0.03394885501184684	1.341760852787467	0.123470081002551	0.9124495072860608	0.05721264097138396	0.7506395745782396	0.03884030538411943	0.7506395745782396	0.03884030538411943	2.1195776730142337	0.05130872238342756	5.302624433014312	5.283648188806911
41	1.563199878414336	0.03873001120775669	0.518850539617903	0.011600208512796036	1.0972866299202686	0.029247341451903105	1.0414557189578515	0.03013966709382756	1.0972866299202686	0.029247341451903105	0.518850539617903	0.011600208512796036	2.203728405678677	0.06224307278409975	5.43521936125867	5.416300903732933
42	0.3835783274672203	0.009537525068502674	1.2686228206323191	0.03260736935250554	0.9158508131312867	0.025759896583126128	1.2686228206323191	0.03260736935250554	0.3835783274672203	0.009537525068502674	0.9158508131312867	0.025759896583126128	2.2977758799060415	0.07314142757917652	5.5678403251467365	5.548997185146782
43	0.42549983838221445	0.037318043058453425	1.700748337784738	0.05822463119578394	1.2938923211347786	0.043828499339547654	0.7377410653110844	0.04546396295409372	1.2938923211347786	0.043828499339547654	1.700748337784738	0.05822463119578394	1.9515003409611467	0.07944139586449235	5.701221723982896	5.682046095014643
44	0.5650556330718776	0.016727873136862068	1.6497078371711458	0.057733337699368226	1.2322525892820058	0.036039331859620445	0.8728000287899065	0.027502220031607016	1.7714034305863313	0.06341787615436219	1.2322525892820058	0.036039331859620445	2.2423889370695873	0.08038203347281557	5.8349373553958275	5.8157798841001815
45	0.40961557945977545	0.012669840264778678	1.401723226368115	0.04463114075165746	0.9073190090411091	0.028738995722712792	0.6741769119525671	0.025423757616123283	1.3173930317954512	0.04672234253742759	0.9073190090411091	0.028738995722712792	2.2087342203753293	0.08290828740696701	5.967979342418138	5.94902904059475
46	0.30091060840135125	0.00929488828456559	1.2503260037947512	0.03327402880079319	0.8821076125181941	0.023706991744164747	0.4801070159549983	0.024538807163903883	1.2511504840362258	0.04398445886776873	0.8821076125181941	0.023706991744164747	2.1267430119504205	0.05859832831864137	6.10067297638945	6.081715238084209
47	0.1482474394829416	0.005104751922470557	1.1378774571268797	0.036640081089123186	0.9543671205437751	0.02745068241617504	0.4964166550540877	0.016426513940148036	1.4458730965628852	0.05732984244609216	0.9543671205437751	0.02745068241617504	2.2377739795272125	0.07666370752466585	6.232717319893615	6.213930134597673
48	0.09112415978451541	0.0025200631937244596	0.6474971202368838	0.019655155728222563	0.9851232276375941	0.029711058104786227	0.09112415978451541	0.0025200631937244596	0.6474971202368838	0.019655155728222563	0.9851232276375941	0.029711058104786227	2.127953239593875	0.07859145755634836	6.3651318724569865	6.346226223345792
49	0.06401205475266201	0.0017986976175505198	0.5811419950434458	0.019141742326318576	0.8505731270018398	0.02391386840487601	0.8505731270018398	0.02391386840487601	0.06401205475266201	0.0017986976175505198	0.5811419950434458	0.019141742326318576	2.213328008217909	0.07941826896966182	6.496733133889308	6.477902481709722
50	0.2697083919163437	0.005081560323376755	0.7265368163923241	0.02167672611541391	0.9337967131120068	0.03003730188870309	1.1349871389349293	0.03794687081191231	0.2697083919163437	0.005081560323376755	0.9337967131120068	0.03003730188870309	2.255825739630708	0.07135336860680488	6.628631086573946	6.609682889975394
51	0.16192928989197336	0.0051940051002224525	0.7775568389424639	0.01799591715896284	0.8945022979725681	0.02284044048946379	1.3085562148588437	0.030408795059701052	0.36656199771944303	0.01498480875595906	0.8945022979725681	0.02284044048946379	2.291510590737329	0.061006397590845	6.759957339349709	6.741337408816007
52	0.4095047138448521	0.05258573365161946	0.8341918483293386	0.023875701336395768	1.008569137341879	0.02473766770754535	1.2722382027779031	0.028577548857801553	0.5047474496539522	0.012565438707092858	0.8341918483293386	0.023875701336395768	2.2629837831151085	0.05121132702383989	6.890866436082649	6.872102201197657
53	0.10609750877473467	0.020787151608073366	0.7734203043785112	0.024521256013869577	1.2618100037097817	0.03143094888660254	1.2181560293172562	0.028934606239799713	0.5295632520169103	0.010449415713928508	0.5295632520169103	0.010449415713928508	2.202396890218336	0.04818189439468482	7.0219749106628955	7.003336252765259
54	0.23732217787595328	0.043289872534518874	0.9741756034253612	0.061225709193356334	1.3043124815524945	0.047718008480859345	0.6291574873465214	0.03152397745798629	0.6291574873465214	0.03152397745798629	1.3043124815524945	0.047718008480859345	2.286752600875579	0.05705024374409155	7.154340441040064	7.135244292034346
55	0.31062568856180117	0.006468729778078825	0.6156632870615191	0.01293104096031032	1.1984583295474687	0.025025499638473267	0.31062568856180117	0.006468729778078825	0.6156632870615191	0.01293104096031032	1.1984583295474687	0.025025499638473267	2.2688589249236863	0.0581503172046362	7.287320964271553	7.268426543749058
56	0.1599887920760004	0.004597785147450904	0.4244891090268778	0.01253731576611182	1.0215104851418733	0.02698165302094231	0.6780587739697124	0.017528775533817695	0.6780587739697124	0.017528775533817695	0.4244891090268778	0.01253731576611182	2.273461281062727	0.06625322105068297	7.4203017351927185	7.4012680555878605
57	0.4951743062219283	0.012398598904831895	0.567858966917949	0.013956233858447336	1.0986102518570062	0.024803594602211293	0.9887274514350195	0.024962187817173017	1.0986102518570062	0.024803594602211293	0.567858966917949	0.013956233858447336	2.361242539387021	0.07020131548513875	7.5509036517116765	7.532380522885006
58	0.7143900521093944	0.017298692983645753	1.577017355489437	0.03961582846703447	0.8862220106018157	0.030378795311252125	1.3940591249462018	0.03755683635241412	1.205855220786803	0.038497361309339624	0.7143900521093944	0.017298692983645753	2.401840748494776	0.07124961654542866	7.682085207012305	7.663270030618453
59	0.48079520731959347	0.010721378295668374	1.5439449150001776	0.035896157653077486	0.7621322741647247	0.020736313486502414	1.4371134182627785	0.034394668519435366	1.05217602998654	0.026103412886506836	0.48079520731959347	0.010721378295668374	2.4123103783268625	0.06562853214595903	7.81456572656443	7.795599132411989
60	0.4678549168346508	0.013074005694162625	1.9176611085864361	0.04227796147858936	1.0289283881709028	0.03460948443152596	1.4902436474891618	0.037290008062638456	0.8742714349751081	0.04752426211742462	1.9176611085864361	0.04227796147858936	2.3346904586974007	0.06787660579403497	7.94672832867403	7.927839348331099
61	0.6578122837217858	0.046642135268967704	1.8299570183101566	0.06559753105164787	1.0583587189486896	0.036704864924284236	1.6759310681975983	0.06865460776337211	0.96986440477942	0.035027503136894046	1.9898792999603232	0.08651822717241879	2.235077222087645	0.05753822503284564	8.078754869276823	8.059997723936256
62	0.5379249307140238	0.015715607356507132	1.5092611377101723	0.06686069058256301	0.7443684564955125	0.023172597949644616	1.3649309699185017	0.031718584316235136	1.151185476282378	0.10319477542478997	2.063252390962172	0.12417892211309177	2.2116770192864488	0.05781054018117681	8.210852664191664	8.191966341246507
63	0.6758100107126171	0.019475676969136577	1.5446794452541266	0.06673245737959212	0.6064138631892408	0.016729614763608812	1.5792568101931665	0.07746779677719502	1.353710147862042	0.07369214067040271	2.103298481828515	0.15279438292194883	2.3618637529122712	0.07596802459789964	8.34129090120706	8.322748415759543
64	0.8072875779869356	0.1337665173649884	1.0925849205447808	0.023759485944482385	0.3027605360086426	0.006815502318716087	1.1757183413502168	0.05464203765612857	1.6971511455643717	0.08217456908741562	1.0925849205447808	0.023759485944482385	2.204037346977745	0.061067890074356014	8.471065520278028	8.45242265007656
65	0.36784118668904703	0.008785267993632571	0.831801605403628	0.01989646788023918	0.48294615627025467	0.015153641128524853	0.8163354253580382	0.0514839184104257	1.372825711090391	0.09335671966280551	0.36784118668904703	0.008785267993632571	1.9571956737764433	0.07651300259652187	8.601244871024209	8.58267364528122
66	0.3508778915827665	0.011501185499744883	0.810452809726459	0.02146748178131985	0.040590048327692814	0.0009414653075594906	0.8443354844218235	0.01805674900119645	1.663365711468548	0.25026599862864557	0.34840124359043395	0.011532724276105017	1.939564979974526	0.05669007236793958	8.732934946323129	8.713948999322321
67	0.33761341182847154	0.010021301666894075	0.8188783026097994	0.023393062270347632	0.20816821998506152	0.005565348809107198	1.0947104799865384	0.022213159578246336	0.594821371692507	0.01863108962259263	0.29093651695599876	0.009365584242553588	2.139349260590951	0.053224790581055524	8.866133579779586	8.847072281743532
68	0.3316371143472826	0.019852097413000168	0.5219836576551783	0.013071299612057155	0.7232973555382902	0.015057636250268455	0.36259325793907005	0.011907721976646921	0.11178846637670015	0.0031981880666227744	1.2946635495906667	0.05946498968465129	1.604046440745053	0.04193549795113881	8.998430390512821	8.979645302948667
69	0.3395081604332755	0.007353084552180197	1.0541935508747151	0.0221406152107774	0.21879087942968004	0.00565478574968333	0.23241492392971505	0.0059299837487314	1.273941827627657	0.03878268420087901	0.21879087942968004	0.00565478574968333	1.71976968827167	0.05343168551270213	9.130873243712129	9.111954740366713
70	0.23074930761467258	0.005049778960992626	1.3453413288340217	0.029334263119752377	0.5804148984859936	0.021143022258149728	0.6264499660113603	0.021336861622877224	1.7185424845539028	0.03672134650368873	1.7185424845539028	0.03672134650368873	2.0162321287776956	0.05094082395047893	9.263606184196101	9.244757956828106
71	1.09282154475497	0.10749766025198997	1.5694241931082642	0.037402576934568076	0.909445265862308	0.03941480395772768	1.1584705165607085	0.09618816174694952	1.9647871897687283	0.04425135458128571	0.909445265862308	0.03941480395772768	2.2153546607394103	0.055323379974813944	9.395086611027873	9.376254553711485
72	0.7431024622244368	0.08020092859012669	1.2446263567638554	0.03290446804051051	0.7533093922890906	0.029625334818788575	1.0722624838547812	0.06839540758394819	1.6587350504829304	0.05671888317753094	2.4119786487007095	0.4499181561952942	2.1970284210602595	0.05368026301172925	9.526083018367844	9.507327066675716
73	0.4393560413761962	0.017278293874284003	1.2268694924792545	0.029821272860263388	1.1792296701372695	0.12103047949571578	0.8637416340359823	0.0213337471255293	1.4993732444336891	0.04444711051505811	1.2268694924792545	0.029821272860263388	2.272259703835583	0.07332153097491691	9.65732578659299	9.638700496018334
74	0.309670377428511	0.015723738601816074	1.5450939073531451	0.07378687111929984	0.8103623148943622	0.0227485462207862	0.9652491522801238	0.047408192708897665	2.019170107815597	0.186217107414852	1.6674432879171948	0.26323501432678276	2.5134890408622934	0.140444619181313	9.78832658767231	9.769547781698916
75	0.5583933440186879	0.03509740754351328	1.761552298392017	0.09969763305816697	1.4727317792540329	0.5725680005607899	0.8178340571952474	0.04344230283882656	2.674454735579861	0.33866384916584225	1.4566654715570253	0.106100171743978	2.846035212610532	0.2644909668334773	9.918391385074965	9.899818141882381
76	1.8772593772144974	0.1119621378437577	1.351450561915658	0.21065720794987994	0.5333203117991148	0.02982285516775088	2.9974355553634178	0.37525814508072874	1.5480713536764716	0.1198058273627825	0.5333203117991148	0.02982285516775088	3.2110888215775466	0.2838564865692629	10.049352130745982	10.030541779738533
77	2.5380482656387366	0.24869035827196456	0.8710392387394319	0.047401258426090526	0.37022695717397497	0.04522343796046234	3.412094506179482	0.7591257893356416	2.138470744047462	0.2296770451604432	2.138470744047462	0.2296770451604432	3.4351411744646967	0.42076667894791364	10.181206869437716	10.162350915631771
78	2.057594809730734	0.16435293253464417	1.0952440514268218	0.07508114991566316	0.36837012097398547	0.04515286112554585	2.289009317712898	0.23702997247994664	3.1477758355011565	0.2909863185976749	0.36837012097398547	0.04515286112554585	3.510177390647246	0.3778552982513863	10.314086780441496	10.295101907148489
79	2.590885151036352	0.30059086335168467	0.5689050804260967	0.08904425424804142	0.5931224324781273	0.08743849077533648	3.0587125911785376	0.4699203388480794	3.225463477460014	0.41155120004134926	3.0587125911785376	0.4699203388480794	3.717014108994079	0.5064017650809498	10.447883478171493	10.428802492803422
80	1.8321903132753183	0.06774443717691282	1.2781751374661083	0.23383176353935464	0.5264109358916246	0.05096454162517574	2.118775919902092	0.11687464089374755	2.6413014745719283	0.17949337638965893	0.5264109358916246	0.05096454162517574	3.0526622344852874	0.24850642261047753	10.58102935939	10.562000766343704
81	2.3776383279035254	0.15968349383288602	0.3823661733829604	0.054748785151490356	0.7645800862802189	0.10080187339677095	2.5556724401028643	0.08139092446387287	2.7149665117277513	0.1515327341374876	2.7149665117277513	0.1515327341374876	3.0081509344384987	0.1720586128010487	10.713203583268582	10.694335841873873
82	2.140606006993324	0.08494428820274576	0.1720741705149241	0.00990935953736629	2.4762685500320387	0.05969177253846607	2.508879243099169	0.09223261408828115	0.1720741705149241	0.00990935953736629	2.4762685500320387	0.05969177253846607	3.0068943631344744	0.13572023989735502	10.845699501420665	10.826806235645702
83	0.8454768815059868	0.19246105103254613	2.317744092876328	0.06387783315407576	2.1886561713352037	0.07653641374706972	0.709147934992621	0.08891330802672494	0.8454768815059868	0.19246105103254613	0.709147934992621	0.08891330802672494	2.574332855455268	0.10682878070175152	10.977709432336674	10.958860884948766
84	0.8144030383448223	0.1882753661383713	2.382488530226458	0.18064403133181348	2.2486987348666267	0.06915814782149739	0.6168978646603976	0.050326819329566834	2.2486987348666267	0.06915814782149739	2.382488530226458	0.18064403133181348	2.518221655916463	0.08084276936892197	11.109801610986091	11.090863473764955
