# Supplementary material for: Mechanisms of chromosome biorientation and bipolar spindle assembly analyzed by computational modeling
Source: eLife. 2020 Feb 13;9:e48787. doi: 10.7554/eLife.48787 (PMC7311174; doi:10.7554/eLife.48787)
Supplement: Source code 1. — Requires C++ compiler, and GSL, GLEW, python2, python3, libyaml, FFTW, GLFW, xQuartz, freeGLUT, libpng, ffmpeg, pkg-config, and png++ libraries. Python libraries should include matplotlib, numpy, opencv-python, panda3d, pandas, PyYAML, and scipy for analysis framework. Used for all simulations except Figure 2—figure supplement 1, panel D: Soft nuclear envelope. Untar and unzip SourceCodeFile1.tar.gz, then use the accompanying Makefile and MakefileIncmk to compile on your system. [file elife-48787-code1.tar.gz › analysis/Data/WT/Pandas/track_003_pandas.csv]

	kc0_dist	kc0_err	kc1_dist	kc1_err	kc2_dist	kc2_err	kc3_dist	kc3_err	kc4_dist	kc4_err	kc5_dist	kc5_err	length	length_error	time_kc	time_length
0	0.6496239743565225	0.03862792717425459	0.6496239743565225	0.03862792717425459	0.6496239743565225	0.03862792717425459	0.6496239743565225	0.03862792717425459	0.6496239743565225	0.03862792717425459	0.6496239743565225	0.03862792717425459	0.9349958283165986	0.05412662004784914	0.018495256859922194	0.0
1	0.7953566675545823	0.04705985335128454	0.7953566675545823	0.04705985335128454	0.7953566675545823	0.04705985335128454	0.7953566675545823	0.04705985335128454	0.7953566675545823	0.04705985335128454	0.7953566675545823	0.04705985335128454	1.154728685602949	0.09019247019349065	0.14906888335604407	0.13038808486506223
2	0.6780488502408101	0.039518899665738856	0.6780488502408101	0.039518899665738856	0.6780488502408101	0.039518899665738856	0.6780488502408101	0.039518899665738856	0.6780488502408101	0.039518899665738856	0.6780488502408101	0.039518899665738856	1.011533875686506	0.08363962054281113	0.2788927167903566	0.260455380298643
3	0.8160465510400372	0.051538813692889665	0.8160465510400372	0.051538813692889665	0.8160465510400372	0.051538813692889665	0.8160465510400372	0.051538813692889665	0.8160465510400372	0.051538813692889665	0.8160465510400372	0.051538813692889665	1.0947144812581557	0.1039414154143332	0.4090447051006791	0.39029123049061526
4	0.7660145634633303	0.0441211142996034	0.7660145634633303	0.0441211142996034	0.7660145634633303	0.0441211142996034	0.7660145634633303	0.0441211142996034	0.7660145634633303	0.0441211142996034	0.7660145634633303	0.0441211142996034	0.9531723973982853	0.07101697860455095	0.5391964361302708	0.5206128387870044
5	0.45702804507255973	0.03273338202895859	0.45702804507255973	0.03273338202895859	0.45702804507255973	0.03273338202895859	0.45702804507255973	0.03273338202895859	0.45702804507255973	0.03273338202895859	0.45702804507255973	0.03273338202895859	0.983141587506212	0.09105001121956378	0.6688301973773388	0.6504372921360392
6	0.47828032828363437	0.03740521061327191	0.47828032828363437	0.03740521061327191	0.47828032828363437	0.03740521061327191	0.47828032828363437	0.03740521061327191	0.47828032828363437	0.03740521061327191	0.47828032828363437	0.03740521061327191	0.839742515278144	0.07210926414247688	0.7991576395908814	0.7803978918361522
7	0.3379721929859673	0.018302089582877108	0.3379721929859673	0.018302089582877108	0.3379721929859673	0.018302089582877108	0.3379721929859673	0.018302089582877108	0.3379721929859673	0.018302089582877108	0.3379721929859673	0.018302089582877108	0.7783505922552767	0.07917420482926588	0.9279102522649402	0.909657037712097
8	0.5759434694040249	0.05641607623685293	0.5759434694040249	0.05641607623685293	0.5759434694040249	0.05641607623685293	0.5759434694040249	0.05641607623685293	0.5759434694040249	0.05641607623685293	0.5759434694040249	0.05641607623685293	0.8823470269881296	0.1422611846729337	1.0564702858529584	1.0381429611686708
9	0.39577810194077695	0.047575872786954534	0.39577810194077695	0.047575872786954534	0.39577810194077695	0.047575872786954534	0.39577810194077695	0.047575872786954534	0.39577810194077695	0.047575872786954534	0.39577810194077695	0.047575872786954534	0.62304336426497	0.13891307487155954	1.1864730643053936	1.1678998385792687
10	0.37777604873561577	0.03706088165202909	0.37777604873561577	0.03706088165202909	0.37777604873561577	0.03706088165202909	0.37777604873561577	0.03706088165202909	0.37777604873561577	0.03706088165202909	0.37777604873561577	0.03706088165202909	1.081006022718642	0.16054927152768791	1.4498717720208225	1.4309630478349404
11	0.484796243939327	0.05963064999564932	0.27987281684122833	0.048828423190341745	0.484796243939327	0.05963064999564932	0.484796243939327	0.05963064999564932	0.484796243939327	0.05963064999564932	0.27987281684122833	0.048828423190341745	0.8023166646319391	0.17106827722772056	1.5808644816890294	1.5622460533229348
12	0.39572352606100136	0.04504525103581942	0.16673518403515092	0.01847633468102874	0.39572352606100136	0.04504525103581942	0.39572352606100136	0.04504525103581942	0.39572352606100136	0.04504525103581942	0.16673518403515092	0.01847633468102874	0.5087574235754332	0.08725222012092257	1.7106376103586807	1.6921942533048049
13	0.37659464541863225	0.030512380370599432	0.24231537168617723	0.0203441592342806	0.37659464541863225	0.030512380370599432	0.37659464541863225	0.030512380370599432	0.37659464541863225	0.030512380370599432	0.24231537168617723	0.0203441592342806	0.5696901664747456	0.0690195338004847	1.8406195615382426	1.8220428398225947
14	0.5747486639759446	0.04447967456518939	0.46830031398793304	0.03582309592683757	0.5747486639759446	0.04447967456518939	0.5747486639759446	0.04447967456518939	0.5747486639759446	0.04447967456518939	0.46830031398793304	0.03582309592683757	0.7260246849235997	0.06935104174888096	1.9702782769837677	1.9516414037167802
15	0.5000984737982496	0.0640188079236277	0.2406821140470236	0.0284094919478082	0.2406821140470236	0.0284094919478082	0.2406821140470236	0.0284094919478082	0.2406821140470236	0.0284094919478082	0.5000984737982496	0.0640188079236277	0.6334599941556827	0.07728641361659404	2.100308567744436	2.081661118055512
16	0.572384170753639	0.03634585816437854	0.19321764825881102	0.009829729504360491	0.19321764825881102	0.009829729504360491	0.19321764825881102	0.009829729504360491	0.19321764825881102	0.009829729504360491	0.572384170753639	0.03634585816437854	0.6909639766314716	0.06139016687116331	2.230657971893194	2.2122245314578906
17	0.3888151964781896	0.05371607482440425	0.12886972503220406	0.019196282140634905	0.12886972503220406	0.019196282140634905	0.12886972503220406	0.019196282140634905	0.12886972503220406	0.019196282140634905	0.3888151964781896	0.05371607482440425	0.6014108045884967	0.10247736521162266	2.362094282898411	2.342994224090382
18	0.2732956512561917	0.027261234032657313	0.4785003724212405	0.025346047043197917	0.2732956512561917	0.027261234032657313	0.2732956512561917	0.027261234032657313	0.2732956512561917	0.027261234032657313	0.4785003724212405	0.025346047043197917	0.7719679628566005	0.05383415062890517	2.4924318320140375	2.4739807111486303
19	0.2448774721466362	0.018360065913420095	0.4821027808330848	0.021594973290293043	0.4821027808330848	0.021594973290293043	0.4821027808330848	0.021594973290293043	0.4821027808330848	0.021594973290293043	0.2448774721466362	0.018360065913420095	1.2312647153206573	0.07606145652059468	2.6223346527574454	2.6038385657518637
20	0.31587611380462527	0.023187011277956776	0.7086002116379287	0.04423972948390318	0.4383838183298678	0.021984093438762363	0.31587611380462527	0.023187011277956776	0.7086002116379287	0.04423972948390318	0.4383838183298678	0.021984093438762363	1.1741025573736288	0.06638010398088025	2.7527488402179374	2.734172417949158
21	0.22185958940903405	0.009933565511503773	0.5037860084898238	0.018321372808073496	0.5037860084898238	0.018321372808073496	0.5037860084898238	0.018321372808073496	0.5037860084898238	0.018321372808073496	0.22185958940903405	0.009933565511503773	1.102003964062034	0.05141243687607031	2.8833532317154114	2.864553540323163
22	0.23559602046577194	0.008167082166106114	0.5219632728128247	0.016264563721445843	0.5219632728128247	0.016264563721445843	0.5219632728128247	0.016264563721445843	0.5219632728128247	0.016264563721445843	0.23559602046577194	0.008167082166106114	1.054321131857715	0.04432829547214271	3.0134508380905616	2.9949086084237613
23	0.18851970357845194	0.007932520987237252	0.49869762997136347	0.019702282958746153	0.5476351179333468	0.019571409822711914	0.5476351179333468	0.019571409822711914	0.18851970357845194	0.007932520987237252	0.49869762997136347	0.019702282958746153	1.1147519069260228	0.04107530595988356	3.1439031889493463	3.1252233984912907
24	0.301425014555687	0.010227620605549685	0.5385215851091917	0.020833475011771692	0.7364157988537324	0.025984861604546886	0.7364157988537324	0.025984861604546886	0.5385215851091917	0.020833475011771692	0.301425014555687	0.010227620605549685	1.126674198024785	0.042901430011964725	3.2763066116258703	3.2573670670227637
25	0.2800781434777699	0.008489855255083707	0.6815647078999945	0.03225249147090639	1.0327181181563547	0.03885569042801704	0.7127929826320942	0.024064604756292934	0.7127929826320942	0.024064604756292934	1.0327181181563547	0.03885569042801704	1.2052892606772927	0.0461307467701584	3.406940733026288	3.3884782880687045
26	0.3240601586617882	0.015494497188828678	0.8210186057038986	0.028293961775876807	0.8210186057038986	0.028293961775876807	0.8210186057038986	0.028293961775876807	0.8210186057038986	0.028293961775876807	0.3240601586617882	0.015494497188828678	1.1660496133965137	0.04964760827602252	3.538277640097697	3.5193002435712084
27	0.34552143068252467	0.025599706420805498	0.8221622713072113	0.030076734936661704	0.6056179510091106	0.035484712678788076	0.8221622713072113	0.030076734936661704	0.34552143068252467	0.025599706420805498	0.6056179510091106	0.035484712678788076	1.2674770520982317	0.05556862194973655	3.668948527951203	3.6504857402990813
28	0.4300385678922	0.013529611770479193	0.9033974951721074	0.02711267442301077	0.9033974951721074	0.02711267442301077	0.9033974951721074	0.02711267442301077	0.9033974951721074	0.02711267442301077	0.4300385678922	0.013529611770479193	1.2083501248891326	0.049626519831491	3.7987749189694653	3.7802449310805213
29	0.31057840388734276	0.03875683277823452	0.8660508499146209	0.04041571466405533	0.44781322535410656	0.02692259123673128	0.8660508499146209	0.04041571466405533	0.44781322535410656	0.02692259123673128	0.31057840388734276	0.03875683277823452	1.2620574494596086	0.07352024375878731	3.929215529652233	3.9104771162575664
30	0.33743253508023213	0.027719536979346492	1.035990225974155	0.033848129152745814	0.6005956765818999	0.021975348890609935	1.035990225974155	0.033848129152745814	0.6005956765818999	0.021975348890609935	0.33743253508023213	0.027719536979346492	1.3271741508701744	0.05499659492077805	4.0604845523943	4.041638708367418
31	0.48813908893790114	0.039991230967999336	1.126193612323872	0.041440483617255594	0.7201794552742757	0.03238406192189656	1.126193612323872	0.041440483617255594	0.7201794552742757	0.03238406192189656	0.48813908893790114	0.039991230967999336	1.438752135082243	0.055123525336657465	4.191148762740947	4.172699459245875
32	0.5174986286121673	0.018072975692061795	0.9806537953836257	0.03065022932999377	0.9806537953836257	0.03065022932999377	0.9806537953836257	0.03065022932999377	0.9806537953836257	0.03065022932999377	0.5174986286121673	0.018072975692061795	1.4726805685454798	0.05516105601599172	4.321130673575262	4.302540822707319
33	0.5353660896769924	0.02227849568825806	1.204112703328479	0.042230824168849726	0.8870057440150255	0.042881967659125456	0.5353660896769924	0.02227849568825806	1.204112703328479	0.042230824168849726	0.8870057440150255	0.042881967659125456	1.4242815540102562	0.056273293613571626	4.452346706933241	4.433432936708665
34	0.6695908102274004	0.02372818087003081	1.1040572356335407	0.03673544715725481	0.6695908102274004	0.02372818087003081	0.6695908102274004	0.02372818087003081	0.6695908102274004	0.02372818087003081	1.1040572356335407	0.03673544715725481	1.3573182772357795	0.04965534465217243	4.7132730066478254	4.694588173923558
35	0.5967950192325366	0.04320337756067968	1.077593262298009	0.03778836836428695	0.761331188546252	0.025987644506126468	0.761331188546252	0.025987644506126468	1.077593262298009	0.03778836836428695	0.5967950192325366	0.04320337756067968	1.3727992611427147	0.04627932094865882	4.843151596336248	4.824723977911166
36	0.39118018532545956	0.023375486373790614	1.0912554783840276	0.03348752238992468	0.6857598765686896	0.023405500115341045	0.6857598765686896	0.023405500115341045	1.0912554783840276	0.03348752238992468	0.39118018532545956	0.023375486373790614	1.4559187547678991	0.05250202794179242	4.974759086468652	4.9556382650934925
37	0.19055901879163825	0.00724885367097299	0.9510431327914479	0.027181264523805097	0.5461834707929213	0.028535768550398945	0.9510431327914479	0.027181264523805097	0.19055901879163825	0.00724885367097299	0.5461834707929213	0.028535768550398945	1.5213192577897596	0.05554488300593766	5.105450870610539	5.087042547713399
38	0.35230342445038293	0.0161943217962416	1.106846576997451	0.037914026641550816	0.8141374958187981	0.04415672848939231	0.35230342445038293	0.0161943217962416	1.106846576997451	0.037914026641550816	0.8141374958187981	0.04415672848939231	1.6697103667655342	0.06485609619694588	5.23501812484074	5.216561925771223
39	0.35397140415422657	0.026441576848911495	1.058390664004983	0.03685232821276215	0.6170636289733471	0.021071639053398247	0.6170636289733471	0.021071639053398247	1.058390664004983	0.03685232821276215	0.35397140415422657	0.026441576848911495	1.6533688307298755	0.06400817258992084	5.364296819349735	5.3457254118553585
40	0.44058743023908636	0.023234665836872802	1.0706998951309528	0.03513637685863516	0.6861503125816828	0.025142657215961924	0.44058743023908636	0.023234665836872802	1.0706998951309528	0.03513637685863516	0.6861503125816828	0.025142657215961924	1.6479376251903708	0.056751192340435394	5.495632644866576	5.4766564273415
41	1.0845176755984138	0.03412341115492963	0.6982965043698489	0.030236488652729734	0.6982965043698489	0.030236488652729734	0.6982965043698489	0.030236488652729734	0.6982965043698489	0.030236488652729734	1.0845176755984138	0.03412341115492963	1.8749595979415934	0.07288478129871097	5.627366324954617	5.608852704951385
42	0.9898036334088287	0.03306137538469917	0.589832019327439	0.020499525703243923	0.9898036334088287	0.03306137538469917	0.9898036334088287	0.03306137538469917	0.9898036334088287	0.03306137538469917	0.589832019327439	0.020499525703243923	1.8192296897200335	0.07857802505084176	5.757383351429016	5.738772365327222
43	0.9757816987803002	0.032196139754643485	0.5386992207047977	0.01817898485661869	0.9757816987803002	0.032196139754643485	0.9757816987803002	0.032196139754643485	0.9757816987803002	0.032196139754643485	0.5386992207047977	0.01817898485661869	1.8100060544494352	0.07967794583145463	5.887648942993562	5.86897009723036
44	1.0068555344260874	0.03933503465075721	0.6703834668679879	0.028640447282594916	0.311449403958549	0.011747597536906011	1.0068555344260874	0.03933503465075721	0.6703834668679879	0.028640447282594916	0.311449403958549	0.011747597536906011	1.9011237914413328	0.09663070278399091	6.017729810118208	5.99917204495652
45	0.9283578540542247	0.035769219780426	0.5507383186878266	0.024130196434384295	0.2756449550854641	0.012944676541357234	0.9283578540542247	0.035769219780426	0.5507383186878266	0.024130196434384295	0.2756449550854641	0.012944676541357234	1.8548244390264526	0.09307731260012728	6.147425915355427	6.128969710176618
46	0.9130655525547047	0.03532662486081544	0.49529392732420774	0.020928953253888098	0.49529392732420774	0.020928953253888098	0.49529392732420774	0.020928953253888098	0.49529392732420774	0.020928953253888098	0.9130655525547047	0.03532662486081544	1.8834294645045742	0.08773684925823423	6.278798016705082	6.2598114122377115
47	0.9295693516558808	0.030684412064412973	0.5891764368836048	0.01998830078705518	0.5891764368836048	0.01998830078705518	0.5891764368836048	0.01998830078705518	0.5891764368836048	0.01998830078705518	0.9295693516558808	0.030684412064412973	1.8682281709080568	0.0703614529409092	6.410262448050023	6.39147877550445
48	1.0844106886318754	0.04164391318308678	0.6962623483811065	0.026164096947714557	0.6962623483811065	0.026164096947714557	0.6962623483811065	0.026164096947714557	0.6962623483811065	0.026164096947714557	1.0844106886318754	0.04164391318308678	2.0378796201870704	0.09825018968237854	6.54085747702178	6.5223132320986155
49	1.3125248605412851	0.05100898538349272	0.7074661443125346	0.027312285983409085	1.3125248605412851	0.05100898538349272	1.3125248605412851	0.05100898538349272	1.3125248605412851	0.05100898538349272	0.7074661443125346	0.027312285983409085	2.1365835693859463	0.10844678016232812	6.671504011107109	6.65278938270745
50	1.4977967101584855	0.06319393332761174	0.9119219238767654	0.03696890427846163	0.9119219238767654	0.03696890427846163	0.9119219238767654	0.03696890427846163	0.9119219238767654	0.03696890427846163	1.4977967101584855	0.06319393332761174	2.1068297067730004	0.1129420490594094	6.801531329312023	6.782979140261618
51	1.4839224808581715	0.05787394636087679	0.9723078645867188	0.03664348078324632	0.9723078645867188	0.03664348078324632	0.9723078645867188	0.03664348078324632	0.9723078645867188	0.03664348078324632	1.4839224808581715	0.05787394636087679	2.1849433044721764	0.10721423589565757	6.932319378195255	6.9137868413484425
52	1.3698047297116733	0.051212578304962904	0.9042750860779439	0.030385790495042864	0.9042750860779439	0.030385790495042864	0.9042750860779439	0.030385790495042864	0.9042750860779439	0.030385790495042864	1.3698047297116733	0.051212578304962904	2.012987573979935	0.08794043217202976	7.068420630245923	7.0483255504424
53	1.2366040372601648	0.04285886640599513	0.817740213715798	0.03246623074070381	0.817740213715798	0.03246623074070381	0.817740213715798	0.03246623074070381	0.817740213715798	0.03246623074070381	1.2366040372601648	0.04285886640599513	2.0678474324055363	0.09566701341808911	7.202923847326607	7.183723170267549
54	1.0399466079824566	0.039302188190434406	0.6133093569127132	0.023449170800527986	1.0399466079824566	0.039302188190434406	1.0399466079824566	0.039302188190434406	1.0399466079824566	0.039302188190434406	0.6133093569127132	0.023449170800527986	2.0146525754257403	0.10047176044257088	7.336057514429063	7.317501223133698
55	1.0891464593812288	0.03488637028191094	0.6194340435006858	0.02001516206818894	1.3691464146185304	0.22011136526401795	1.0891464593812288	0.03488637028191094	0.6194340435006858	0.02001516206818894	1.3691464146185304	0.22011136526401795	2.052013230805654	0.08725997613162	7.471429176699112	7.45185905142261
56	1.238026237433831	0.03683447985044504	0.632249500850521	0.022100578852243122	0.9329396614708528	0.03975922929235885	1.238026237433831	0.03683447985044504	0.632249500850521	0.022100578852243122	0.9329396614708528	0.03975922929235885	2.0101448742779087	0.07816089146868276	7.609227493473654	7.589293946507598
57	1.2498333967200752	0.03756042721808259	0.7435469114016258	0.025234387543080886	1.4284534655240702	0.18270881891501833	1.2498333967200752	0.03756042721808259	0.7435469114016258	0.025234387543080886	1.4284534655240702	0.18270881891501833	2.0063779866771916	0.08047636373952675	7.743069787815405	7.724667427298602
58	1.3325302404494594	0.0508286985651877	0.8818782431996345	0.03370738428528895	1.3325302404494594	0.0508286985651877	1.3325302404494594	0.0508286985651877	1.3325302404494594	0.0508286985651877	0.8818782431996345	0.03370738428528895	2.1663203396470587	0.10754215706178151	7.871797288689209	7.853221232977858
59	1.403861261761589	0.0591407074369418	0.9017953826451325	0.038231029559288296	0.9017953826451325	0.038231029559288296	0.9017953826451325	0.038231029559288296	0.9017953826451325	0.038231029559288296	1.403861261761589	0.0591407074369418	2.2550658905397167	0.12138501066331887	7.997539546740564	7.979555091139738
60	1.1320804261966075	0.04664456994826107	0.6417742901211743	0.027469801535085075	1.9132868457594174	0.08226245453790833	1.4868347181014683	0.07318002334463954	1.1320804261966075	0.04664456994826107	0.6417742901211743	0.027469801535085075	2.2806227042501828	0.11639249709094206	8.120775218971936	8.103462536222441
61	1.1141099610808325	0.04397492553510032	0.5938510276146559	0.0431174414820488	1.9006184772891836	0.07424823810539602	1.4755577759435032	0.07420106351841464	1.1141099610808325	0.04397492553510032	1.9006184772891836	0.07424823810539602	2.255190693892297	0.11079223009956185	8.243475520259688	8.225766354964712
62	0.9665474969790337	0.04838896545982623	0.6083096041819595	0.03831628779072179	1.8027408510966259	0.07157466790435063	1.3096891813491458	0.05365360373688921	1.3096891813491458	0.05365360373688921	0.9665474969790337	0.04838896545982623	2.296843553307807	0.11147342250924545	8.368716235855963	8.35089187282738
63	0.7609400839116927	0.04322985082869441	1.786164566108249	0.06998837544307934	1.2840264530998737	0.05035351464959626	1.2840264530998737	0.05035351464959626	0.7609400839116927	0.04322985082869441	1.786164566108249	0.06998837544307934	2.230490445382246	0.10908926277616773	8.493034735903205	8.475605744338733
64	0.7490462025877959	0.0512870266419191	1.6169734711053672	0.05678432951394333	1.2719099237658795	0.05917626611490502	1.2719099237658795	0.05917626611490502	1.6169734711053672	0.05678432951394333	0.7490462025877959	0.0512870266419191	2.211713289806431	0.09075662945808362	8.620788644336692	8.601955815004546
65	0.6695353226659425	0.02260000453895497	1.5806982799773948	0.05237720218288356	1.296169260377782	0.060595195303677823	0.6695353226659425	0.02260000453895497	1.296169260377782	0.060595195303677823	1.5806982799773948	0.05237720218288356	2.230052934284079	0.08967473448651345	8.759572321761716	8.73898520471877
66	0.9458404057351887	0.05746398242152021	1.656603856275825	0.0792794899987945	1.3252160129723978	0.08026201984386944	0.9458404057351887	0.05746398242152021	1.3252160129723978	0.08026201984386944	1.656603856275825	0.0792794899987945	2.2796676050314564	0.11792825218403068	8.901403888769096	8.881758826218208
67	0.8125027884896567	0.03036597390766223	1.667515789705542	0.0728418639347786	1.2948354125689676	0.06877415867085987	0.8125027884896567	0.03036597390766223	1.2948354125689676	0.06877415867085987	1.667515789705542	0.0728418639347786	2.36639845184785	0.11587597750365698	9.034775493114681	9.01607347634016
68	0.8743544094538817	0.03460088204358771	1.5551717593256762	0.059094427311997176	1.4397225226038224	0.1136730797559141	0.8743544094538817	0.03460088204358771	1.5551717593256762	0.059094427311997176	1.4397225226038224	0.1136730797559141	2.4207060076854217	0.11531818097206718	9.16042958042345	9.142659565499061
69	0.7416359474361817	0.040114557121388686	1.4803377418246948	0.057675556363898865	1.0248931171464266	0.038119404305558116	1.0248931171464266	0.038119404305558116	1.4803377418246948	0.057675556363898865	0.7416359474361817	0.040114557121388686	2.3860303728789747	0.11412040237439146	9.281177569697443	9.263941580499768
70	0.5802720904060392	0.03455671711487255	1.3554262021176908	0.04795114113714138	0.9430507938811726	0.03450001505607919	1.3554262021176908	0.04795114113714138	0.9430507938811726	0.03450001505607919	0.5802720904060392	0.03455671711487255	2.303859079089217	0.10549253906933205	9.401394335512878	9.384244554747816
71	0.7776566560680002	0.03445407967573354	1.4307774870855405	0.06291612872398655	1.0850477736190935	0.04021733661439004	1.8306176281559186	0.06477777485608704	1.0850477736190935	0.04021733661439004	1.8306176281559186	0.06477777485608704	2.2936293538065757	0.10026399920124089	9.521448770769279	9.504297529935734
72	0.9901825785648791	0.07804975306056414	1.2663921775125118	0.0434349506123104	1.1288191437635053	0.08185186221901433	1.841919921757111	0.06258005356262637	1.2663921775125118	0.0434349506123104	1.841919921757111	0.06258005356262637	2.246016317552902	0.09645819899242651	9.641828595319321	9.62461806572815
73	0.8760763674599047	0.04118973081872712	1.268508861928177	0.040947521571018955	1.9274954023192223	0.06624568165475789	2.289683690244381	0.6640453713762717	1.268508861928177	0.040947521571018955	0.8760763674599047	0.04118973081872712	2.2944547359617564	0.0968820559510444	9.763026411529392	9.745679887462119
74	0.8807261490425933	0.035205777447854886	1.2905517973449967	0.05824244887044684	1.7259449494054255	0.054975443917032664	1.7259449494054255	0.054975443917032664	0.8807261490425933	0.035205777447854886	1.2905517973449967	0.05824244887044684	2.3013854855700946	0.12011776073436661	9.884424546430662	9.86709580817875
75	0.9964090533175591	0.027685562604147847	1.4913739767185976	0.05543896101864651	1.8553438613482154	0.054940415711087265	0.9964090533175591	0.027685562604147847	1.8553438613482154	0.054940415711087265	1.4913739767185976	0.05543896101864651	2.264697250461125	0.09296973965588026	10.006970707024328	9.9892848142618
76	0.760629587118525	0.024063694886775098	1.492746904955563	0.04775187317740328	1.9237162335974214	0.05868013301515208	1.0722858447489156	0.0374454472243179	0.760629587118525	0.024063694886775098	1.492746904955563	0.04775187317740328	2.190149293177041	0.08319572152936437	10.133152115724421	10.11494772590294
77	0.42975986227391894	0.011849861128305116	1.229278099989773	0.03373377138598437	1.716586125893385	0.0510967652474133	1.229278099989773	0.03373377138598437	0.42975986227391894	0.011849861128305116	1.716586125893385	0.0510967652474133	2.1980825070447163	0.07921682000215152	10.261539178366982	10.243105281170578
78	0.24154002188016513	0.007706576482751878	1.1323623473299433	0.03159147162591481	1.598368580330808	0.05186382757881453	1.1323623473299433	0.03159147162591481	0.24154002188016513	0.007706576482751878	1.598368580330808	0.05186382757881453	2.2368393501076445	0.0841522614402932	10.391069113847047	10.372425092853819
79	0.2646183862342859	0.008455874542870275	0.7191550378321371	0.02493488105168285	1.5329202878588701	0.047759310508932735	1.0951939105057926	0.033191011096504554	0.2646183862342859	0.008455874542870275	1.0951939105057926	0.033191011096504554	2.2338391979267227	0.0814202792006007	10.519495907237255	10.501425183586308
80	0.4552592997630232	0.050896161995702245	0.5790072497058851	0.0198048296547767	1.355590493811914	0.043602543514411195	1.0071358099702532	0.02977649766146612	0.5790072497058851	0.0198048296547767	1.0071358099702532	0.02977649766146612	2.1938812077552785	0.07844592546599816	10.645888184712623	10.627866871475435
81	0.49543592107472445	0.012866932962234573	1.2175364325611808	0.032893824531005256	1.2175364325611808	0.032893824531005256	1.2175364325611808	0.032893824531005256	1.2175364325611808	0.032893824531005256	0.49543592107472445	0.012866932962234573	2.215433305951121	0.08013436161547231	10.768630920191361	10.751438640003785
82	0.6711947876607319	0.019563423349150143	1.381853052582437	0.036452663563479065	1.381853052582437	0.036452663563479065	1.381853052582437	0.036452663563479065	1.381853052582437	0.036452663563479065	0.6711947876607319	0.019563423349150143	2.231054414421709	0.07765059495755111	10.88976770246036	10.872387422513732
83	0.5263250479422975	0.028429789672701267	1.2351103878482452	0.0533868322339775	1.6812436766423022	0.05154676693976585	0.755897583119594	0.02187224084066547	0.755897583119594	0.02187224084066547	1.6812436766423022	0.05154676693976585	2.205115869022778	0.0808931043557157	11.011124298222027	10.993710429775332
84	0.6813174613496786	0.07834347738944841	1.051705115006919	0.06911318906760935	1.4494065717042983	0.03824420898822828	0.7784209163487767	0.02834928435196322	1.4494065717042983	0.03824420898822828	0.7784209163487767	0.02834928435196322	2.1967447211552735	0.08499471662390685	11.137228377604849	11.118751921511983
85	0.4245023781278235	0.026026562604119844	0.8398210039646643	0.024355336376436488	1.4287232762820152	0.03504768906810063	0.6944477489206332	0.04478407808812363	1.4287232762820152	0.03504768906810063	0.8398210039646643	0.024355336376436488	2.151697044790758	0.07586479771371238	11.261593655682463	11.24438057713342
86	0.9422130885927624	0.024878246306041654	1.5178808690226746	0.03746589502788865	0.5159228011182738	0.03579446669944807	1.5178808690226746	0.03746589502788865	0.9422130885927624	0.024878246306041654	0.5159228011182738	0.03579446669944807	2.239487642879226	0.0738309064720873	11.385017704511126	11.367087709083318
87	1.0387870571195668	0.035228326749005265	1.4594493304092913	0.04839322196203684	0.41581530661098504	0.0311160325968956	1.0387870571195668	0.035228326749005265	1.4594493304092913	0.04839322196203684	0.41581530661098504	0.0311160325968956	2.3768014892998526	0.09266570046882523	11.507924118266779	11.490640611817536
88	1.1158514979860814	0.0402921199982625	1.4806531736788031	0.050545136428386934	0.4591583152030258	0.029979473821782142	0.4591583152030258	0.029979473821782142	1.4806531736788031	0.050545136428386934	1.1158514979860814	0.0402921199982625	2.432092547738834	0.09588434935366992	11.628848919422605	11.611600050692136
89	0.9207843105371102	0.03910057615077007	1.4598602147700626	0.04152058035871303	0.43726024397794433	0.017819947921069966	1.4598602147700626	0.04152058035871303	0.43726024397794433	0.017819947921069966	0.9207843105371102	0.03910057615077007	2.4620753732820075	0.09065487101737574	11.75015192622622	11.732863632482008
90	0.7351708808226466	0.05752686142698759	1.372817473429704	0.03766322590481565	0.5371106564234606	0.016475391566572645	1.372817473429704	0.03766322590481565	0.5371106564234606	0.016475391566572645	0.7351708808226466	0.05752686142698759	2.5058572203092075	0.09540063532167112	11.87434950516519	11.856385091901139
91	1.0142203826952119	0.12636263866715272	1.3522369162720866	0.04377049964795721	0.5037316444220443	0.023741988920588906	1.3522369162720866	0.04377049964795721	0.5037316444220443	0.023741988920588906	1.0142203826952119	0.12636263866715272	2.4907008506715536	0.10047122024284662	11.99978753526096	11.981683420042918
92	0.812795820860013	0.07427043205727649	1.2690195463847467	0.03522302970163341	0.27563424208750786	0.014404886922486903	1.2690195463847467	0.03522302970163341	0.27563424208750786	0.014404886922486903	0.812795820860013	0.07427043205727649	2.5088214450918422	0.09690723518884838	12.126573086493828	12.108426768963335
93	0.5525962223890224	0.033941800451884024	1.2266769261271095	0.0357229473151811	0.38249308697907725	0.04384430212667994	0.9989041756868845	0.0474681730997326	1.2266769261271095	0.0357229473151811	0.5525962223890224	0.033941800451884024	2.552328188288004	0.10370538582760468	12.25177561925267	12.234056384606857
94	0.7541500562923418	0.06122022130067014	1.5389395368914072	0.06341280019812906	0.6999471166237805	0.09277302498215424	1.030204212249003	0.1137984396741367	1.1931793503701584	0.04997187565134508	0.7541500562923418	0.06122022130067014	2.550148410392786	0.1166522722461916	12.384867338897232	12.365243418407324
95	0.7060510485473	0.04687573953835372	1.8092517930735188	0.07783864426589089	0.836775797917343	0.1446018349035303	0.6584394351834111	0.045954542711790405	1.46178552682909	0.07363887104081168	0.836775797917343	0.1446018349035303	2.4784001734684518	0.12318338706995438	12.528508972002635	12.507614426300773
96	0.8343806650162877	0.035207178651020084	2.209321275312967	0.09340289689597434	0.714090152007332	0.10268623960532929	0.9673682530712358	0.09990594449529498	1.6962439408851757	0.08222300197792716	0.9673682530712358	0.09990594449529498	2.4985626457308703	0.12068977582413383	12.66001765396181	12.642320981017239
97	1.0434558595791952	0.061913611461510594	2.3155097536563742	0.11284668797203795	0.8210207963064785	0.10872531818089352	1.2034301049246132	0.07334743830104644	1.6291604270469024	0.08296320058447518	1.0434558595791952	0.061913611461510594	2.607725842851641	0.14282320293823583	12.78353995926281	12.76614627901831
98	1.0519604444973207	0.060790260703172554	2.1375455659065845	0.08725110480787329	0.9074114417257668	0.06642189414825306	1.5031294357650617	0.06455669738857828	1.5031294357650617	0.06455669738857828	1.0519604444973207	0.060790260703172554	2.474751046701891	0.11501948356391167	12.911716924312673	12.892744535733453
99	1.0088602532487418	0.04706383124860014	2.10645903739855	0.1047524833076459	1.0774102598196014	0.09515356029847218	1.5704788868325779	0.0698428533343646	1.0088602532487418	0.04706383124860014	1.5704788868325779	0.0698428533343646	2.4902643361412253	0.11355513609135744	13.036586039443655	13.019249791633609
100	1.931330508275663	0.11064499194549075	0.666464163917572	0.052530469855026976	1.4583720207679154	0.06171516420560875	1.502622333237279	0.25202839339925426	1.4583720207679154	0.06171516420560875	1.502622333237279	0.25202839339925426	2.4368880192958495	0.11399190186122951	13.160414936020178	13.142490081416705
101	1.782071092468576	0.086763432076972	0.47904552080315616	0.03105388956957869	1.3377503191766742	0.06035665124227085	1.0404073220125736	0.06818180554667018	1.3377503191766742	0.06035665124227085	1.0404073220125736	0.06818180554667018	2.4677822813484305	0.1197737242686607	13.286382814805568	13.268379065921968
102	1.700820451417923	0.06882293248723753	0.27347936352447083	0.017447376833236744	1.2109449318149301	0.04434252460341966	0.7643981944321936	0.035997487863418984	1.6427535720945854	0.06358295455367294	1.2109449318149301	0.04434252460341966	2.5214881639501185	0.10503750853073704	13.410244798747973	13.392725273464892
103	0.5498302363584605	0.05040301120555485	1.5433749106681538	0.07694169076375647	0.997889103214693	0.08186730110204309	1.5433749106681538	0.07694169076375647	0.997889103214693	0.08186730110204309	0.5498302363584605	0.05040301120555485	2.6377023056506395	0.15278902818632067	13.532608304063386	13.515162312536853
104	1.4171027378175949	0.05239583578450512	0.9534913265177012	0.07082056248995032	0.6355171274663601	0.049762283173501926	1.4171027378175949	0.05239583578450512	0.6355171274663601	0.049762283173501926	0.9534913265177012	0.07082056248995032	2.4689308338117595	0.1172162965218441	13.654670373512117	13.637225956419984
105	1.4877318848375805	0.07749570618827384	1.1576842098548454	0.07603452597750783	0.7450983825378777	0.039590267572452216	2.1645368443271513	0.08618956719146764	0.7450983825378777	0.039590267572452216	2.1645368443271513	0.08618956719146764	2.509244722722106	0.10170876729184503	13.780002530276779	13.761942511342864
106	1.3447625317045782	0.048390789947434266	0.8954374037680466	0.036447062386329374	2.302496863245307	0.09513492011897223	0.8954374037680466	0.036447062386329374	1.3447625317045782	0.048390789947434266	2.302496863245307	0.09513492011897223	2.568357871107752	0.11639833284984714	13.906210359222788	13.888248028417292
107	1.1227049039894732	0.04446982430941376	0.8532410480542209	0.020611332612639463	2.069756421316304	0.06324973812066624	1.4297348736322621	0.08997440266480938	0.8532410480542209	0.020611332612639463	2.069756421316304	0.06324973812066624	2.5544072852804582	0.10401460252292051	14.028815885394529	14.011445477056274
108	1.1126011426694258	0.06529202964373905	0.9861740448812294	0.042529500808404605	1.8869053530366218	0.06607010491763825	1.6013826793588564	0.07138510605357021	0.9861740448812294	0.042529500808404605	1.8869053530366218	0.06607010491763825	2.548157749963632	0.1102557768354909	14.15221473490621	14.134328482141528
109	0.7983890514345345	0.0632109289194194	1.1929535979282466	0.035690816713906816	1.9280468979283354	0.05346369687359265	1.7082264589697052	0.08505873780440719	1.9280468979283354	0.05346369687359265	1.1929535979282466	0.035690816713906816	2.595120920819601	0.09465088089363813	14.27482136885817	14.257572138961718
110	0.6131388620253471	0.06818649185570047	1.2439417111766924	0.03700328343768233	1.5632871193322986	0.04510287189211723	1.2439417111766924	0.03700328343768233	1.5632871193322986	0.04510287189211723	0.6131388620253471	0.06818649185570047	2.63408303814639	0.10920799301856673	14.39576366063452	14.378479341558007
111	0.6704139358999582	0.061341776273750426	1.368335627350865	0.0415816835597326	1.368335627350865	0.0415816835597326	1.368335627350865	0.0415816835597326	1.368335627350865	0.0415816835597326	0.6704139358999582	0.061341776273750426	2.6180915984031126	0.11918216262348943	14.516808899135945	14.499713800149253
112	0.9194773873716697	0.06903594067949433	1.503682959119384	0.04629709320149863	2.3099481579129946	0.07796265288717201	1.503682959119384	0.04629709320149863	2.3099481579129946	0.07796265288717201	0.9194773873716697	0.06903594067949433	2.678521786860986	0.12675907951112997	14.639908486180877	14.622094023779802
113	1.0250424837067083	0.06854589011955209	1.581715511420847	0.046102799190297986	2.2681559657925825	0.07191080598527087	1.581715511420847	0.046102799190297986	2.2681559657925825	0.07191080598527087	1.0250424837067083	0.06854589011955209	2.782588970337917	0.13052301507156236	14.761410605013054	14.744120095933217
114	0.997880926522797	0.03671595461790502	1.5298373736814916	0.08044328500306891	2.041529948222314	0.06514015492997806	2.041529948222314	0.06514015492997806	1.5298373736814916	0.08044328500306891	0.997880926522797	0.03671595461790502	2.874413245655109	0.15240382419824353	14.886323886331805	14.86814506990847
115	1.1009686359205966	0.04688511777777408	1.8893268924839897	0.05580113408975839	1.8893268924839897	0.05580113408975839	1.8893268924839897	0.05580113408975839	1.8893268924839897	0.05580113408975839	1.1009686359205966	0.04688511777777408	2.8703931172268873	0.15130508309213836	15.012583122638553	14.994566856915453
116	1.2188516121386874	0.04618622660942824	1.8409503921990744	0.06605207718574078	1.8409503921990744	0.06605207718574078	1.8409503921990744	0.06605207718574078	1.8409503921990744	0.06605207718574078	1.2188516121386874	0.04618622660942824	3.0474342962792944	0.17655228413696764	15.13556925559839	15.118281283401403
117	1.2450043621588773	0.04426024802861806	1.548547444144726	0.0569753524550838	2.19362911565808	0.09630896983027949	1.548547444144726	0.0569753524550838	2.19362911565808	0.09630896983027949	1.2450043621588773	0.04426024802861806	2.880874008789947	0.15559769672889878	15.255730322949923	15.238628439739761
118	1.394618239850751	0.05807516699323204	1.3081631375974192	0.04731904088039147	1.94151119468959	0.07460233681020108	1.3081631375974192	0.04731904088039147	1.394618239850751	0.05807516699323204	1.94151119468959	0.07460233681020108	2.806864401781849	0.1421105026911969	15.379065220647677	15.361042735954047
119	0.6541577662191111	0.03769266163507072	1.9042359320563789	0.07481261444344711	2.257354428524324	0.07404225746724047	1.4245680150080602	0.04718518048203574	1.4245680150080602	0.04718518048203574	0.6541577662191111	0.03769266163507072	2.762548440661509	0.1269984667587848	15.503564682107976	15.486034226155747
120	0.9833586693585489	0.12189000849892635	1.6061439828263009	0.053951603572643246	2.1379070022511373	0.07755180096770772	1.3931101787299012	0.062455191484670436	1.6061439828263009	0.053951603572643246	0.9833586693585489	0.12189000849892635	2.788200023161044	0.12654139927541877	15.631129520814794	15.6124687456668
121	0.507613247517613	0.06889886130804958	1.5522902192955172	0.05601703381782176	2.061846725103064	0.07403768854640985	1.3822920599070443	0.04928205972555089	1.5522902192955172	0.05601703381782176	1.3822920599070443	0.04928205972555089	2.938255361428597	0.14716578717745024	15.757111335099081	15.739607742414762
122	0.21452785076115594	0.010165643002340685	2.1116672766795115	0.5276879241887554	1.9630155127814708	0.06902822392996395	1.5219016049465381	0.05003670867414691	1.5219016049465381	0.05003670867414691	1.9630155127814708	0.06902822392996395	2.896960258229978	0.1420766100543774	15.879852927940071	15.862256855636497
123	0.5083567491782522	0.05359574128763596	1.4913071113990755	0.06187813215079617	1.9340465392430308	0.07349017311413439	1.1615148295552566	0.05245578661447535	2.284136376958155	0.08465383086417205	1.1615148295552566	0.05245578661447535	2.858683770279402	0.1546525627762234	16.000970507339723	15.983799233281415
124	0.7000976821438256	0.09879680100385065	1.4005220251323758	0.05334711826732403	1.8319457122308431	0.07646666729258102	0.8351402586841128	0.03875680159061227	2.6517490652969884	0.11217690303673472	1.4005220251323758	0.05334711826732403	3.0227678577490362	0.1704749068532128	16.125595046618233	16.10735764472351
125	0.34420134542012754	0.027682384316889116	1.1517434788038898	0.06282101317450901	1.487917789459484	0.05652533303161237	0.4712225649317999	0.018227239058101138	2.4196662146127426	0.11896928316944458	1.487917789459484	0.05652533303161237	2.797181835513989	0.1301526133779177	16.250090530179506	16.23267130321918
126	0.5683919403704755	0.07754447439311048	1.48421041370432	0.05829852222595139	0.8097258353578706	0.024577701833088716	2.459652232222071	0.12907967066500062	1.48421041370432	0.05829852222595139	0.5683919403704755	0.07754447439311048	3.039249193590022	0.13561803412494278	16.37201289128816	16.354689601661914
127	0.7443649257317022	0.1276290474550387	1.1359924722278087	0.04821490737866103	0.7692703054633079	0.04884733665434272	2.0897680385756203	0.1019097867717174	1.4491726182482523	0.05654557836505997	0.7443649257317022	0.1276290474550387	2.8949284748868958	0.1348306632522205	16.495641416522975	16.477837328845613
128	0.6380917517706984	0.10205033315109928	1.1844158446213067	0.052119024043097754	0.9551191792147751	0.03828431702417702	2.0393278039827942	0.08432368533286946	1.1844158446213067	0.052119024043097754	2.0393278039827942	0.08432368533286946	2.9368776093782984	0.14987027781293444	16.62088090282993	16.60264079757419
129	0.6035221247967193	0.06541212950447645	1.4900526248425738	0.10788779280714789	1.09057536932753	0.05253988063238854	2.021150965839012	0.10574614994914272	2.021150965839012	0.10574614994914272	1.09057536932753	0.05253988063238854	2.955094568866711	0.17233737344453262	16.745589591332614	16.72815289776735
130	0.6061904895828657	0.05783322885466485	1.4530815043233258	0.08689747497299341	1.2235714698186306	0.08170473497106993	1.9558971966006022	0.10711499861086886	1.4530815043233258	0.08689747497299341	1.9558971966006022	0.10711499861086886	2.960676298311371	0.1895875519358005	16.86886782511775	16.851304559508346
131	0.6127967435245638	0.04453370944721573	1.5900645205311794	0.09948039861412057	1.281365477815238	0.08061342958057721	2.4323104133270643	0.16495370559241546	1.5900645205311794	0.09948039861412057	2.4323104133270643	0.16495370559241546	2.9776719234765143	0.22017472773135452	16.991808421707915	16.974215214661555
132	0.7139200326755953	0.025167357560344956	2.0869425189157664	0.10160858166009938	1.2691661116435935	0.03509179852624068	2.55919476747299	0.11155084740506216	1.6539994802423879	0.053809812857739996	0.7139200326755953	0.025167357560344956	2.8525756522336816	0.13233560834078018	17.241179470210206	17.223719036660135
133	0.8282715175361476	0.026776871161074838	1.9704001486166667	0.1023562969203771	1.2226466019877196	0.04393260469627657	2.4225568421029195	0.10645545257540293	1.9061920473997305	0.08906520303761681	1.9061920473997305	0.08906520303761681	2.9890242952182993	0.15646653261011717	17.363758628083946	17.346220874871424
134	0.9370085701624787	0.032895126708225524	1.3282142126336334	0.05137089927894388	2.4249229667592167	0.10912861915116807	1.936553841126477	0.08190551314178829	1.936553841126477	0.08190551314178829	2.4249229667592167	0.10912861915116807	2.8227893693440165	0.30931904611731914	17.486043665879905	17.46864361154388
135	0.7991053885358291	0.03028591840438722	1.1981775590233514	0.03734393829115064	2.307339567138924	0.08229357633100881	1.773332245704559	0.05507571198683266	1.773332245704559	0.05507571198683266	2.307339567138924	0.08229357633100881	2.9717143158667594	0.13422256302231844	17.61089462471365	17.59314498580021
136	0.7767391622513756	0.06637281032983688	1.4253153987428524	0.09410269072549435	2.699940297595106	0.15932230137955883	2.0719597013025193	0.12000502093149294	2.0719597013025193	0.12000502093149294	0.7767391622513756	0.06637281032983688	3.3523605652551827	0.2062156127677539	17.801536301356585	17.76854310873426
137	0.22471194296825636	0.02728924137746257	1.2053511828286039	0.04035168366781365	2.135284716389781	0.08438323152764182	1.70659669741361	0.06715862625100451	1.2053511828286039	0.04035168366781365	2.135284716389781	0.08438323152764182	3.074336199997893	0.13959386669316287	17.999486806367475	17.978647698416744
138	0.22342650044592943	0.00841737340810071	1.1889568762453058	0.04252746768102278	1.938338763894	0.07459803788196996	1.1889568762453058	0.04252746768102278	1.938338763894	0.07459803788196996	0.22342650044592943	0.00841737340810071	3.065911023269281	0.14312325595246175	18.17172352801663	18.143977510690554
139	0.5915003838270052	0.07500521899415664	1.0258642873548924	0.04696149131239046	1.956228676540825	0.09266639571112871	1.3068547852429162	0.06240568362946508	2.254079783678058	0.11692234412872216	1.0258642873548924	0.04696149131239046	3.141660012386971	0.1670582599257898	18.305438163801853	18.287447490614248
140	0.5488195522061405	0.05016077324511978	1.1134048406809234	0.06962542096602868	1.9512867021774847	0.1370054851857365	1.4074201817836773	0.094420340058531	2.3731969028353386	0.17334584422439606	1.1134048406809234	0.06962542096602868	3.1097600117190938	0.22514162705583474	18.42751522794455	18.410390328074293
141	0.4104274689640102	0.04506379640654743	0.9592555558398778	0.04455195116238108	1.6858401580284221	0.08379795264752302	1.2959851958178767	0.07495810712400884	1.9592301984771823	0.1104447235599228	0.9592555558398778	0.04455195116238108	2.909576171917836	0.16066207524885567	18.548044017111163	18.530813629845685
142	0.7653314796262173	0.12328973613459127	1.2113559541285372	0.06433382696521076	1.7875200298488763	0.09349034261793586	1.7875200298488763	0.09349034261793586	1.2113559541285372	0.06433382696521076	0.7653314796262173	0.12328973613459127	3.0151322283529884	0.18008383247536153	18.673808088765384	18.655296461108676
143	0.5429856486322746	0.08247079122286492	1.223578441272773	0.04304416199788073	2.013826776361708	0.08950194397741112	1.223578441272773	0.04304416199788073	0.5429856486322746	0.08247079122286492	2.013826776361708	0.08950194397741112	3.1980840496538376	0.15506302487225487	18.798447904441055	18.781125247034726
144	0.24167760727305343	0.01986551957341433	1.377093010813406	0.09498507308795913	1.9132236159168883	0.1167159313938213	2.440756481646856	0.14070472872513115	1.2700549353972659	0.3472729361803607	1.2700549353972659	0.3472729361803607	3.139045327192714	0.14956882581669256	18.919660179608876	18.9023302432182
145	0.44101536745537356	0.050791550672019806	1.0510180914482319	0.03364268208095377	1.7313053074082754	0.0955261911146503	2.107052412413002	0.0816108701563823	1.0510180914482319	0.03364268208095377	2.107052412413002	0.0816108701563823	2.9665265040507167	0.13925712080923514	19.04132988134939	19.023915505022106
146	0.49116514039263875	0.038340536733043634	1.0903843975849599	0.03293079170748659	1.9487667540375664	0.0684576826963558	2.1282447029559526	0.095907698716914	1.0903843975849599	0.03293079170748659	1.9487667540375664	0.0684576826963558	3.011575885756642	0.12750582723461024	19.16354535664577	19.146083585970576
147	0.4500402748933913	0.01770333268578229	0.9904331081128965	0.03816960295008211	1.8041489101141652	0.05957123635411138	1.8041489101141652	0.05957123635411138	0.9904331081128965	0.03816960295008211	0.4500402748933913	0.01770333268578229	2.849138645499116	0.12894889682851218	19.28829028406625	19.270200283215217
148	0.4986106162997567	0.041930044202119245	0.8932596014616518	0.05678496508210903	1.643245031565258	0.07998374772042728	2.30383131876332	0.13086071082479586	1.643245031565258	0.07998374772042728	0.8932596014616518	0.05678496508210903	2.7540809482356967	0.1552706861596815	19.412391965556147	19.394936116167134
149	0.6588521382064018	0.05220057069154927	1.6713678221973907	0.13043332980176656	0.6588521382064018	0.05220057069154927	0.6588521382064018	0.05220057069154927	0.6588521382064018	0.05220057069154927	1.6713678221973907	0.13043332980176656	2.817946148323528	0.23197313707412312	19.53361293260871	19.51633193154282
150	0.7637300750259007	0.06144461250175107	1.7892228570630904	0.07433214763254727	0.7637300750259007	0.06144461250175107	0.7637300750259007	0.06144461250175107	0.7637300750259007	0.06144461250175107	1.7892228570630904	0.07433214763254727	2.8947480466014563	0.13746286258627885	19.656999169034027	19.639092947192125
151	0.5907734051650262	0.04346543944263575	1.954733611322471	0.08394223159447005	0.5907734051650262	0.04346543944263575	0.5907734051650262	0.04346543944263575	0.5907734051650262	0.04346543944263575	1.954733611322471	0.08394223159447005	3.035005256277259	0.15030056834444763	19.78018555122732	19.762821371884943
152	0.3740820384371543	0.01843654192229678	2.1780019806041264	0.08958622851405236	1.0694483701076993	0.05922514978057592	2.1780019806041264	0.08958622851405236	0.3740820384371543	0.01843654192229678	1.0694483701076993	0.05922514978057592	3.017073404246171	0.14708701939443297	19.904044976156417	19.886111503968074
153	0.4836253810007252	0.0455156224007158	2.1935863575873658	0.08378375937181405	1.3112071481467154	0.05228878368132286	2.1935863575873658	0.08378375937181405	0.4836253810007252	0.0455156224007158	1.3112071481467154	0.05228878368132286	3.038980536591395	0.14945425363992604	20.026730442787176	20.009529140992072
154	0.9763979839831328	0.1660811120251017	2.1584069891699706	0.1027434894648738	1.1516529967382783	0.05362429026772574	2.579174586200855	0.11540315732953113	2.579174586200855	0.11540315732953113	1.1516529967382783	0.05362429026772574	3.0276935496979087	0.15224505911383626	20.150291400205017	20.1325915833646
155	0.5015682458667156	0.06002415823431564	2.0856574509571795	0.10101588100065141	0.9591912140284361	0.0721398296157693	2.5139853988554313	0.11534357708164351	2.5139853988554313	0.11534357708164351	0.9591912140284361	0.0721398296157693	3.1018914382663914	0.16446089151791854	20.274891342954614	20.2571398660978
156	0.8220224600317145	0.11022161254435542	1.0601853520125553	0.05010259583890639	2.641782999967625	0.09964733506819909	2.641782999967625	0.09964733506819909	1.0601853520125553	0.05010259583890639	0.8220224600317145	0.11022161254435542	3.0724020881125607	0.15216517774893085	20.395243693565785	20.378038554470372
157	0.7501570359695852	0.1356046263794633	0.8554042868426163	0.038802273023840886	2.8649897917926204	0.1345124343109559	2.4865320203693315	0.11819816681430197	0.8554042868426163	0.038802273023840886	2.8649897917926204	0.1345124343109559	3.10082359705984	0.17274086690783189	20.519261984523894	20.501305584886367
158	0.6060529567013967	0.07357603143777437	1.1792820468831149	0.11042871672286295	2.921059642801744	0.15306137754375645	2.3713527524296447	0.14099114173605204	0.6377917659693904	0.04845836485367702	2.921059642801744	0.15306137754375645	3.1871556233225413	0.20232380874148245	20.645947954654897	20.62778164504571
159	0.44945870168384494	0.045550723414008246	1.0450437318956838	0.08727415544098502	2.8628965113443585	0.0978668686202793	2.1970320399494927	0.07524737681989918	0.44945870168384494	0.045550723414008246	2.8628965113443585	0.0978668686202793	3.070117878649067	0.14272295433877064	20.769802184089432	20.75246895565261
160	0.3763187917516436	0.02898270234088324	1.0661098451166273	0.07644291307955617	2.994614833487086	0.1344865195487213	2.268255902992182	0.10384529338456697	0.3763187917516436	0.02898270234088324	2.994614833487086	0.1344865195487213	3.24395628088927	0.18254984186460874	20.894150687330345	20.876056753767163
161	0.5346070288720385	0.04628307334543356	1.097215214877849	0.10119582389442193	3.0077764333711308	0.14082987752684423	2.3752978315025435	0.1165273848671145	3.0077764333711308	0.14082987752684423	0.5346070288720385	0.04628307334543356	3.2317661884722275	0.1994176964725358	21.01735654656293	21.000134266848214
162	0.5461311161356515	0.040528596316443476	0.9599774038706829	0.08179320911180082	3.092997448734788	0.15333643263302277	2.452686503853114	0.1247991936075252	0.5461311161356515	0.040528596316443476	3.092997448734788	0.15333643263302277	3.2190703006517003	0.20524490118834718	21.139925972865953	21.12240420328004
163	0.667238858356498	0.08619028088709016	0.7449782360199191	0.09668635865900758	3.072113547251235	0.15300975410008366	2.6680372721813495	0.12774347679008058	0.667238858356498	0.08619028088709016	3.072113547251235	0.15300975410008366	3.2720359590658266	0.19701305471776528	21.263512033577403	21.24580252544432
164	0.584531002060778	0.05880742233235271	2.945398184048437	0.3749678802242295	2.945398184048437	0.3749678802242295	2.945398184048437	0.3749678802242295	2.945398184048437	0.3749678802242295	0.584531002060778	0.05880742233235271	3.21438985281329	0.4395814845614183	21.38664388190349	21.369196495030284
