# Supplementary material for: Mechanisms of chromosome biorientation and bipolar spindle assembly analyzed by computational modeling
Source: eLife. 2020 Feb 13;9:e48787. doi: 10.7554/eLife.48787 (PMC7311174; doi:10.7554/eLife.48787)
Supplement: Source code 1. — Requires C++ compiler, and GSL, GLEW, python2, python3, libyaml, FFTW, GLFW, xQuartz, freeGLUT, libpng, ffmpeg, pkg-config, and png++ libraries. Python libraries should include matplotlib, numpy, opencv-python, panda3d, pandas, PyYAML, and scipy for analysis framework. Used for all simulations except Figure 2—figure supplement 1, panel D: Soft nuclear envelope. Untar and unzip SourceCodeFile1.tar.gz, then use the accompanying Makefile and MakefileIncmk to compile on your system. [file elife-48787-code1.tar.gz › analysis/Data/WT/Pandas/track_010-1_pandas.csv]

	kc0_dist	kc0_err	kc1_dist	kc1_err	kc2_dist	kc2_err	kc3_dist	kc3_err	kc4_dist	kc4_err	kc5_dist	kc5_err	length	length_error	time_kc	time_length
0	0.13320595759574536	0.0038790777474734467	0.32192025434478944	0.01268714289020733	0.13320595759574536	0.0038790777474734467	0.13320595759574536	0.0038790777474734467	0.13320595759574536	0.0038790777474734467	0.32192025434478944	0.01268714289020733	0.7858947996115735	0.03367033684728132	0.017654545327364702	0.0
1	0.1312151100003766	0.0066599001799194585	0.39683129946250795	0.01558117575218647	0.3150671570282935	0.018839911041405803	0.1312151100003766	0.0066599001799194585	0.3150671570282935	0.018839911041405803	0.39683129946250795	0.01558117575218647	0.842375224368202	0.030717527741497812	0.14249597806171294	0.1246136129989863
2	0.2896760112916883	0.01685142380497135	0.5787713142919362	0.019287368845604832	0.5787713142919362	0.019287368845604832	0.5787713142919362	0.019287368845604832	0.5787713142919362	0.019287368845604832	0.2896760112916883	0.01685142380497135	0.9207523669978678	0.04571910984504284	0.2684140281118276	0.2503632720107699
3	0.2750415342438869	0.006984280139464565	0.6647748923426757	0.01906057403054615	0.6647748923426757	0.01906057403054615	0.6647748923426757	0.01906057403054615	0.6647748923426757	0.01906057403054615	0.2750415342438869	0.006984280139464565	0.8108278565484869	0.02499743821389644	0.3937244374116305	0.3758364435908117
4	0.2126937918721744	0.01070471796570723	0.548228168463403	0.012518172917074867	0.548228168463403	0.012518172917074867	0.548228168463403	0.012518172917074867	0.2126937918721744	0.01070471796570723	0.2126937918721744	0.01070471796570723	0.8238083198608003	0.022117897654784186	0.518754389625801	0.5009185049061575
5	0.16356172582077735	0.008710052903831395	0.4908636399406916	0.01713663270079148	0.4908636399406916	0.01713663270079148	0.4908636399406916	0.01713663270079148	0.16356172582077735	0.008710052903831395	0.16356172582077735	0.008710052903831395	0.894828216043686	0.032344947051308644	0.6442929860597342	0.6263844596315793
6	0.2479566433223485	0.00504110608172094	0.6589110620007197	0.019647777239930952	0.2479566433223485	0.00504110608172094	0.2479566433223485	0.00504110608172094	0.2479566433223485	0.00504110608172094	0.6589110620007197	0.019647777239930952	0.9153695203845951	0.032367919155330716	0.7703476268735937	0.7523268931575917
7	0.3395207376783689	0.009105498866556427	0.7085989792636108	0.017030307987246376	0.7085989792636108	0.017030307987246376	0.7085989792636108	0.017030307987246376	0.7085989792636108	0.017030307987246376	0.3395207376783689	0.009105498866556427	1.026927203494967	0.030762863340389125	0.8963679936365446	0.8783555851208754
8	0.20487413766905058	0.0113992552218734	0.5085029099885633	0.015817628007328617	0.8055569105085297	0.023339501789172306	0.5085029099885633	0.015817628007328617	0.8055569105085297	0.023339501789172306	0.20487413766905058	0.0113992552218734	1.0376328354948214	0.02792059098691198	1.0219503073438383	1.0039530966411923
9	0.3371721299504615	0.021183608460273638	0.6425185905659678	0.01814993710712199	0.9701228434947708	0.02410820987517352	0.9701228434947708	0.02410820987517352	0.6425185905659678	0.01814993710712199	0.3371721299504615	0.021183608460273638	1.0787913136250376	0.026753919631811732	1.1473947751687394	1.1295288016193987
10	0.3831743290926986	0.013085080593153412	0.756572512108706	0.01917921824272552	1.1150429842126988	0.03222861744043526	1.1150429842126988	0.03222861744043526	0.756572512108706	0.01917921824272552	0.3831743290926986	0.013085080593153412	1.1388319226369794	0.030199220212278277	1.2724775973972777	1.2546060164723636
11	0.29539982715075985	0.014971493719716015	0.6292726557104481	0.01649301828857942	1.0048578472335081	0.024991045374414253	0.6292726557104481	0.01649301828857942	1.0048578472335081	0.024991045374414253	0.29539982715075985	0.014971493719716015	1.2537256622095199	0.0367556055882271	1.3979108616037295	1.3799859307257683
12	0.20905663901647695	0.014295780759733182	0.6051718375530845	0.01820909350495661	0.9138621002159479	0.02356221115100664	0.9138621002159479	0.02356221115100664	0.20905663901647695	0.014295780759733182	0.6051718375530845	0.01820909350495661	1.302106771349369	0.036376340142226224	1.5234880992747444	1.5055483095577478
13	0.21794005005445255	0.005303628544675358	0.5785854928142027	0.024610567496079972	1.0287072448134968	0.02580616541546936	1.0287072448134968	0.02580616541546936	0.21794005005445255	0.005303628544675358	0.5785854928142027	0.024610567496079972	1.4023593217138508	0.03676946164653864	1.6487344593502626	1.6308241971657877
14	0.15876615183253168	0.011575164264562145	0.4175400304805197	0.011627219832498923	0.8926598103119685	0.024888343183504285	0.4175400304805197	0.011627219832498923	0.15876615183253168	0.011575164264562145	0.8926598103119685	0.024888343183504285	1.3524644217184938	0.03938391088617561	1.7744479966626414	1.7564614715396787
15	0.20747336714288403	0.006717661723824724	0.5719393328481397	0.019158051271530398	1.1392382664446712	0.06942199314785698	0.5719393328481397	0.019158051271530398	0.20747336714288403	0.006717661723824724	1.1392382664446712	0.06942199314785698	1.4709000065657902	0.04521337617678498	1.9009438902171198	1.8829011210083342
16	0.2806828795243502	0.018802075689066805	0.5603503132551952	0.015336751654411812	1.0310014356111417	0.025750068495128287	0.5603503132551952	0.015336751654411812	0.2806828795243502	0.018802075689066805	1.0310014356111417	0.025750068495128287	1.5338458477515082	0.04240708398847897	2.0274002488883744	2.009324199607055
17	0.18225035053924243	0.005498047062350945	0.9896127898511071	0.02247818261773939	0.18225035053924243	0.005498047062350945	0.18225035053924243	0.005498047062350945	0.18225035053924243	0.005498047062350945	0.9896127898511071	0.02247818261773939	1.4781052102542147	0.04115421736200595	2.1531916155255355	2.135216412157947
18	0.204873513119639	0.006115180594883228	0.9232230643393379	0.023284377081630912	0.204873513119639	0.006115180594883228	0.204873513119639	0.006115180594883228	0.204873513119639	0.006115180594883228	0.9232230643393379	0.023284377081630912	1.4598268084611965	0.037865452846279644	2.2790033787063635	2.26107469147619
19	0.447552233591147	0.009318990450443754	1.0068907253424868	0.024960949665865987	0.447552233591147	0.009318990450443754	0.447552233591147	0.009318990450443754	0.447552233591147	0.009318990450443754	1.0068907253424868	0.024960949665865987	1.5277395342577536	0.04329430385379878	2.404784594323535	2.3867890049196605
20	0.21257428627560232	0.016247829028395264	1.0255721350042772	0.026357494274443997	0.5193899591434722	0.014569788508815157	0.5833592177576835	0.016022738472038722	0.5833592177576835	0.016022738472038722	0.5193899591434722	0.014569788508815157	1.5632874780324746	0.04231236955013251	2.5292778476164277	2.511602451045585
21	0.3619728087082957	0.016473499155989602	1.0943850779179982	0.03577385887485813	0.6957235406525277	0.02164692106684688	0.3619728087082957	0.016473499155989602	0.6957235406525277	0.02164692106684688	1.0943850779179982	0.03577385887485813	1.6798210538490463	0.05317535812040547	2.6539087096225695	2.636027723014315
22	0.42365853063107184	0.016090207379334805	1.0795042012282001	0.03829804980940936	0.7450911088776088	0.039601214671747154	0.7156671819046805	0.02683668855312854	0.42365853063107184	0.016090207379334805	1.0795042012282001	0.03829804980940936	1.7196242641261497	0.05292286356729992	2.778877656671135	2.7610724235018194
23	0.42801502148412807	0.009247514981677502	1.0218161406816038	0.028330257158807905	0.42801502148412807	0.009247514981677502	0.42801502148412807	0.009247514981677502	1.0218161406816038	0.028330257158807905	1.0218161406816038	0.028330257158807905	1.69027512223836	0.048603269606354076	2.9046529932103784	2.8866312110851524
24	0.41901695064007355	0.011459244304869904	0.7614360067453971	0.020800548606481638	0.41901695064007355	0.011459244304869904	0.41901695064007355	0.011459244304869904	0.41901695064007355	0.011459244304869904	0.7614360067453971	0.020800548606481638	1.7265877095235234	0.05001351482688843	3.030920194446806	3.0128482855935053
25	0.25603370811999093	0.012575440347625472	0.5736600814488834	0.017787978508023893	1.5612376060401938	0.046425280417118464	0.9587639160608258	0.027934104671817735	0.25603370811999093	0.012575440347625472	0.5736600814488834	0.017787978508023893	1.7877398147725108	0.054091930975444055	3.1564922512194986	3.1385867395826135
26	0.16543708921345737	0.012228878050943404	0.4199431329843203	0.013371097336228743	1.3765031097818317	0.043549869352914806	0.9358568359191375	0.03335102789506284	0.4199431329843203	0.013371097336228743	0.16543708921345737	0.012228878050943404	1.7397298642390375	0.049706393295335084	3.282785905206798	3.264640717085557
27	0.3146734141070237	0.020887700508674622	0.5932653606162915	0.020703261389833777	1.249027201468114	0.03655632803034769	0.5932653606162915	0.020703261389833777	0.3146734141070237	0.020887700508674622	1.249027201468114	0.03655632803034769	1.8460578027700785	0.05559896425117153	3.4092238263619445	3.391269761139278
28	0.33454759029086717	0.012688964933555636	0.6426664984293007	0.018549541522382335	1.2420076950516414	0.0369099398857205	0.33454759029086717	0.012688964933555636	0.6426664984293007	0.018549541522382335	1.2420076950516414	0.0369099398857205	1.7869671541482106	0.05111899694900441	3.535521636044306	3.5174303468508428
29	0.19889036657293246	0.006258291317730913	0.5987614267340062	0.017285412696616004	1.4107965376530873	0.06245161591133326	0.5987614267340062	0.017285412696616004	0.19889036657293246	0.006258291317730913	1.4107965376530873	0.06245161591133326	1.878798197706434	0.06204321509481767	3.661156108096442	3.643253003519992
30	0.30604502350277396	0.007443935674979105	0.7031123707717015	0.0214435000705671	1.3845782820625916	0.05307395321693998	0.30604502350277396	0.007443935674979105	0.7031123707717015	0.0214435000705671	1.3845782820625916	0.05307395321693998	1.9631466922230543	0.06631249259811094	3.7870098041952063	3.7689866230424625
31	0.23894781492614942	0.01251333730139899	0.5948992734184186	0.027453700932606687	1.2288674454089876	0.05076640482428247	0.23894781492614942	0.01251333730139899	0.5948992734184186	0.027453700932606687	1.2288674454089876	0.05076640482428247	1.9493266121929769	0.06961681997084755	3.912701012828072	3.894771742160663
32	0.5671484504629266	0.014776617015355722	1.3093862063486648	0.042157902123443676	0.5671484504629266	0.014776617015355722	0.5671484504629266	0.014776617015355722	0.5671484504629266	0.014776617015355722	1.3093862063486648	0.042157902123443676	2.042891491192711	0.06924019621275003	4.038354345532037	4.020382673190756
33	0.5703567657369544	0.013314847254046719	1.2647901837988795	0.046660111374316186	0.5703567657369544	0.013314847254046719	0.5703567657369544	0.013314847254046719	1.2647901837988795	0.046660111374316186	1.2647901837988795	0.046660111374316186	2.091446367811771	0.07136573786766667	4.163887296693054	4.1460229390510355
34	0.4537005861594512	0.016432323253705302	1.2432209631224997	0.0558948352300386	0.8418091165062122	0.051604747107255634	0.4537005861594512	0.016432323253705302	1.2432209631224997	0.0558948352300386	0.8418091165062122	0.051604747107255634	2.1044146984867234	0.07162309356506301	4.2896323251480535	4.271602630107951
35	0.3198982157767025	0.009954792474549211	1.2640817201578725	0.060610921318186066	0.7598505699034492	0.043033088484382045	0.3198982157767025	0.009954792474549211	0.7598505699034492	0.043033088484382045	1.2640817201578725	0.060610921318186066	2.179054028446694	0.0759086385789153	4.415312742161478	4.397365186244214
36	0.4262583261234457	0.02750921202338376	1.3129883520031824	0.05868739827874591	0.709286762514405	0.026040712772340942	0.709286762514405	0.026040712772340942	1.3129883520031824	0.05868739827874591	0.4262583261234457	0.02750921202338376	2.164142774795906	0.07590272331146164	4.540642223072529	4.522762897381798
37	0.5133692344355564	0.030449894233205488	1.4327399273453403	0.07491436710831208	0.9522166792468928	0.047575848461917467	0.9522166792468928	0.047575848461917467	0.5133692344355564	0.030449894233205488	1.4327399273453403	0.07491436710831208	2.3242006196345506	0.08844969400407983	4.6668462367128845	4.648738652945194
38	0.6503362297412493	0.03310518801729115	1.3078256242764965	0.05513534748389302	1.3078256242764965	0.05513534748389302	1.3078256242764965	0.05513534748389302	1.3078256242764965	0.05513534748389302	0.6503362297412493	0.03310518801729115	2.399499755167012	0.09494279158371745	4.793713397803023	4.775585431197262
39	0.9221818563123011	0.057612340314973455	1.3932711902353114	0.06620470398209144	1.3932711902353114	0.06620470398209144	1.3932711902353114	0.06620470398209144	1.3932711902353114	0.06620470398209144	0.9221818563123011	0.057612340314973455	2.4361672974907154	0.10141628031596474	4.920193154877969	4.902121560653129
40	0.951427435985855	0.0728044275660773	1.31168444613451	0.06368534599058764	2.154115281445973	0.13697461973539454	1.31168444613451	0.06368534599058764	2.154115281445973	0.13697461973539454	0.951427435985855	0.0728044275660773	2.513675099380066	0.1034347673847222	5.046318870063809	5.028341018462381
41	0.42699219191758797	0.050816861733825096	1.674256509297015	0.13056505312904107	2.772664646070057	0.34786572967522467	1.1485338444996738	0.05727808096466704	1.1485338444996738	0.05727808096466704	0.42699219191758797	0.050816861733825096	2.5120011285124586	0.10768024568706501	5.172818424380575	5.1546780302378705
42	0.5107177243336207	0.03651933678692834	1.4696667404734653	0.0892103508060381	2.564645768158012	0.2551804445253945	0.9299201824267574	0.05441032361808191	0.9299201824267574	0.05441032361808191	0.5107177243336207	0.03651933678692834	2.3111674456811566	0.09634869382901938	5.299523438206062	5.2814521250085855
43	1.4775627559918718	0.0922849221550533	2.522428871602805	0.2662550515558926	0.7111044953740481	0.03813676056969309	0.7111044953740481	0.03813676056969309	1.4775627559918718	0.0922849221550533	2.522428871602805	0.2662550515558926	2.6069433994270477	0.12497802825536826	5.425543709747711	5.407640822860549
44	1.4666699406436474	0.09745436924493124	2.441203914818261	0.3451880340190756	0.4723570426558257	0.06656708556291537	0.8670280694988138	0.04970795163412356	0.8670280694988138	0.04970795163412356	1.4666699406436474	0.09745436924493124	2.4884511759759773	0.10273402619723293	5.551863302241589	5.533743823398278
45	2.3316814521674716	0.16899624118103299	0.637800033919188	0.05830880077348382	1.0605168829401563	0.0630993683586239	2.3316814521674716	0.16899624118103299	1.0605168829401563	0.0630993683586239	0.637800033919188	0.05830880077348382	2.5890789784136556	0.10983384476064262	5.678659549469004	5.660549464808289
46	2.1428756698781277	0.1750324737344843	0.7396540261192188	0.06838100010356798	1.2091737777262002	0.06701629185340936	1.2091737777262002	0.06701629185340936	2.1428756698781277	0.1750324737344843	0.7396540261192188	0.06838100010356798	2.8406396693235036	0.13906764299198796	5.8052787384257325	5.787173764134545
47	2.8411542925470643	0.2646218983176924	0.8719598575389549	0.0679016500509393	1.2965152667789146	0.07249466427469413	1.998939972416981	0.1571285011083712	1.2965152667789146	0.07249466427469413	2.8411542925470643	0.2646218983176924	2.901145291156074	0.13531350923701246	5.931399157670238	5.913399284987852
48	2.7218495826382094	0.2877191147992836	0.7532043701169492	0.062384378602697785	1.2240119717700548	0.09452910192302096	2.0443308357962717	0.1936895817713895	0.7532043701169492	0.062384378602697785	1.2240119717700548	0.09452910192302096	2.9729299261295443	0.15797462398410458	6.0575269952358495	6.039490122066615
49	2.8114663734414806	0.40432243258199985	0.41695836379012124	0.04340160461062053	1.2806612162210957	0.0980372175556487	1.958192275006214	0.1707468604661267	0.41695836379012124	0.04340160461062053	1.2806612162210957	0.0980372175556487	2.856736163473049	0.13813793690121434	6.183139116146717	6.165276773709134
50	2.6038428892991785	0.3436234997268607	0.08310267120738524	0.001989681453362914	1.1498109470007176	0.10001529358347573	1.5868691523756757	0.11924588569789607	0.08310267120738524	0.001989681453362914	1.5868691523756757	0.11924588569789607	2.8796401565274925	0.18869494859670427	6.308598404631626	6.290641358218793
51	2.5085906020255755	0.34071553038582575	0.17588830235535208	0.029928377752525773	1.1307104051862333	0.07284107940300455	1.9802706798285812	0.17573792641447356	1.1307104051862333	0.07284107940300455	0.17588830235535208	0.029928377752525773	2.935472949234985	0.17125048243514512	6.434751786047334	6.416679487726774
52	2.381314159424544	0.2955104355248694	0.21670331823247646	0.036076827076476636	0.8887759177617451	0.06269730198595697	1.6058463773481764	0.13189411440123594	0.8887759177617451	0.06269730198595697	0.21670331823247646	0.036076827076476636	3.0352987727393628	0.18680858487332258	6.561164023572287	6.543169018323488
53	0.15819994625488576	0.030260816986308413	0.8145867368716244	0.05358031102511948	1.5560099148537094	0.09846596660122957	0.8145867368716244	0.05358031102511948	1.5560099148537094	0.09846596660122957	0.15819994625488576	0.030260816986308413	2.734787327410711	0.12169409178004546	6.687617478736826	6.669519878933471
54	0.34114233809513556	0.04215865858670335	0.9817767376193457	0.0625997195586722	1.8568106052837279	0.17488077168270688	0.9817767376193457	0.0625997195586722	0.34114233809513556	0.04215865858670335	1.8568106052837279	0.17488077168270688	2.8865384160456116	0.15650539856891973	6.813475361805958	6.795507037930114
55	0.44391720354166647	0.05152581202084594	1.0628777880610931	0.06283793576815369	1.8807552125667013	0.1530179662209614	1.0628777880610931	0.06283793576815369	0.44391720354166647	0.05152581202084594	1.8807552125667013	0.1530179662209614	2.81076968420835	0.13423382630287814	6.939126335540054	6.921178816278527
56	0.46359115503806053	0.04861874262409584	1.1774254456575919	0.06374820506418355	2.784362916841061	0.27209915814392976	1.1774254456575919	0.06374820506418355	2.784362916841061	0.27209915814392976	0.46359115503806053	0.04861874262409584	2.925497258333852	0.12516456823724156	7.065212951731823	7.047184796232911
57	0.38227820786616984	0.04056886761987933	1.1537942910953765	0.10476815665208346	2.6179272453213276	0.20558644495931053	1.556517034077379	0.11418812445850313	0.38227820786616984	0.04056886761987933	2.6179272453213276	0.20558644495931053	2.902843621117894	0.13765357284575597	7.1915919703523175	7.173510828403138
58	0.3370020838736528	0.04421410388366442	1.175446051867505	0.09891700961864854	2.742473830196019	0.23233966624143082	1.5856909473568503	0.0951865986784397	2.742473830196019	0.23233966624143082	1.5856909473568503	0.0951865986784397	2.9181283768638018	0.13585295196677963	7.318336482832958	7.300193715374482
59	0.2007899913237577	0.024183195909503612	1.0672592001099315	0.09711749218125847	2.6857752406816386	0.22899658848428683	1.7254808323940174	0.09503426677019822	1.7254808323940174	0.09503426677019822	2.6857752406816386	0.22899658848428683	2.7860797775685464	0.11046912046527814	7.444493191800097	7.4265619983770925
60	0.04610536127433339	0.0036190163397366703	0.9208272910578826	0.09688584306004072	2.4975301284511997	0.23431179729790064	1.6362611299316356	0.11936257553345651	1.6362611299316356	0.11936257553345651	2.4975301284511997	0.23431179729790064	2.76979160123004	0.1265614408443459	7.570138808151343	7.552201154297265
61	0.35080008123086265	0.03650221566906146	0.8277193135959573	0.07745768954089036	2.472677890240347	0.34319039953864344	1.2620723775222955	0.10387212371263	1.75099978612049	0.16935983674779267	0.35080008123086265	0.03650221566906146	2.9713077478100876	0.15210217122260344	7.696697310350672	7.678528697538983
62	0.4624325010859324	0.04714449880042425	0.8319813198850972	0.05571345907677317	2.168216176484922	0.19079228241555776	0.8319813198850972	0.05571345907677317	2.168216176484922	0.19079228241555776	0.4624325010859324	0.04714449880042425	3.0286926451405276	0.1847822355858174	7.822831760846296	7.804894394938349
63	0.6184441857806162	0.06723424721329657	0.9584209582731286	0.058463814134438886	2.0178276537899142	0.16628575833021964	0.9584209582731286	0.058463814134438886	2.0178276537899142	0.16628575833021964	0.6184441857806162	0.06723424721329657	3.2298526657924786	0.18601280058124225	7.948474394787497	7.930503925166954
64	0.6850441774050127	0.05730801974576945	1.0825836642191982	0.07355790623964903	1.9636475473366786	0.17237221987519227	1.0825836642191982	0.07355790623964903	0.6850441774050127	0.05730801974576945	1.9636475473366786	0.17237221987519227	3.059889476099718	0.17297262098791866	8.074498412567218	8.05646903601969
65	0.6448757285581546	0.06301142714169508	0.9220592549831157	0.06578632348378186	1.7262126988536317	0.16658210889374114	2.265664384469679	0.21359625880412123	0.9220592549831157	0.06578632348378186	0.6448757285581546	0.06301142714169508	3.0139097908568035	0.16983281106542705	8.200516565635862	8.182550923738523
66	0.8975655566920743	0.0892388104817955	1.2703358055073861	0.09440121854682405	2.0528926176946145	0.18209234069286953	2.8903551097548155	0.38331246643702743	1.2703358055073861	0.09440121854682405	2.0528926176946145	0.18209234069286953	3.0771847222613515	0.17715838476989224	8.326919188959648	8.308813617485317
67	0.8696208799168733	0.06533467816227208	1.574814166412968	0.09833715747765955	2.2667828708151156	0.29419068547841776	2.961531521873684	0.4052432467204257	1.574814166412968	0.09833715747765955	0.8696208799168733	0.06533467816227208	2.9259360007652515	0.13451609746052232	8.453646932290159	8.435533274647584
68	0.9168222467923998	0.07559891401801173	1.6429397371597736	0.09853668604133786	2.7367204086368297	0.1717388982572415	2.7367204086368297	0.1717388982572415	1.6429397371597736	0.09853668604133786	0.9168222467923998	0.07559891401801173	3.056845432266829	0.15762303209708475	8.580522495295828	8.562414321407337
69	1.033582108045095	0.08038221101601413	1.6914833005899108	0.08340750227394986	2.769879709178789	0.25615511283179604	1.6914833005899108	0.08340750227394986	2.769879709178789	0.25615511283179604	1.033582108045095	0.08038221101601413	2.833068009578432	0.11307648592293248	8.706761042224043	8.688735814459006
70	0.8107719360527588	0.06241686174334658	1.7401925155588656	0.0868392166236531	2.671318950374575	0.20238057058248432	1.7401925155588656	0.0868392166236531	2.671318950374575	0.20238057058248432	0.8107719360527588	0.06241686174334658	3.0490220456064865	0.1375798025906638	8.832325808085772	8.814468229223847
71	0.45987885797098543	0.049163502361137666	2.6210225400480494	0.30232990693053796	2.013878596244873	0.14920433683705892	2.6160735700220923	0.30872507565355134	2.013878596244873	0.14920433683705892	2.6160735700220923	0.30872507565355134	3.1979716052665346	0.16581192896351524	8.957970547488108	8.939956614704473
72	0.267315852743099	0.028052329891420185	2.252072552651821	0.20003949905765311	1.7518182115773329	0.1108339143958273	2.602160398930977	0.3149177886473256	1.7518182115773329	0.1108339143958273	2.602160398930977	0.3149177886473256	2.869238397993062	0.13383134980454403	9.083652174479324	9.065730487542956
73	0.6490849880183444	0.0606535652732847	2.249715299323622	0.2662819790053763	1.3196228966854788	0.07978271416454726	2.231517331315172	0.18857167129562563	1.3196228966854788	0.07978271416454726	2.231517331315172	0.18857167129562563	3.0686709091193354	0.1660830503319811	9.209277802397061	9.19131909812136
74	0.6666029297409738	0.050134864180868904	2.6629945812477547	0.4496805061586538	1.4039613829663065	0.0898888391634891	2.1444488591184467	0.20284953186977783	1.4039613829663065	0.0898888391634891	0.6666029297409738	0.050134864180868904	3.0530856945636358	0.15285250714646736	9.334976557167233	9.31700462518111
75	0.7859484630010535	0.06763665357784364	3.0201218189134367	0.7263512537421879	1.3354039615951903	0.1044732037713229	2.09410478474717	0.17283489575893493	2.09410478474717	0.17283489575893493	0.7859484630010535	0.06763665357784364	3.16080310110039	0.1837816552628805	9.46073129126859	9.44277096431036
76	0.7049773748205376	0.057599848529904955	2.748633347299744	0.30771722286165515	1.5020980258024723	0.10113629447764892	2.4492608246175633	0.28467055644616457	1.5020980258024723	0.10113629447764892	0.7049773748205376	0.057599848529904955	3.105452304284942	0.16743555994431042	9.58625546962859	9.568354701712165
77	0.6915534816106799	0.049907739643784026	2.601516886623984	0.30513657064357136	1.399824249704103	0.08893961634233512	2.1076541759571072	0.1767015385244739	0.6915534816106799	0.049907739643784026	1.399824249704103	0.08893961634233512	2.9462687858145773	0.1280950563660258	9.711910482435732	9.693926017670975
78	0.8763028685030364	0.0727183992529065	2.651491763756608	0.3946310892518956	1.4819725530893846	0.10756440846091586	1.9801609173625905	0.1665899991628804	1.4819725530893846	0.10756440846091586	0.8763028685030364	0.0727183992529065	3.1579853654596555	0.1644788383091096	9.83786920893423	9.819850853977368
79	0.6802867430217561	0.051481527353592765	2.062463329795183	0.21175701475650446	1.1880931357443094	0.08358808027006362	2.1834919257494643	0.21676765913759424	0.6802867430217561	0.051481527353592765	2.1834919257494643	0.21676765913759424	2.9018695416131237	0.1227324206490062	9.963864496667343	9.945905704524767
80	0.48192091974427925	0.034420310907833686	1.5799247249283435	0.11840411137764256	1.6664880949430807	0.17182269499166	2.411792194815087	0.27452625746908854	0.48192091974427925	0.034420310907833686	2.411792194815087	0.27452625746908854	2.9884728186520135	0.15920454365193643	10.090164559199138	10.07207862160053
81	0.06844627826535549	0.0055045983499841565	1.4045517048350598	0.09271300962626781	0.7969815899482372	0.05479933925071807	2.4642198916915037	0.18899463890650584	0.06844627826535549	0.0055045983499841565	2.4642198916915037	0.18899463890650584	2.978089558750942	0.16216739993752635	10.216860378226261	10.198694123600694
82	0.3831851945966361	0.038601888299255996	1.6458795898686653	0.1601227354135073	1.0994985250696563	0.07440423242936237	2.6633011156682915	0.23627229946918568	1.0994985250696563	0.07440423242936237	0.3831851945966361	0.038601888299255996	3.0629161563165628	0.180996309781724	10.343870616712833	10.325756689543635
83	0.4431253197358789	0.035402715442007175	1.2608469032995677	0.07180272250157245	2.500519897853465	0.20572630369974662	0.34108546528723477	0.036947457241512605	1.2608469032995677	0.07180272250157245	2.500519897853465	0.20572630369974662	2.9225826297825557	0.1421279314357349	10.470599777100185	10.452530262279263
84	0.5915886832212823	0.04264026999532812	1.2483492064814963	0.07793548755501797	2.547303762169456	0.33997059459969714	0.5915886832212823	0.04264026999532812	1.2483492064814963	0.07793548755501797	2.547303762169456	0.33997059459969714	2.9267102821436315	0.13845662621553953	10.597255048571741	10.579129820311845
85	0.6964714861546795	0.04943082171104746	1.4186235607010604	0.10120918600980693	2.5616358636902143	0.43169067519085214	0.6964714861546795	0.04943082171104746	1.4186235607010604	0.10120918600980693	2.5616358636902143	0.43169067519085214	3.0221463726433453	0.15033952239953224	10.723934576140019	10.70587307031173
86	0.7286383220514965	0.04688151332901579	1.857081002233672	0.19442200126712625	2.5512991016422575	0.34091968953500124	1.350380821119378	0.09340667357510103	0.7286383220514965	0.04688151332901579	1.350380821119378	0.09340667357510103	2.859880612632304	0.12254875209771852	10.85079106900246	10.832691992278136
87	0.8407971723835659	0.058659889867856516	1.5393527136130105	0.09085979486917029	2.0876178973857242	0.13966147070513957	1.5393527136130105	0.09085979486917029	0.8407971723835659	0.058659889867856516	2.0876178973857242	0.13966147070513957	2.9054612164393907	0.13855734849982693	10.977229011654591	10.959157183031552
88	0.9512406887587265	0.06979276674012988	1.5688524236046253	0.10350139945885319	2.440584621856748	0.23318106216455048	1.5688524236046253	0.10350139945885319	0.9512406887587265	0.06979276674012988	2.440584621856748	0.23318106216455048	3.1431955044016107	0.15846872767903875	11.10279446493986	11.084908237421818
89	0.7938372123926838	0.04614966026132073	1.3970644700893606	0.0838886498039091	2.2709098558833025	0.22640757466180944	0.7938372123926838	0.04614966026132073	1.3970644700893606	0.0838886498039091	2.2709098558833025	0.22640757466180944	2.981115221560757	0.15141346443484677	11.228378777959682	11.210392828637355
90	0.653634825182568	0.041013496889198794	1.6199747979066452	0.12198575616092824	2.1769217316464635	0.23870897450232123	0.653634825182568	0.041013496889198794	1.6199747979066452	0.12198575616092824	2.1769217316464635	0.23870897450232123	3.0475508474674284	0.16141748631043834	11.354019313550538	11.336082251579784
91	0.32033614474490596	0.021637503981258157	1.151556676641691	0.0887321289491218	1.7395054280692976	0.10625170189275529	0.32033614474490596	0.021637503981258157	1.7395054280692976	0.10625170189275529	1.151556676641691	0.0887321289491218	2.8635836765153315	0.13357550364285523	11.47998563557467	11.461956882892613
92	0.1287682280852094	0.003653502825645642	0.9693080582718064	0.06169047103167393	1.6824950426900842	0.1515171406928564	0.1287682280852094	0.003653502825645642	0.9693080582718064	0.06169047103167393	1.6824950426900842	0.1515171406928564	2.8616956014722836	0.11963577493571625	11.606024784816919	11.588022778608416
93	0.07251679917423805	0.0034939013463409926	0.8310771726199185	0.07311122839155651	1.4565773822804722	0.09569548835157296	0.07251679917423805	0.0034939013463409926	1.4565773822804722	0.09569548835157296	0.8310771726199185	0.07311122839155651	2.690210540137176	0.10959596826701325	11.732388084229521	11.714323961379751
94	0.06018568119455285	0.004564162203551102	0.6363280718558865	0.059000263912950796	1.5075880727212414	0.0956167968016724	2.523897391872288	0.18588225860236757	1.1797094656856746	0.09513053303115156	0.06018568119455285	0.004564162203551102	2.776134614422272	0.11063479472017795	11.858635915736961	11.840646970760714
95	0.13207475767306082	0.010902685245824094	0.8328161185891271	0.07445845102368831	1.3385191653716595	0.08813209459734178	2.567222028327211	0.32384623522600575	0.13207475767306082	0.010902685245824094	1.3385191653716595	0.08813209459734178	2.9034355750352137	0.1275602359171671	11.98522773499638	11.967139694992374
96	0.2389347230679515	0.01842886496259547	0.8262992943645794	0.08097161297445116	1.3236734173532823	0.09218072272351042	2.227548191905355	0.22625550271945244	0.2389347230679515	0.01842886496259547	1.3236734173532823	0.09218072272351042	2.935650356825227	0.13408226725851194	12.112219036051146	12.0940512611653
97	0.44980748093815187	0.031389714734679275	1.2620414534518252	0.0818440410884493	1.9546548349326531	0.2008361662536354	2.5136158325046942	0.3137890593825541	0.44980748093815187	0.031389714734679275	1.2620414534518252	0.0818440410884493	3.151961986352632	0.13846753578989554	12.237955547757613	12.220021225568422
98	0.30575906481840215	0.030546536603496006	0.6868917976447846	0.04831778262526563	1.7928410652329696	0.19316075472835068	2.0815298535440325	0.15463046810348374	0.6868917976447846	0.04831778262526563	2.0815298535440325	0.15463046810348374	3.1032151648521773	0.1386466759040491	12.363618317902763	12.345652221672761
99	0.7334181277527526	0.04083533566560348	2.002474008122716	0.12870777016490348	2.58116972587671	0.3439517825358885	0.7334181277527526	0.04083533566560348	2.002474008122716	0.12870777016490348	2.58116972587671	0.3439517825358885	3.1268780383195445	0.145892478674861	12.489136333083568	12.471234719030416
100	1.0475868000346877	0.06502640505395034	2.115185485092301	0.1751079310412046	2.6493253016068685	0.3437585552219203	1.0475868000346877	0.06502640505395034	2.115185485092301	0.1751079310412046	2.6493253016068685	0.3437585552219203	3.149858018071484	0.13686353984696947	12.615096530249485	12.597044302618908
101	1.0126261994717751	0.05933678033213692	1.8450499856610427	0.18179258159926537	2.5600026238456532	0.18757268331939447	0.332545613895545	0.025806502250949853	2.5600026238456532	0.18757268331939447	1.0126261994717751	0.05933678033213692	3.2415684316209723	0.1639001693837563	12.741143063331924	12.723173167984681
102	1.096168050326387	0.060947507426875096	1.8284732707675264	0.20087018071979176	2.66858096361388	0.21857004525507193	0.33290193170885407	0.01309670659614444	2.66858096361388	0.21857004525507193	1.096168050326387	0.060947507426875096	3.1181705616550333	0.13913680809253748	12.867237905095262	12.849204096401097
103	1.1396141946055192	0.0700673515269687	1.457325830712027	0.11594091161721258	0.3574894074633871	0.02202106545841484	2.792175390666201	0.20128774003623048	2.792175390666201	0.20128774003623048	1.1396141946055192	0.0700673515269687	3.101318016137535	0.1366111175716824	12.993921109426648	12.975792370713485
104	1.5431215799473377	0.10617798778304466	2.736717101481978	0.25096207629453954	1.5431215799473377	0.10617798778304466	1.5431215799473377	0.10617798778304466	1.5431215799473377	0.10617798778304466	2.736717101481978	0.25096207629453954	3.195937537762593	0.14777666191218616	13.120903806728533	13.102774986349432
105	1.310183131206231	0.06345524605237023	2.563988067784815	0.14484341594757288	2.9727989086621047	0.2836386372092875	2.563988067784815	0.14484341594757288	1.310183131206231	0.06345524605237023	2.9727989086621047	0.2836386372092875	3.2835621735189138	0.1331197634551006	13.247382306526312	13.22928658824085
106	1.6213831579346427	0.0941980468586808	2.4601126460032514	0.18429442886524092	2.97627217358933	0.17543748205449616	0.7654833903669177	0.05897340828292866	2.97627217358933	0.17543748205449616	1.6213831579346427	0.0941980468586808	3.175748936617166	0.12039146077219733	13.373661317961568	13.355690604778882
107	1.8745359794772734	0.19283034548660988	2.5074625596965534	0.20335064696368724	2.898137978284714	0.16597453699133607	0.6670104351104358	0.029354623492459476	2.898137978284714	0.16597453699133607	2.5074625596965534	0.20335064696368724	3.139185516476717	0.1172598250774496	13.500153910326642	13.482031940563724
108	1.6674958814726093	0.15690305770300883	2.792302170910659	0.33181375731961515	3.0942597445138875	0.21394324116934452	0.5000331653595536	0.03487933321863471	3.0942597445138875	0.21394324116934452	2.792302170910659	0.33181375731961515	3.175258493073112	0.12422080663692923	13.626866641779502	13.60876765363989
109	0.9781457350545253	0.07203139779342645	3.070222940572694	0.13572820195690405	0.2871105801958269	0.00957904959325579	3.070222940572694	0.13572820195690405	0.2871105801958269	0.00957904959325579	0.9781457350545253	0.07203139779342645	3.230082928206795	0.12449226660657015	13.753323641624222	13.735331144095586
110	3.109208587662453	0.13503360025954966	0.3084369871865823	0.012193119227236794	3.109208587662453	0.13503360025954966	3.109208587662453	0.13503360025954966	3.109208587662453	0.13503360025954966	0.3084369871865823	0.012193119227236794	3.123019157007896	0.11252606090379091	13.880068680913428	13.861902070421685
111	3.2141793311884133	0.14003700032947136	0.08823616269280506	0.00546705013332029	3.2141793311884133	0.14003700032947136	3.2141793311884133	0.14003700032947136	3.2141793311884133	0.14003700032947136	0.08823616269280506	0.00546705013332029	3.168815200386408	0.11605895859351967	14.006057866794718	13.988076959020752
112	3.24997387363755	0.12939107172385858	0.2703084814333549	0.0252417482174516	3.24997387363755	0.12939107172385858	3.24997387363755	0.12939107172385858	3.24997387363755	0.12939107172385858	0.2703084814333549	0.0252417482174516	3.0957119579482977	0.10943305720356367	14.132546784695434	14.114432787269399
113	3.2261846330890593	0.13957608585501066	0.39237408030375864	0.06508648967482897	3.2261846330890593	0.13957608585501066	3.2261846330890593	0.13957608585501066	3.2261846330890593	0.13957608585501066	0.39237408030375864	0.06508648967482897	3.076329471342211	0.10951158672169402	14.25902742563904	14.241008363531812
114	3.3841170082832037	0.15093452961492648	0.14812555046318504	0.013873652894257182	3.3841170082832037	0.15093452961492648	3.3841170082832037	0.15093452961492648	3.3841170082832037	0.15093452961492648	0.14812555046318504	0.013873652894257182	3.2057964837023936	0.1151131316936493	14.384805568140102	14.366843220534063
115	3.4105265125659923	0.14120052469655908	0.1725348599021294	0.019680411355111137	3.4105265125659923	0.14120052469655908	3.4105265125659923	0.14120052469655908	3.4105265125659923	0.14120052469655908	0.1725348599021294	0.019680411355111137	3.2942762151182214	0.11638196756524978	14.510426059125763	14.492478834637502
116	3.4838049599429826	0.1288482792615175	0.05953453010582105	0.004366393681664436	3.4838049599429826	0.1288482792615175	3.4838049599429826	0.1288482792615175	3.4838049599429826	0.1288482792615175	0.05953453010582105	0.004366393681664436	3.3079511350947923	0.11276283539766317	14.63578600570485	14.617973932754179
117	3.5533242584002394	0.14201377206547558	0.1804803727414405	0.019926879497029763	3.5533242584002394	0.14201377206547558	3.5533242584002394	0.14201377206547558	3.5533242584002394	0.14201377206547558	0.1804803727414405	0.019926879497029763	3.4296157975318438	0.1188658104122731	14.761974424354964	14.743802448522464
