# Supplementary material for: Mechanisms of chromosome biorientation and bipolar spindle assembly analyzed by computational modeling
Source: eLife. 2020 Feb 13;9:e48787. doi: 10.7554/eLife.48787 (PMC7311174; doi:10.7554/eLife.48787)
Supplement: Source code 1. — Requires C++ compiler, and GSL, GLEW, python2, python3, libyaml, FFTW, GLFW, xQuartz, freeGLUT, libpng, ffmpeg, pkg-config, and png++ libraries. Python libraries should include matplotlib, numpy, opencv-python, panda3d, pandas, PyYAML, and scipy for analysis framework. Used for all simulations except Figure 2—figure supplement 1, panel D: Soft nuclear envelope. Untar and unzip SourceCodeFile1.tar.gz, then use the accompanying Makefile and MakefileIncmk to compile on your system. [file elife-48787-code1.tar.gz › analysis/Data/WT/Pandas/track_005-1_pandas.csv]

	kc0_dist	kc0_err	kc1_dist	kc1_err	kc2_dist	kc2_err	kc3_dist	kc3_err	kc4_dist	kc4_err	kc5_dist	kc5_err	length	length_error	time_kc	time_length
0	0.23998714719128383	0.009983152432448386	0.23998714719128383	0.009983152432448386	0.23998714719128383	0.009983152432448386	0.23998714719128383	0.009983152432448386	0.23998714719128383	0.009983152432448386	0.23998714719128383	0.009983152432448386	0.5433425189199623	0.033518716510143126	0.018607483141563227	0.0
1	0.2050512063971304	0.021999703914225954	0.3795901855059441	0.018236875302260834	0.2050512063971304	0.021999703914225954	0.2050512063971304	0.021999703914225954	0.2050512063971304	0.021999703914225954	0.3795901855059441	0.018236875302260834	0.5638634761869842	0.04416637763392607	0.1489989237229384	0.1303310215133686
2	0.226238576502788	0.059799436948371365	0.8025506797504798	0.2766746170719436	0.8025506797504798	0.2766746170719436	0.8025506797504798	0.2766746170719436	0.8025506797504798	0.2766746170719436	0.226238576502788	0.059799436948371365	0.8505283627522819	0.2819938861964076	0.2789992553453404	0.26049961368577285
3	0.4113322569357995	0.10963561550894982	0.5498433243103175	0.16994088416751438	0.4113322569357995	0.10963561550894982	0.4113322569357995	0.10963561550894982	0.4113322569357995	0.10963561550894982	0.5498433243103175	0.16994088416751438	0.8914599925463202	0.3996360929148557	0.41060343073050354	0.39168559177042017
4	0.5409072322642283	0.1838581838846941	0.5126806395522147	0.1347081443073807	0.5126806395522147	0.1347081443073807	0.5126806395522147	0.1347081443073807	0.5126806395522147	0.1347081443073807	0.5409072322642283	0.1838581838846941	1.1710496847548573	0.5068039476351712	0.5422514506461676	0.5235520882147763
5	0.2739308502960694	0.04229270511002796	0.13415016814377653	0.0148150303903093	0.13415016814377653	0.0148150303903093	0.13415016814377653	0.0148150303903093	0.13415016814377653	0.0148150303903093	0.2739308502960694	0.04229270511002796	0.6741766739949829	0.1798644165176154	0.6736475493611148	0.6546798601183599
6	0.42621452945845095	0.013488076497216159	0.34760443483736647	0.0571275634640709	0.34760443483736647	0.0571275634640709	0.34760443483736647	0.0571275634640709	0.34760443483736647	0.0571275634640709	0.42621452945845095	0.013488076497216159	0.7621714484106066	0.08937969568712653	0.8058851752289615	0.7871317991770226
7	0.36755814126649056	0.011355955102741842	0.2850832178467353	0.055656852997226905	0.36755814126649056	0.011355955102741842	0.36755814126649056	0.011355955102741842	0.36755814126649056	0.011355955102741842	0.2850832178467353	0.055656852997226905	0.6643306074798038	0.047988041582452956	0.937490289058656	0.9186729355641771
8	0.1635502416706628	0.039913022464297745	0.35660199014710187	0.06292977870973021	0.35660199014710187	0.06292977870973021	0.35660199014710187	0.06292977870973021	0.35660199014710187	0.06292977870973021	0.1635502416706628	0.039913022464297745	0.9234008315609307	0.28380604338047877	1.069109316738198	1.0502325560727688
9	0.8032913715078838	0.14079844885583345	0.4129714055118842	0.05797136963771989	0.4129714055118842	0.05797136963771989	0.4129714055118842	0.05797136963771989	0.8032913715078838	0.14079844885583345	0.8032913715078838	0.14079844885583345	0.7767261713745623	0.038889713359459455	1.2023628485129039	1.183196457222503
10	0.6533091597638899	0.11916833287582247	0.20990535729528384	0.042662367102584	1.0514932320426733	0.2140553167591566	0.20990535729528384	0.042662367102584	0.6533091597638899	0.11916833287582247	1.0514932320426733	0.2140553167591566	0.848092999251039	0.10384130153238434	1.335757495656601	1.3168953036908417
11	0.22731848860421294	0.016755113822249895	0.4786200325760211	0.07480562598115564	0.7422928495207728	0.0800901510692307	0.4786200325760211	0.07480562598115564	0.4786200325760211	0.07480562598115564	0.22731848860421294	0.016755113822249895	0.9184243542069471	0.050472254999853576	1.4686997121330352	1.449653279005603
12	0.7455858539582985	0.06023097495681849	0.48803804005109597	0.04594150249615838	1.0231051978180536	0.08892727688309814	0.48803804005109597	0.04594150249615838	0.7455858539582985	0.06023097495681849	1.0231051978180536	0.08892727688309814	1.065440123162206	0.094521488870415	1.6011434978938262	1.5821702753964633
13	0.4566123871461268	0.010593726952291348	0.2068200075025232	0.01772352383776562	0.9887601056389339	0.10895886645348436	0.2068200075025232	0.01772352383776562	0.9887601056389339	0.10895886645348436	0.4566123871461268	0.010593726952291348	1.025966197940722	0.05961796912703826	1.7343080999846618	1.7153631366364306
14	0.3583311439904294	0.028827351111557032	0.5761669769965705	0.009067924177017104	0.3583311439904294	0.028827351111557032	0.3583311439904294	0.028827351111557032	0.3583311439904294	0.028827351111557032	0.5761669769965705	0.009067924177017104	1.0857157935034338	0.01945509797422102	1.8670932254483297	1.848240247532743
15	0.32681060751758667	0.05425182233642806	0.6596428565600349	0.08863446038319837	0.32681060751758667	0.05425182233642806	0.32681060751758667	0.05425182233642806	0.32681060751758667	0.05425182233642806	0.6596428565600349	0.08863446038319837	1.2465403129766952	0.12810981257457268	1.9992448992426022	1.9803109338054254
16	0.24372036675384653	0.040553435680003476	0.5540575545300092	0.03546176087585542	0.29588548120672287	0.02606776261626903	0.5540575545300092	0.03546176087585542	0.29588548120672287	0.02606776261626903	0.24372036675384653	0.040553435680003476	1.1050088301864236	0.03283561259011251	2.130610875993568	2.111862967521369
17	1.0774021916530871	0.1355639778144294	0.7680681251236461	0.025429479823282652	0.33118471315319675	0.012386179576247708	0.33118471315319675	0.012386179576247708	0.7680681251236461	0.025429479823282652	1.0774021916530871	0.1355639778144294	1.242475808057527	0.06174203788653751	2.261805612943117	2.242949066536
18	0.9423289468258601	0.019612778899874533	0.5753287579937588	0.01627784371676308	0.9423289468258601	0.019612778899874533	0.9423289468258601	0.019612778899874533	0.9423289468258601	0.019612778899874533	0.5753287579937588	0.01627784371676308	1.203510831263807	0.024494952995759236	2.3948410830833504	2.3758703027748367
19	0.8456576826948444	0.01848787002005924	0.5074933113052297	0.020333647204758373	0.5074933113052297	0.020333647204758373	0.5074933113052297	0.020333647204758373	0.5074933113052297	0.020333647204758373	0.8456576826948444	0.01848787002005924	1.261588362121271	0.05185177186493288	2.5280759946628253	2.5090518696094373
20	0.9911669253275422	0.035132750222914545	0.4835131964826706	0.018654191271393065	0.4835131964826706	0.018654191271393065	0.4835131964826706	0.018654191271393065	0.4835131964826706	0.018654191271393065	0.9911669253275422	0.035132750222914545	1.3338813633537803	0.053616277606608774	2.6600669500228196	2.641339245927161
21	0.9354943170748847	0.027764116058853178	0.5072405884531467	0.04308030097244335	0.5072405884531467	0.04308030097244335	0.5072405884531467	0.04308030097244335	0.5072405884531467	0.04308030097244335	0.9354943170748847	0.027764116058853178	1.3442768081783623	0.0695215562628573	2.792368965635967	2.773405009835581
22	0.9648747255306104	0.050726645999983264	0.5130300297788928	0.042503948936040904	0.9648747255306104	0.050726645999983264	0.9648747255306104	0.050726645999983264	0.9648747255306104	0.050726645999983264	0.5130300297788928	0.042503948936040904	1.3690519675470076	0.054591276057637965	2.9254419328934507	2.90635411609849
23	0.9643351542964751	0.020859033042122197	0.46330785643536393	0.006981877966508713	3.0174319099334213	0.08391674273238603	0.9643351542964751	0.020859033042122197	0.9643351542964751	0.020859033042122197	0.46330785643536393	0.006981877966508713	1.4022936366563135	0.026971082709215187	3.0588613757941827	3.039823057044639
24	0.9248772111556769	0.022418263741756116	0.5002875894679125	0.018124944744018774	3.0259413206759325	0.09530861433239005	0.9248772111556769	0.022418263741756116	0.9248772111556769	0.022418263741756116	0.5002875894679125	0.018124944744018774	1.392687530348417	0.028245139908405485	3.191014115022358	3.172186311155873
25	0.8978389444759447	0.015239372123593517	0.5080599234568701	0.008883763441433346	2.9060325285298463	0.10393803816840001	0.5080599234568701	0.008883763441433346	0.5080599234568701	0.008883763441433346	0.8978389444759447	0.015239372123593517	1.421798461752983	0.029469969984144802	3.323015844986211	3.304162922772083
26	0.9244120177782582	0.018112624695466588	0.5503456733905496	0.021886731245333527	0.5503456733905496	0.021886731245333527	0.5503456733905496	0.021886731245333527	0.5503456733905496	0.021886731245333527	0.9244120177782582	0.018112624695466588	1.4664066870762198	0.02732754098190684	3.4539358877140756	3.4353588972812825
27	0.9892065577725629	0.01693889598233028	0.5431945855102911	0.007133260226401697	0.5431945855102911	0.007133260226401697	0.5431945855102911	0.007133260226401697	0.5431945855102911	0.007133260226401697	0.9892065577725629	0.01693889598233028	1.5352548404104387	0.029455874492722887	3.585151505242221	3.566305351168852
28	1.03388190760591	0.015881072504135188	0.6428381233006552	0.011336239716311987	1.03388190760591	0.015881072504135188	1.03388190760591	0.015881072504135188	1.03388190760591	0.015881072504135188	0.6428381233006552	0.011336239716311987	1.5119621384174153	0.028735317647940004	3.7182644697524383	3.699145107779852
29	1.0054553558631143	0.017183867403615435	0.6045211934590352	0.013817438222298799	3.1678844930655896	0.16903541108808676	0.6045211934590352	0.013817438222298799	0.6045211934590352	0.013817438222298799	1.0054553558631143	0.017183867403615435	1.5699686781498223	0.03264566052935858	3.8503402093680523	3.831569630128508
30	0.9359558781061957	0.014183212700726798	0.49416394127247887	0.016977700715970725	3.4173996611706716	0.2965916111803635	0.9359558781061957	0.014183212700726798	0.9359558781061957	0.014183212700726798	0.49416394127247887	0.016977700715970725	1.5492740077328082	0.03419025761977124	3.982507839305069	3.9634871223743335
31	1.0935698268011989	0.03768853506026917	0.7562173079423222	0.06015997737691897	0.729179178033684	0.055952883488499396	1.0935698268011989	0.03768853506026917	0.7562173079423222	0.06015997737691897	0.729179178033684	0.055952883488499396	1.608580105934504	0.04846554496730661	4.1157274239045565	4.096829213520393
32	1.05727895976011	0.019752883499837674	0.5873490215807879	0.021462513638061932	0.8427654823480177	0.052052921832613126	1.05727895976011	0.019752883499837674	0.5873490215807879	0.021462513638061932	0.8427654823480177	0.052052921832613126	1.5994871000349162	0.034460050625402146	4.247986927900255	4.229061935104638
33	0.9548634588911297	0.031046806715752925	0.5858067121736326	0.03176726743887296	0.9548634588911297	0.031046806715752925	0.9548634588911297	0.031046806715752925	0.9548634588911297	0.031046806715752925	0.5858067121736326	0.03176726743887296	1.5714494271904218	0.03883176001550086	4.380736172581406	4.36170401113522
34	0.9179833717760962	0.03233348418534605	0.3155670160131846	0.0222686045222305	0.7673266002497554	0.0383511541137083	0.3155670160131846	0.0222686045222305	0.7673266002497554	0.0383511541137083	0.9179833717760962	0.03233348418534605	1.5719916187948926	0.04268688817236327	4.513467953908028	4.494491709700626
35	0.9585148148906405	0.03306095149836828	0.38988458133890036	0.016652392077803075	0.9882220925656763	0.07015943843292811	0.38988458133890036	0.016652392077803075	0.9882220925656763	0.07015943843292811	0.9585148148906405	0.03306095149836828	1.626180157044694	0.04164478029309812	4.646062882152385	4.627144424626648
36	0.962024086520195	0.027002589505218392	0.6211510852018014	0.06864937285179608	0.5047491041990267	0.018136907640985325	0.962024086520195	0.027002589505218392	0.5047491041990267	0.018136907640985325	0.6211510852018014	0.06864937285179608	1.5974666449230526	0.03554354188060293	4.778683846040452	4.759840706040497
37	1.4289691144741443	0.06596821406995666	1.0502933642581667	0.05325917137806925	0.6373394525676299	0.03938179536556333	0.6749812766213279	0.05504698242161187	3.914246363426084	0.5228356504657267	0.6373394525676299	0.03938179536556333	1.6990994950393705	0.03484627027068805	4.912065244876612	4.892889615908358
38	0.7755684578715711	0.03149471389920371	0.7075716564703577	0.023302791008848217	0.43195208209459485	0.011488987323878277	0.37221410442234965	0.01591429261931356	3.169598524575316	0.1528452322640292	1.301281963587494	0.019859638785260175	1.7126196447457904	0.03587882617031859	5.045780876289543	5.026623404993897
39	0.8754088842508834	0.03707213205972749	1.061846103920643	0.11859272268077213	0.38047382660589635	0.0073721627159850775	1.404434404378334	0.0497315356964598	0.8754088842508834	0.03707213205972749	0.38047382660589635	0.0073721627159850775	1.7013852991173024	0.04010437803146859	5.178822863311853	5.1598725614884655
40	0.9665001653419355	0.05647951571716557	0.7091612897956441	0.02337309555973091	0.40422557624126426	0.02230348202266283	1.3448472977902752	0.035785344238669886	1.3448472977902752	0.035785344238669886	0.7091612897956441	0.02337309555973091	1.7042873465908805	0.02767624427992354	5.311516497283165	5.292558758977924
41	1.1427838002806203	0.02365182498605937	0.9151535838798407	0.13683665510965967	0.4563815127151325	0.011989342361538126	1.2025035233068155	0.030191455913248753	0.4563815127151325	0.011989342361538126	0.9151535838798407	0.13683665510965967	1.7501701633055649	0.02954431477874269	5.44356084078733	5.424773655491388
42	1.2821850584898467	0.06905093364106682	0.8433012216963214	0.031225222284421768	0.5496183294721834	0.0481112006305361	1.1821312532112416	0.048664561398554684	0.5496183294721834	0.0481112006305361	1.1821312532112416	0.048664561398554684	1.7761422420304946	0.0417533993399796	5.575975393350702	5.557069744239508
43	1.135311269740292	0.036726272753621725	0.8712770690403048	0.04549431789068175	0.8042988450927228	0.1348768166071818	1.043677104002816	0.08383105086065129	0.6037141044517446	0.10466207452914444	1.043677104002816	0.08383105086065129	1.7141128250759812	0.029882346528089035	5.707576654783024	5.6887460026034375
44	1.112545338956181	0.019416061236485833	0.7915416720683676	0.021410621467260322	0.4846936930768418	0.022225342174179145	1.112545338956181	0.019416061236485833	0.4846936930768418	0.022225342174179145	0.7915416720683676	0.021410621467260322	1.859573964153368	0.042447512129315704	5.839474607467661	5.8205264108691095
45	1.4533227668551283	0.026211530639588976	0.9606402242016502	0.03554949332253699	0.5926784019441403	0.014823222709577985	1.3728351401544532	0.036185259100274064	0.5926784019441403	0.014823222709577985	1.4533227668551283	0.026211530639588976	1.822762900660097	0.035989513760430344	5.970800860243425	5.952180929709723
46	1.6672270843987211	0.04366646327504319	1.0322543436385485	0.021852969192448453	0.7239782336094441	0.04550957001326104	1.6672270843987211	0.04366646327504319	1.0322543436385485	0.021852969192448453	0.7239782336094441	0.04550957001326104	1.9917908698369307	0.07720475014363538	6.101709956976364	6.082945722091371
47	1.5162431645459253	0.03247730688629998	0.9383712395111733	0.02082469035269871	0.6283032659564699	0.017285511450139374	1.5162431645459253	0.03247730688629998	0.9383712395111733	0.02082469035269871	0.6283032659564699	0.017285511450139374	1.8480765605773846	0.050212184832897765	6.232818431556611	6.214179773658974
48	1.6388764345017854	0.03835858474033338	1.1755525421571913	0.0406172975489029	0.7260399386425612	0.025711030642919297	1.1189384614489117	0.02744107825397522	1.6388764345017854	0.03835858474033338	1.1189384614489117	0.02744107825397522	1.8836778156662113	0.04328070177702501	6.36518396193378	6.346087812928062
49	1.6843268190437124	0.03458278114516028	1.3479610533118094	0.030876337221500322	0.837440731891961	0.05606579148274764	1.1362768778663124	0.050522705176763494	1.6843268190437124	0.03458278114516028	1.3479610533118094	0.030876337221500322	1.9373799914729781	0.049612756154764744	6.498164485165267	6.479270064642773
50	1.5645925549869442	0.037211356574549624	1.20474247774709	0.043522865580549956	0.8015794654427633	0.017049316575067475	1.5645925549869442	0.037211356574549624	0.8015794654427633	0.017049316575067475	1.20474247774709	0.043522865580549956	2.0832774936026586	0.056807589192759134	6.631145256086433	6.612111576481576
51	1.0357476903425265	0.026738277166284553	0.9392170261944528	0.03712106947611136	0.3710967204029905	0.017622859625915033	0.3710967204029905	0.017622859625915033	1.0357476903425265	0.026738277166284553	0.9392170261944528	0.03712106947611136	2.046403102749762	0.04935111898749822	6.761747172605392	6.743224043778722
52	1.1772173133919916	0.08728424082111509	0.9240663231442735	0.05913679807860119	0.8012443742938792	0.08390334723844799	0.5709692083530848	0.08052972001013399	2.8774720150989115	0.20521691736827505	0.9240663231442735	0.05913679807860119	2.136680508877203	0.0890500602425935	6.89292872790602	6.874113551512169
53	1.1173721450089438	0.021090320895444034	0.920067803247953	0.04276824983852393	0.5824693254478546	0.014651004862643176	0.5441335079010698	0.11451801971280402	3.07858832502442	0.1362036220993916	1.1173721450089438	0.021090320895444034	1.9916340001411923	0.05079152155429597	7.025409247458145	7.006442653305704
54	1.4795330951832206	0.13346257018199628	0.9569432168108396	0.043732605556266194	1.279437053701412	0.18749760543943314	0.2653802124433591	0.018266199158669887	3.156843034448492	0.2044027863171559	0.9569432168108396	0.043732605556266194	2.069706482601445	0.08899077730382624	7.157571849567745	7.138682869224813
55	1.497342885989277	0.07500228015390563	0.9093172046582325	0.045300999967477364	0.42629359138585116	0.00790934602826899	2.365847528337319	0.7125073897714692	2.3255676553701177	0.934453066788187	1.497342885989277	0.07500228015390563	2.8475309016484505	0.21446078880135613	7.289598390170538	7.27084124482997
56	1.9787577853645009	0.16463944398925695	0.5810385737304657	0.017588578181055914	0.7133482998900129	0.05919360988955347	1.4625746167337677	0.08971153997975019	1.9925230496582358	0.46303234201262006	1.9925230496582358	0.46303234201262006	2.4853010128693658	0.128462261515984	7.42169618508538	7.402809862140223
57	2.0296398196504333	0.24958463470921688	1.0681631756506285	0.09947418437177422	0.7452431167887535	0.07849551728205657	1.604997598569478	0.11441646583144796	1.3582731602397053	0.11372757226821091	1.3582731602397053	0.11372757226821091	2.21370085917697	0.13458401372746556	7.552134422100775	7.5335919366532575
58	2.030863852127785	0.2144326980190781	0.753576599579912	0.030375489568655666	0.749422036762658	0.08396417785326539	1.964402664656123	0.4508454590054771	1.757953035468378	0.3034915855144741	1.528319526827087	0.24459977009541592	2.1992035552601514	0.1141283638506767	7.6819090411717434	7.6632661709702745
59	1.7867139009624795	0.13048168794335754	0.9894160269486026	0.12826249414982036	1.184732516912486	0.35252509968597434	1.3141276313697587	0.13302303896258252	1.386520458945351	0.2598503534070998	1.2678575044686922	0.053192955671407714	2.1863076300524464	0.09712642639625385	7.812088391917922	7.793517166174934
60	1.3176964610059954	0.0555813688736273	0.5720957561541331	0.04600149158267613	1.2772516814067618	0.27869569190158305	0.9523329683352428	0.04137721400132464	1.1459115033997538	0.140617654475427	1.4420109363305724	0.09848797342666213	2.448680063357397	0.1402348628492555	7.943778467216843	7.924792520216035
61	2.04788047267107	0.1814986624704779	0.8832508481873249	0.06771035966771173	0.5924817461214378	0.028662923537720555	1.644596788039962	0.18186526499613204	0.9829225695930637	0.06952393790462782	1.9993586225720694	0.7151159357878325	2.5692263433717693	0.12974510816682788	8.0769771006733	8.057915802637247
62	1.979654870770112	0.15965419870644487	1.2404881526396632	0.20548449789353956	0.5406784305865352	0.022708269291981817	1.478108464908092	0.09303260429141692	1.478108464908092	0.09303260429141692	1.2404881526396632	0.20548449789353956	2.5535181252691315	0.1202724090886271	8.209273911406536	8.190488823842381
63	1.8569571905698234	0.10715933670411039	1.2072712217903443	0.31410398594973016	1.5560438401623773	0.2451595646072455	0.8955753105765865	0.07429231663356185	1.3101947464983497	0.04822216667859058	1.5295978212537271	0.15550029507052732	2.341072186876198	0.12003144778908478	8.341716764605843	8.322798261260427
64	2.2811775699012173	0.1849536917582578	2.177640537495833	0.7789766118571916	0.7258945209119287	0.05606601924682622	1.7482154323042303	0.10852579276924827	1.984237165090338	0.2342321284791764	1.7482154323042303	0.10852579276924827	2.679744779395288	0.2039056264874628	8.474449705089816	8.455601477721821
65	1.878581486516891	0.15310066164733646	1.1016908071610494	0.06432606294448967	1.0655995752570924	0.07201083112472133	1.469510964630356	0.08669629472599225	1.1016908071610494	0.06432606294448967	1.469510964630356	0.08669629472599225	2.53716804833688	0.13751949241965647	8.605930131921587	8.5870980746052
66	0.7503630737727716	0.04342030596583561	1.2580350665918945	0.07336904835792227	1.1547841849024068	0.05904015104918241	0.7503630737727716	0.04342030596583561	1.1547841849024068	0.05904015104918241	1.2580350665918945	0.07336904835792227	2.2689188941399103	0.07521400851424967	8.736926539261558	8.71817058756943
67	0.4194342684455825	0.01777178152339224	0.9429088484807852	0.04297524223846129	0.8634976869292428	0.09418283904512105	0.33041436011742326	0.027623402084587807	0.9429088484807852	0.04297524223846129	0.4194342684455825	0.01777178152339224	2.202985730607193	0.055021021642323704	8.868169307486705	8.849544016912047
68	0.9198765089609803	0.06369803997070231	1.019733364398889	0.08000215641427838	1.3080731442863007	0.06896350308732137	0.5993808524393232	0.05508327301057903	1.3080731442863007	0.06896350308732137	0.9198765089609803	0.06369803997070231	2.338759408191312	0.09757505697912258	8.999170108566025	8.980391302592631
69	0.7168497388108214	0.013449817757136402	0.9111906268709894	0.04135388779591384	1.4227117341602282	0.03930871329549989	0.44140915449597573	0.02439871856234603	0.7168497388108214	0.013449817757136402	1.4227117341602282	0.03930871329549989	2.308303364569931	0.11430104719240944	9.12923490596868	9.110661662776096
70	0.7713271769305533	0.022527989889566825	1.164803371951089	0.07121497431670792	1.2701496483679717	0.02838294006301342	1.838587170858323	0.02919396298822148	0.8079631915526057	0.01740990100234545	1.838587170858323	0.02919396298822148	2.1971769282092675	0.048795368614014296	9.260195651639696	9.241385300632247
71	0.5105717919975683	0.025383420299633464	1.546845595058521	0.23614038435394577	1.5997150919814562	0.07457025288416061	1.2031533954663378	0.1483381451954069	1.1213009265297076	0.047097712355571746	0.5105717919975683	0.025383420299633464	2.2953302638271227	0.09009690077538073	9.39205039033143	9.373194436525486
72	1.918401320350174	0.1722832538600003	1.7869693435307137	0.052332255873384824	1.3289236692634088	0.05638537793066694	1.0633817620552541	0.03353373132142367	1.0633817620552541	0.03353373132142367	1.7869693435307137	0.052332255873384824	2.568602625476919	0.13697365564588412	9.52493030133521	9.505945428042203
73	2.429373715108591	0.21363111079269712	2.4924611592099604	0.2769814537011502	2.412527223600459	0.26966905734321817	2.0102999718930037	0.20291518526814387	2.429373715108591	0.21363111079269712	2.0102999718930037	0.20291518526814387	3.1797428484444232	0.2694578114775196	9.658726999065207	9.639646013697137
74	2.998270258710701	0.5203505116487045	1.9667530669869386	0.14393889954236216	2.6071650226723984	0.41321784469406514	1.4486185334074193	0.11739764530072914	0.7101977775376574	0.02656532984714466	1.4486185334074193	0.11739764530072914	3.319034943019399	0.28638701989546006	9.791872880283714	9.772844287237417
75	3.174157801927845	0.7824692791957533	2.3236659382768177	0.24440605310848446	1.535476012829174	0.14662361586575393	0.6493380581847894	0.06810966323291977	1.2262514269478955	0.11397962005558641	1.535476012829174	0.14662361586575393	3.475389733065917	0.3153467485282193	9.924047104162296	9.905179362767587
76	2.547197562936902	0.2708493360129138	2.4912108837909117	0.3218837363793785	3.144107288584255	0.8784252147890598	1.1740081017482489	0.14303435565802197	1.3852335621493306	0.14678827001288072	2.547197562936902	0.2708493360129138	3.3291836030295636	0.41945717724529746	10.05654302231438	10.037649756539416
77	3.1612249078930623	0.7926260657652707	1.3289296638274244	0.13280395376540097	1.6555409594981447	0.17951012515856718	0.1141063047405935	0.02188654624217325	1.5114405060359961	0.1559862512288223	1.6555409594981447	0.17951012515856718	3.388243730607507	0.37288059357045533	10.188552953230388	10.16970440584248
78	1.2099890302863197	0.13330242504210787	1.2586320969873652	0.1318518491423854	0.7947873840008437	0.10412665157863939	0.44458662536139915	0.008936528481581787	1.097149209603589	0.19528903825257157	3.0618440737476695	1.385813575215773	2.853177969164625	0.38272676700180125	10.320645131879806	10.30170699465867
79	0.7596844805149351	0.058744957311117486	2.7171944788522713	0.29708762871608635	0.7156813834993169	0.05610009195297775	0.11216359157357886	0.004661601330087805	3.035928025647517	1.2853997817552902	0.7156813834993169	0.05610009195297775	2.895275856392731	0.2425071313186876	10.451504274036145	10.432991247351925
80	1.0752093145396342	0.10490555629346576	2.254337311794347	0.21768046149562714	0.6457992982575433	0.06511402186404587	0.3850462978529633	0.006753413191920308	1.0779612076412013	0.127772725908109	1.0752093145396342	0.10490555629346576	2.8666139938883326	0.28392939179450344	10.583535289475794	10.564429257544246
81	1.6378807875745804	0.2550383966849162	1.9080617082501	0.13221418203316357	0.8508936196613368	0.04650437791210177	0.16733527606041493	0.0033958934041992315	0.9072738079239683	0.12137242169072972	1.9080617082501	0.13221418203316357	2.7655554840135315	0.2077383537067214	10.71642150451304	10.697533486383358
82	1.7439741767369374	0.13090815323210667	2.440274856242889	0.26268971826338516	1.09840528295249	0.06736242280566389	0.22564559350638105	0.004506163809678146	0.9655318669703428	0.07396275241953301	0.9655318669703428	0.07396275241953301	2.647952367446304	0.18740969172278338	10.849382777147424	10.830319666179435
83	1.72446033030334	0.1245404879700362	1.4661353300380706	0.12366747920720152	0.8632569028099721	0.05185872523532651	0.16803515254422233	0.00328505017619969	0.8632569028099721	0.05185872523532651	1.72446033030334	0.1245404879700362	2.481092249058206	0.17104971246897657	10.982010659157151	10.963034136977033
84	1.443040692143774	0.09426808809840538	1.7850640950529615	0.10232253211337435	1.2644406131394033	0.09294606451132215	0.6513777394365825	0.013349232754006077	0.6513777394365825	0.013349232754006077	1.2644406131394033	0.09294606451132215	2.4157377080459987	0.16572969838479615	11.116177607602115	11.096987055595347
85	1.5614595817467944	0.12127579048879818	2.374745436776017	0.189228303551586	1.7281480622246854	0.21247908338050445	0.63741598288525	0.0484394568495861	0.19077195492638085	0.004666814360708956	0.63741598288525	0.0484394568495861	2.4799971327733945	0.15900494621978611	11.24998274927374	11.231064943914754
86	1.1460585923782818	0.08534454546917249	2.159531409584318	0.1505261528345669	0.3361464058990999	0.0069126998997461496	0.3361464058990999	0.0069126998997461496	1.1460585923782818	0.08534454546917249	2.159531409584318	0.1505261528345669	2.486968829719729	0.17183735517777848	11.381398313787969	11.362593828365256
87	1.1062039610456127	0.07607235548795413	2.0106727408054152	0.14155470261103711	0.3370833964056571	0.007672797316936556	0.34841339454076353	0.008018058792557337	1.1062039610456127	0.07607235548795413	0.3370833964056571	0.007672797316936556	2.9549530083313758	0.25239723799960234	11.513433860386407	11.494529987551408
88	0.6522612299972762	0.050971317836634944	1.615236925343426	0.14608026472469646	0.056590645986099995	0.0011566409884031714	0.7033662561094174	0.09698886350501984	0.056590645986099995	0.0011566409884031714	0.6522612299972762	0.050971317836634944	2.474830605589052	0.18402318555908792	11.647424483847383	11.628146724487076
89	0.7123001121886524	0.014810161540029903	1.634122905408863	0.09671371754783668	0.3447278200446733	0.007108665315182614	0.8385312163680848	0.07820710789613457	0.7123001121886524	0.014810161540029903	0.3447278200446733	0.007108665315182614	2.4199007180970873	0.14870556124518128	11.781328889306172	11.762277979831378
90	0.4756764175236376	0.030100410679407382	1.5358087086108076	0.1374092092724262	0.34267334357807827	0.006100288001018943	0.5582870728042907	0.08870607208638931	0.4756764175236376	0.030100410679407382	0.34267334357807827	0.006100288001018943	2.424526304410633	0.22782500619948096	11.914855178997824	11.89580235722349
91	1.0850731802646112	0.09187143171008999	1.7338385540275474	0.1380403165996294	0.04454087423226588	0.0011495991172590174	0.45809021110959036	0.040079190129834324	0.45809021110959036	0.040079190129834324	1.0850731802646112	0.09187143171008999	2.639888242531849	0.21103470384556583	12.046230493184533	12.027501810884553
92	1.5579615498943622	0.11851602244672424	1.1797772622860958	0.037435101712956276	0.50319821175763	0.10223649908799338	0.4827452484738704	0.009941053494080705	0.4827452484738704	0.009941053494080705	1.5579615498943622	0.11851602244672424	3.0935833533288446	0.18786634376241965	12.178428715004566	12.159429003485265
93	1.6389704740583253	0.08912670305454214	0.6633200204079762	0.01257395049277925	0.6633200204079762	0.01257395049277925	0.6633200204079762	0.01257395049277925	0.6633200204079762	0.01257395049277925	1.6389704740583253	0.08912670305454214	2.6118713345546936	0.16330713250777198	12.312039604802154	12.293066667914117
94	1.7043652847832103	0.08254559264649819	0.7730851386303109	0.017203036257094434	0.12235536176649757	0.003420426118249207	0.7730851386303109	0.017203036257094434	0.7730851386303109	0.017203036257094434	1.7043652847832103	0.08254559264649819	2.2521310931122223	0.086706958187501	12.445835123577616	12.426713453154658
95	1.8395828189699182	0.10199885960466372	1.1077256396187847	0.026284115617499573	0.6251220691469614	0.01586348106022141	1.4382266468878278	0.05903674658898423	2.3015561660531034	0.12205694776183001	1.1077256396187847	0.026284115617499573	2.192491381083649	0.06793426291113239	12.579015316763341	12.55999620423919
96	1.346353660329052	0.06281506716882937	0.8139502345248236	0.019970115805301773	0.41030303480745195	0.011697263208586474	1.0873786668703018	0.059764347883168575	2.0198841058422072	0.10409785977292674	0.8139502345248236	0.019970115805301773	2.315738483528884	0.0701150246131427	12.713386465045996	12.694148627940693
97	0.9450016522323785	0.02602966064750153	0.29707208212018144	0.005797493216982132	0.8677335153985507	0.05226735407041004	1.600237507899308	0.07035808036391432	0.9450016522323785	0.02602966064750153	0.29707208212018144	0.005797493216982132	2.132191742569163	0.07039056132537301	12.847611673525178	12.828453889128388
98	0.7736623152808482	0.022943734735036244	0.23178560416224284	0.004133277123662098	1.2026759941050915	0.1607025333291861	1.6764368063463566	0.1416180864320545	0.7736623152808482	0.022943734735036244	0.23178560416224284	0.004133277123662098	1.9049792228568667	0.07611223557136301	12.980626604372139	12.961740595337597
99	0.8563278509216015	0.032777374844582166	0.2402305365306094	0.0046261554869058965	0.5408228296289705	0.014307672798051906	2.133035838880417	0.15491518506162685	0.8563278509216015	0.032777374844582166	0.5408228296289705	0.014307672798051906	2.1545231918646035	0.09480754801493332	13.11352869388884	13.094353963704128
100	0.47378468590518835	0.01334664476614323	0.2595587422454568	0.007872961479636625	0.31294022233466945	0.00836837700164126	1.2245078560464753	0.12244381264925576	0.31294022233466945	0.00836837700164126	1.2245078560464753	0.12244381264925576	2.189568870534182	0.17008062889675346	13.246418489695452	13.22741817946568
101	0.983269408700401	0.04702358992731183	0.0670150453646811	0.0015222748042481539	0.4790066400511349	0.010971926628178662	0.983269408700401	0.04702358992731183	0.0670150453646811	0.0015222748042481539	0.4790066400511349	0.010971926628178662	2.1154244823927066	0.07763677408369818	13.380094526424463	13.360925717525939
102	1.1867859428540446	0.05353385349889019	0.4439596324462971	0.009798782144205516	0.8020539505521692	0.02014935748824231	1.1867859428540446	0.05353385349889019	0.4439596324462971	0.009798782144205516	0.8020539505521692	0.02014935748824231	2.094211698640118	0.1293264599816191	13.514389541929246	13.495307079640215
103	1.582917968936375	0.03657159584850875	0.7342559879098554	0.037787106537794914	1.0856561750492029	0.026232657678579924	1.0856561750492029	0.026232657678579924	1.582917968936375	0.03657159584850875	0.7342559879098554	0.037787106537794914	2.061460867514028	0.06599961883650338	13.648011131263265	13.628953102271874
104	1.6799102891470754	0.06740949922329317	0.26112539919790256	0.006715064935360318	0.7659878460390596	0.018033994077540232	1.1064806396146736	0.031114318650417836	0.7659878460390596	0.018033994077540232	1.6799102891470754	0.06740949922329317	2.1313933973004953	0.07421328269189109	13.780654387123537	13.761640414705887
105	1.7243076011044545	0.1169709480226267	0.853126020896633	0.02032230419667769	0.8964299472823218	0.03626677007078927	1.2169570919966815	0.05609342620441635	0.8964299472823218	0.03626677007078927	1.2169570919966815	0.05609342620441635	1.70144431219861	0.07290984029936806	13.913676687376462	13.894802035134072
106	1.843449789544703	0.08286144174621231	0.44505884525616485	0.01018439330806997	0.956116218095697	0.022266450387807224	1.5143563249261096	0.061668647708277194	1.5143563249261096	0.061668647708277194	0.956116218095697	0.022266450387807224	2.194281926266487	0.06948964301782261	14.04670966437629	14.027760559830266
107	1.6592410472709431	0.08592686457267606	1.2584008846034689	0.20292427017642753	0.6661617281662301	0.019698986397493068	1.7087078719262176	0.15386785563882904	3.231008592803195	1.1723087809473791	0.6661617281662301	0.019698986397493068	2.328972419155556	0.11507556988312279	14.179573850113389	14.160412178824124
108	1.6798118304275955	0.10602169303819102	1.5339382542945184	0.1750672138855645	1.0942160896187874	0.08143454650955306	1.894743329097995	0.16290864675556535	3.3973548822074253	1.2682282476690214	1.6798118304275955	0.10602169303819102	2.596782271236479	0.14512305733078457	14.311911462824249	14.293078160739945
109	1.6391097503684269	0.09578093470085222	1.5030303803538596	0.16931729330515174	0.9761224631725371	0.05231710509799978	2.1453514277423453	0.1468036528965727	0.9761224631725371	0.05231710509799978	1.6391097503684269	0.09578093470085222	2.7704230525099276	0.13667884156987217	14.444554604929122	14.425625748960346
110	1.3677715112630486	0.042807962967131574	0.9526670085389807	0.02337725416081582	1.220545153597291	0.04750757816043435	1.9267364520413932	0.06513798482646431	1.3677715112630486	0.042807962967131574	0.9526670085389807	0.02337725416081582	2.3593122079157767	0.0828245863071416	14.577419090091391	14.558553311306234
111	1.2960854914464106	0.0322962412493083	0.8517421789126169	0.016722513311993998	1.2727866896138547	0.03347985923631828	1.8330704910041236	0.040925038149421486	0.8517421789126169	0.016722513311993998	1.2960854914464106	0.0322962412493083	2.235634290949136	0.052200537021782775	14.709388469771628	14.690431259202162
112	1.3680558966198217	0.08290668991903205	0.7956318857036129	0.014957483965645755	1.3854313708181811	0.033900167008458014	1.9059596971183295	0.057367939292156826	0.7956318857036129	0.014957483965645755	1.3854313708181811	0.033900167008458014	2.2373896589970528	0.05462277586356273	14.841452860841887	14.82259643895738
113	0.7124970180513022	0.017674575023757005	1.2334064684295265	0.04396067997153726	1.7011886640575506	0.0660712722927483	0.31690396863910014	0.008431295922589805	1.2334064684295265	0.04396067997153726	0.7124970180513022	0.017674575023757005	2.222281397562048	0.062161109237401785	14.975033713804951	14.955872306024661
114	0.7725673039713722	0.015445225100615443	1.4656819447471992	0.040842328793977346	1.9184011651605435	0.04043800099352306	1.4656819447471992	0.040842328793977346	0.7725673039713722	0.015445225100615443	1.9184011651605435	0.04043800099352306	2.2783968307838145	0.06191314826243563	15.10747691250167	15.08865308788486
115	0.7312676376633556	0.016892512501842056	1.1447503480819612	0.021696438167003396	1.7604468185141475	0.037566476858754985	0.4015443175884765	0.018474210237230563	1.1447503480819612	0.021696438167003396	0.4015443175884765	0.018474210237230563	2.22997489986247	0.05693917824790059	15.240237199288554	15.221070271907916
116	0.5376871786354533	0.013095654864132856	1.039748562727793	0.02269846070661015	1.3770612782624256	0.03813812553483004	0.08209137049557026	0.0020136362414176975	0.4756922094024112	0.012454961696442425	0.5376871786354533	0.013095654864132856	2.1710763880608215	0.057328991961957405	15.373829505394339	15.354916650753843
117	0.9674247362719246	0.03984464257284054	1.2458710742723478	0.06789059363202818	0.21788882779252913	0.004777593957349601	0.40793934372045015	0.008115967843182631	0.40793934372045015	0.008115967843182631	0.21788882779252913	0.004777593957349601	2.1596619241238657	0.068083459425556	15.507689573877416	15.488560730573203
118	1.192282337689301	0.06699371766497292	1.3210943521321656	0.08291058451888246	0.19987601236320757	0.01136135219660067	0.5712609960289204	0.05396041226667482	0.19987601236320757	0.01136135219660067	0.5712609960289204	0.05396041226667482	2.3509363707844146	0.07594966410358639	15.64105741963332	15.622121422857068
119	1.2075863840698577	0.030815537825778366	1.5385224796712222	0.055269639060131236	0.26085505638005774	0.0055685074429339424	0.6663493997829744	0.023319925649151946	0.6663493997829744	0.023319925649151946	0.26085505638005774	0.0055685074429339424	2.4067654206164995	0.07375643676199214	15.774269068567317	15.754985628571884
120	0.6455564583491396	0.027378518329260353	1.3049690628950883	0.0752303033064877	0.4919809225587127	0.010235337393169007	0.11962311292168352	0.002496358142365605	0.4919809225587127	0.010235337393169007	0.11962311292168352	0.002496358142365605	1.7507097155438944	0.0906691374087347	15.908373468080582	15.889279117543062
121	0.3013425678005835	0.008243133724896908	1.530067523643731	0.0781016211157463	0.4611021451074469	0.015053372414042303	0.22712472305878315	0.005139712007595707	1.1631810282141095	0.03190871400040064	0.22712472305878315	0.005139712007595707	1.7007965972451944	0.056125814679636954	16.04236817895311	16.023225332868062
122	0.2958028396090554	0.007381429923689301	1.3508587362641773	0.04398735563959076	0.21196463020202377	0.00602631699496604	1.444217490328692	0.04301522454055843	1.444217490328692	0.04301522454055843	1.3508587362641773	0.04398735563959076	1.5498026913992982	0.04637761978415895	16.17529851624052	16.15639346512195
123	0.5817772633037925	0.013594790372626123	1.1994657534866697	0.035849677124722076	0.04164487072081985	0.0012255787072259796	1.3298248623885491	0.0394320472018523	0.5817772633037925	0.013594790372626123	1.3298248623885491	0.0394320472018523	1.6157730380249888	0.05373704998668016	16.30928473601615	16.290156967947055
124	0.935751109769615	0.025587287872996786	0.12526937296725768	0.003450645589562096	0.9809642854612992	0.030544219025252783	0.32752973746527736	0.007694907757378453	0.32752973746527736	0.007694907757378453	0.935751109769615	0.025587287872996786	1.5038819962830725	0.04858932016685561	16.44235747469237	16.423347347211642
125	1.2095102380783684	0.031629913650052494	0.8601306563244218	0.0215282410271613	1.803752660120337	0.04346488529951213	0.8601306563244218	0.0215282410271613	1.803752660120337	0.04346488529951213	1.2095102380783684	0.031629913650052494	2.052705069312875	0.06274416037671877	16.574826841548386	16.55577030322386
126	0.3045310168287004	0.04384558660943224	0.7869495485608441	0.056735955687828514	0.5140649273846453	0.010983458838620865	0.7869495485608441	0.056735955687828514	0.3045310168287004	0.04384558660943224	0.5140649273846453	0.010983458838620865	1.4275716992066152	0.09400682211655138	16.70816639753815	16.689227371415253
127	0.12220151922743115	0.00259225996456222	0.6652043187874219	0.014465092808443842	0.898115092457468	0.023216381179340453	0.6652043187874219	0.014465092808443842	0.6652043187874219	0.014465092808443842	0.12220151922743115	0.00259225996456222	1.5635219160139842	0.09096591671456374	16.841036711493427	16.822173285594562
128	0.04371990497429616	0.000983824412981282	0.6729985784069483	0.03820910633423981	0.8884266153086445	0.020688949638030002	1.5229277972117439	0.11735928044676251	0.04371990497429616	0.000983824412981282	0.6729985784069483	0.03820910633423981	1.516217524171122	0.0646166970069942	16.974651586960523	16.95540566048877
129	0.2896633864402206	0.007202834614224334	0.6430127312393827	0.016640338323266002	1.5272031203867928	0.05480479274147038	1.5272031203867928	0.05480479274147038	0.2896633864402206	0.007202834614224334	0.6430127312393827	0.016640338323266002	1.6165349517658265	0.05418221177159054	17.108134747740156	17.08911584221404
130	0.5352564028231593	0.01233185736725345	0.27511484216854437	0.007678680722606242	1.2458408185217216	0.039283723065808275	1.0764725646800186	0.026903937984768048	0.5352564028231593	0.01233185736725345	0.27511484216854437	0.007678680722606242	1.3334636118671361	0.044303335957775865	17.240228951768724	17.22132539050754
131	0.5498455818691447	0.013589907787983423	0.2642919186493974	0.007443208251193799	1.1986712636573265	0.0710246649923866	1.194688962918601	0.034987642001705226	0.5498455818691447	0.013589907787983423	1.1986712636573265	0.0710246649923866	1.2876338728645236	0.04202434489672595	17.372224703887987	17.353452837115483
132	0.7763265377771431	0.018568691486366015	1.4182463903613394	0.03387572810561966	2.300345586289903	0.08117826252677211	0.13628920919804505	0.003012969569539551	0.13628920919804505	0.003012969569539551	0.7763265377771431	0.018568691486366015	2.5350985058982096	0.07315755721964601	17.50386034459897	17.48505243048056
133	0.8979270458399886	0.03307670858288115	1.2702725089744027	0.04486277662730747	2.121908356233252	0.08982671546189144	0.32175965351937547	0.006790827479943191	0.32175965351937547	0.006790827479943191	1.2702725089744027	0.04486277662730747	2.480635612890183	0.07749186317057402	17.63525232210018	17.616395448846024
134	0.785457779668928	0.07364854554557004	1.1221843631064647	0.02755890062455138	1.8765238610649266	0.07072645865429861	0.517133080580282	0.01676951240981035	0.27147544842993687	0.007694001442650609	0.517133080580282	0.01676951240981035	2.1716551142555494	0.06830517873327846	17.768001396392858	17.749086252295772
135	1.3532399310470233	0.09978666173282204	1.4180408125984092	0.0374078046187822	2.255142814122528	0.10843799243188752	0.34948261615953163	0.009098945687462522	0.27043549727809524	0.005971009199620853	0.27043549727809524	0.005971009199620853	2.748950587960065	0.07498293181947063	17.900906958746408	17.88199888672729
136	2.1227587430436463	0.10013962567287873	2.358239706059332	0.09896989008049076	2.601333262921062	0.06701694530594644	0.010652399465243264	0.0002486752594973907	0.010652399465243264	0.0002486752594973907	2.601333262921062	0.06701694530594644	2.983622035831863	0.08544181372005635	18.034127364627018	18.014985653342674
137	2.981955807151066	0.1186379790077513	3.0215122338349394	0.07561732518033908	0.5944856235640026	0.06147653625532369	0.4459035121628372	0.01503538248220125	0.4459035121628372	0.01503538248220125	0.5944856235640026	0.06147653625532369	2.8132670972093488	0.07777651287821588	18.16726931103828	18.148243151591178
138	2.646264085734249	0.06450142196592987	0.020754144613122652	0.00045241019629362045	0.020754144613122652	0.00045241019629362045	0.020754144613122652	0.00045241019629362045	0.020754144613122652	0.00045241019629362045	2.646264085734249	0.06450142196592987	3.0395413468026122	0.08193567461975203	18.300457076399653	18.28139429757851
139	3.125928912830316	0.07982963927493256	0.28330983199479465	0.008928345573266473	0.28330983199479465	0.008928345573266473	0.28330983199479465	0.008928345573266473	0.28330983199479465	0.008928345573266473	3.125928912830316	0.07982963927493256	2.9418842265622853	0.07837172204045491	18.434609040866157	18.41541019048494
140	2.9167709972209153	0.0598587956105162	0.640655341266961	0.05249125420387153	0.640655341266961	0.05249125420387153	0.640655341266961	0.05249125420387153	0.640655341266961	0.05249125420387153	2.9167709972209153	0.0598587956105162	3.0308332303240255	0.08139848623350997	18.56753994247997	18.548540166813112
141	3.1288658575116743	0.07610406569363552	0.18591491574633853	0.004196022222198529	4.200977978064973	1.4900328018868494	3.1288658575116743	0.07610406569363552	3.1288658575116743	0.07610406569363552	0.18591491574633853	0.004196022222198529	3.046802986606591	0.08597685917888337	18.701204949963817	18.68203797981815
142	3.0112547865022687	0.07485003013068682	0.4221764205117785	0.038717535583978925	3.0853116808319903	0.17272504126409982	0.4221764205117785	0.038717535583978925	3.0112547865022687	0.07485003013068682	3.0853116808319903	0.17272504126409982	3.174827672433086	0.08959322052946773	18.835668695800056	18.81656247075994
143	3.2277726845919723	0.08006489541885263	0.13441457283027572	0.002444871942511137	4.243669427935145	1.5427813958238208	0.13441457283027572	0.002444871942511137	0.13441457283027572	0.002444871942511137	3.2277726845919723	0.08006489541885263	2.8217403695085754	0.07309095580561585	18.970471598036458	18.9511453477106
144	3.313264659663745	0.0936833052368916	0.7181199681156818	0.06174047910025991	4.396173391766685	1.4335898289356035	3.0014886215768857	1.6772479383231291	0.7181199681156818	0.06174047910025991	3.313264659663745	0.0936833052368916	2.8343236297634093	0.0760590383573351	19.105834872250856	19.086507472804126
145	3.1217688302678566	0.06047988727956096	0.34585707309603647	0.02784810340725917	3.1217688302678566	0.06047988727956096	3.1217688302678566	0.06047988727956096	3.1217688302678566	0.06047988727956096	0.34585707309603647	0.02784810340725917	2.8798411642914927	0.0723030984443038	19.240407233879957	19.221216115954338
146	3.068420783289568	0.06468002956205617	0.5385251187998661	0.049171530820972614	3.068420783289568	0.06468002956205617	3.068420783289568	0.06468002956205617	3.068420783289568	0.06468002956205617	0.5385251187998661	0.049171530820972614	2.8710853361296307	0.07755699306543545	19.374583834395466	19.355394718881428
147	2.971220976683539	0.10116652335174912	2.971220976683539	0.10116652335174912	2.971220976683539	0.10116652335174912	2.971220976683539	0.10116652335174912	2.971220976683539	0.10116652335174912	2.971220976683539	0.10116652335174912	2.3023171337572914	0.07054941643627996	19.508984873162486	19.48981375108805
148	3.17584965669793	0.1335249502841489	0.5268293992270489	0.023064111857450855	3.17584965669793	0.1335249502841489	3.17584965669793	0.1335249502841489	3.17584965669793	0.1335249502841489	0.5268293992270489	0.023064111857450855	2.9362093099537336	0.07689251766364621	19.640955915276468	19.622217947142158
149	3.0783711695915104	0.12182895282356548	0.6179433868726619	0.06334091970412674	3.0783711695915104	0.12182895282356548	3.0783711695915104	0.12182895282356548	0.6179433868726619	0.06334091970412674	0.6179433868726619	0.06334091970412674	3.2394706373394593	0.09370971233066284	19.773145836281223	19.754264446444527
150	3.263019338242726	0.0704302291989317	0.19062488431815186	0.03009007628194862	3.263019338242726	0.0704302291989317	3.263019338242726	0.0704302291989317	0.19062488431815186	0.03009007628194862	0.19062488431815186	0.03009007628194862	2.870400443429407	0.07813039213590059	19.907676207406055	19.888229405650154
