# Supplementary material for: Mechanisms of chromosome biorientation and bipolar spindle assembly analyzed by computational modeling
Source: eLife. 2020 Feb 13;9:e48787. doi: 10.7554/eLife.48787 (PMC7311174; doi:10.7554/eLife.48787)
Supplement: Source code 1. — Requires C++ compiler, and GSL, GLEW, python2, python3, libyaml, FFTW, GLFW, xQuartz, freeGLUT, libpng, ffmpeg, pkg-config, and png++ libraries. Python libraries should include matplotlib, numpy, opencv-python, panda3d, pandas, PyYAML, and scipy for analysis framework. Used for all simulations except Figure 2—figure supplement 1, panel D: Soft nuclear envelope. Untar and unzip SourceCodeFile1.tar.gz, then use the accompanying Makefile and MakefileIncmk to compile on your system. [file elife-48787-code1.tar.gz › analysis/Data/WT/Pandas/track_002-1_pandas.csv]

	kc0_dist	kc0_err	kc1_dist	kc1_err	kc2_dist	kc2_err	kc3_dist	kc3_err	kc4_dist	kc4_err	kc5_dist	kc5_err	length	length_error	time_kc	time_length
0	0.0994391636198253	0.00358148260840145	0.6142824400665438	0.020223278076745402	0.44100001264889815	0.022399477437664406	0.44100001264889815	0.022399477437664406	0.6142824400665438	0.020223278076745402	0.0994391636198253	0.00358148260840145	0.8762898833989327	0.025999421729435895	0.019089062372370808	0.0
1	0.2609724440600674	0.016546077621244836	0.6957908426801125	0.01713380359138367	0.4144846628902102	0.010479041112337441	0.4144846628902102	0.010479041112337441	0.6957908426801125	0.01713380359138367	0.2609724440600674	0.016546077621244836	0.9559751281812332	0.02425225863350229	0.15209783854383427	0.1331840843103225
2	0.24244773555798882	0.011060762404357119	0.7803867546979119	0.016025116182446796	0.49285304994326956	0.014418893291100743	0.49285304994326956	0.014418893291100743	0.24244773555798882	0.011060762404357119	0.7803867546979119	0.016025116182446796	0.9336465792154544	0.02089434471235063	0.28542882069249276	0.2663044248081517
3	0.3185306966804085	0.005357785653712334	0.7430385729480299	0.012973400956856016	0.3185306966804085	0.005357785653712334	0.3185306966804085	0.005357785653712334	0.3185306966804085	0.005357785653712334	0.7430385729480299	0.012973400956856016	1.0217989369053235	0.02188363564321231	0.41845488285231175	0.3995269768782002
4	0.23588018051519227	0.004272566400960521	0.6340212027393923	0.011418563036378015	0.23588018051519227	0.004272566400960521	0.23588018051519227	0.004272566400960521	0.23588018051519227	0.004272566400960521	0.6340212027393923	0.011418563036378015	0.9830812307453084	0.021031582760989678	0.5510253556324478	0.5322688594039882
5	0.4218110163754009	0.012757596735154815	0.7644144473272044	0.013336336890780204	0.18848134707502417	0.007334033605702786	0.4218110163754009	0.012757596735154815	0.7644144473272044	0.013336336890780204	0.18848134707502417	0.007334033605702786	1.0029261772752354	0.02089583907915012	0.683328120368151	0.6643209335577185
6	0.35450533777349935	0.007443882392727791	0.7934795333868021	0.020919770675346415	0.35450533777349935	0.007443882392727791	0.35450533777349935	0.007443882392727791	0.35450533777349935	0.007443882392727791	0.7934795333868021	0.020919770675346415	1.0317822221872694	0.020149001555719345	0.814988712661908	0.7961473030268372
7	0.3257884555456493	0.010184671735004642	0.8076738476709838	0.01331510037699702	0.5016646821581354	0.011539923523268705	0.8076738476709838	0.01331510037699702	0.5016646821581354	0.011539923523268705	0.3257884555456493	0.010184671735004642	1.0396424569289813	0.019813878537441036	0.9461634424565297	0.9274066751741242
8	0.48394461266923067	0.006213898608835323	0.9181830706369514	0.015304727071379485	0.48394461266923067	0.006213898608835323	0.48394461266923067	0.006213898608835323	0.48394461266923067	0.006213898608835323	0.9181830706369514	0.015304727071379485	1.0581680890962686	0.018219266982823386	1.0784469535122958	1.0594430366079324
9	0.27671060603071485	0.009739880765310873	0.92153810926067	0.01763798888827756	0.5577836719657445	0.010101525924722986	0.27671060603071485	0.009739880765310873	0.5577836719657445	0.010101525924722986	0.92153810926067	0.01763798888827756	1.0083365097901789	0.018687588869052734	1.2103709276221202	1.1917030773415227
10	0.2855650322830615	0.006169726987692325	0.9639268993716507	0.021675165709023125	0.6074411545645415	0.013168925195591338	0.2855650322830615	0.006169726987692325	0.6074411545645415	0.013168925195591338	0.9639268993716507	0.021675165709023125	1.1310887721764376	0.023685262743883145	1.3428198370530267	1.32372551400731
11	0.2824261973573188	0.006794520864770402	0.9244895856376557	0.0330804837757847	0.5691336215289305	0.018620090049959417	0.2824261973573188	0.006794520864770402	0.5691336215289305	0.018620090049959417	0.9244895856376557	0.0330804837757847	1.1698041450605694	0.02594324964772581	1.475727523304624	1.4568230586779372
12	0.25884116113620065	0.0047505942966758665	0.8985203101659641	0.024903282631709097	0.5771280646426884	0.013552575439391172	0.25884116113620065	0.0047505942966758665	0.5771280646426884	0.013552575439391172	0.8985203101659641	0.024903282631709097	1.2034379256126624	0.023026064044520903	1.6084486989561226	1.5895828873793465
13	0.33557706767688894	0.005457757962425065	0.7281870617298181	0.012862987754780734	0.33557706767688894	0.005457757962425065	0.33557706767688894	0.005457757962425065	0.33557706767688894	0.005457757962425065	0.7281870617298181	0.012862987754780734	1.241454888264261	0.02212672878554927	1.7407185224615918	1.72183636743627
14	0.3615901683899699	0.00733055552309938	1.053763612007642	0.03259967840573877	0.7127408724358679	0.014706582481424426	0.3615901683899699	0.00733055552309938	0.7127408724358679	0.014706582481424426	1.053763612007642	0.03259967840573877	1.2110791794718356	0.02066616958372974	1.873982411772458	1.854812138889393
15	0.21759864853050973	0.0065344188039796755	0.9236679708266703	0.02675543503901626	0.5271579136819375	0.009052572319109374	0.5271579136819375	0.009052572319109374	0.21759864853050973	0.0065344188039796755	0.9236679708266703	0.02675543503901626	1.2193405568318916	0.01952784919586537	2.0081836996058886	1.989027160786509
16	0.4092747778666002	0.006472249771124831	1.141482289663735	0.02853434789312993	0.7389132662271095	0.014985902302239422	0.4092747778666002	0.006472249771124831	0.4092747778666002	0.006472249771124831	0.7389132662271095	0.014985902302239422	1.288265189813979	0.02330173354233518	2.141551282836603	2.1224609091600195
17	0.30955530595991565	0.004547180554875647	1.0804129823003294	0.021446827276182027	0.6634980308201269	0.010724538642841274	0.30955530595991565	0.004547180554875647	0.30955530595991565	0.004547180554875647	0.6634980308201269	0.010724538642841274	1.3044462230222127	0.020211684871387654	2.274093465441179	2.255116564628626
18	0.4224190390763114	0.008865432163242891	1.1626520865796444	0.02891226409562563	0.7865836483452235	0.01394491047060394	0.7865836483452235	0.01394491047060394	0.7865836483452235	0.01394491047060394	0.4224190390763114	0.008865432163242891	1.3453427025785476	0.022354229136594957	2.406549391414307	2.3876818348256297
19	0.48871500657452854	0.010446912454872968	1.1648144844814001	0.02297022740501422	0.8216113192670359	0.022028328726164555	0.48871500657452854	0.010446912454872968	1.1648144844814001	0.02297022740501422	0.8216113192670359	0.022028328726164555	1.4234205754650355	0.026679746584280437	2.5395519533514306	2.5204871135978144
20	0.531128447186717	0.016720109312542177	1.2196952770769989	0.018598811261125756	0.7931448881900383	0.014795642787722921	0.7931448881900383	0.014795642787722921	1.2196952770769989	0.018598811261125756	0.531128447186717	0.016720109312542177	1.3931260498754556	0.023991701891436443	2.673336855452945	2.654304041840006
21	0.6572497977833639	0.009123700817779775	1.3522695292279152	0.025723972483742866	1.029235249940541	0.017256376574816695	0.6572497977833639	0.009123700817779775	1.029235249940541	0.017256376574816695	1.3522695292279152	0.025723972483742866	1.4982490005727278	0.02425168577205178	2.8075770698563978	2.7884079935328487
22	0.7061053190151739	0.009320400014530562	1.43247928127495	0.04801795152620391	1.1591909567877652	0.020904352661322997	0.7061053190151739	0.009320400014530562	1.1591909567877652	0.020904352661322997	1.43247928127495	0.04801795152620391	1.5469868822569703	0.025508956025003582	2.941282698210344	2.922122263334555
23	0.6887698995373367	0.008676999788797423	1.4460448509061736	0.038109430118282474	1.078239933619006	0.016036079490938063	0.6887698995373367	0.008676999788797423	1.078239933619006	0.016036079490938063	1.4460448509061736	0.038109430118282474	1.5076806512121763	0.024027189635745416	3.073641207281806	3.054764970488032
24	0.5505126091907331	0.006969287089904738	1.4186992967268217	0.03512301832400212	1.0157647530331604	0.016408461774570175	0.5505126091907331	0.006969287089904738	1.0157647530331604	0.016408461774570175	1.4186992967268217	0.03512301832400212	1.5562929326538606	0.025821215440770574	3.2065244788639444	3.18754504880515
25	0.650292770285788	0.019414928012841524	1.493461445431646	0.04335760463398224	0.9944873263297066	0.014718372547633835	0.4083209036553841	0.036878306522766836	0.9944873263297066	0.014718372547633835	0.4083209036553841	0.036878306522766836	1.5570421358112927	0.02519272608358364	3.3399583388167997	3.3208439900912934
26	0.716830660179016	0.01799703883915385	1.488281655112528	0.03729933737544667	1.0292190837792428	0.020362712346650925	0.3916225863122924	0.014833946310534604	0.3916225863122924	0.014833946310534604	1.0292190837792428	0.020362712346650925	1.5984338040891293	0.026135870598771847	3.473713397627526	3.4545035706658447
27	0.7545933212656881	0.01298253545859529	1.1407518708036488	0.02234512386156725	0.36954851250867604	0.0050559231377138	0.36954851250867604	0.0050559231377138	0.7545933212656881	0.01298253545859529	1.1407518708036488	0.02234512386156725	1.584430547951222	0.024581000578473875	3.606249924387969	3.5875937532562365
28	0.9620497323924978	0.014489135490126814	1.2707056623986843	0.027833472468534563	0.546775702486093	0.008238049464144873	0.546775702486093	0.008238049464144873	0.546775702486093	0.008238049464144873	0.9620497323924978	0.014489135490126814	1.5578994523892158	0.022451137705485794	3.7391326397127824	3.720065198119277
29	1.0187166070014355	0.013600134542849472	1.3916198441254564	0.03779093242130925	0.6185857480784432	0.0073438706251247165	0.6185857480784432	0.0073438706251247165	1.0187166070014355	0.013600134542849472	1.3916198441254564	0.03779093242130925	1.5966905342867628	0.023627985139726256	3.872791912258043	3.8537065650001723
30	0.6829924558135193	0.015317619609596461	1.0158715940724716	0.020615636324736397	0.38946189174690193	0.012542654236758342	0.6829924558135193	0.015317619609596461	0.38946189174690193	0.012542654236758342	1.0158715940724716	0.020615636324736397	1.6366493394325228	0.02673094239718499	4.0054777171422975	3.986478610442745
31	0.7039167958966372	0.0127623483000851	1.0727369401666542	0.022183782989267913	0.38181808135539086	0.012801244760518244	0.7039167958966372	0.0127623483000851	0.7039167958966372	0.0127623483000851	1.0727369401666542	0.022183782989267913	1.709478239825544	0.028186717995905733	4.138117025308398	4.119201869710575
32	0.7500488821742745	0.01056591812802041	1.1369407858704905	0.02166586130225249	1.0175985362881754	0.034458883952097376	0.7500488821742745	0.01056591812802041	0.7500488821742745	0.01056591812802041	1.1369407858704905	0.02166586130225249	1.7698547081123177	0.03095844151723009	4.270145337089261	4.2513456541431065
33	0.6184373046297414	0.010054597669817223	1.0796878032033106	0.023762411256748352	0.6184373046297414	0.010054597669817223	0.6184373046297414	0.010054597669817223	0.6184373046297414	0.010054597669817223	1.0796878032033106	0.023762411256748352	1.7867545102581825	0.03675250011797349	4.40181791317484	4.382866147366915
34	0.6267055410966217	0.019050294891560956	1.0652914949316128	0.027136059167632197	0.6267055410966217	0.019050294891560956	0.6267055410966217	0.019050294891560956	0.6267055410966217	0.019050294891560956	1.0652914949316128	0.027136059167632197	1.888686350688986	0.04080348140435322	4.53410509360802	4.51524757582372
35	0.7478843237618035	0.021522094420168936	1.2390451818512822	0.038335620875222735	0.7478843237618035	0.021522094420168936	0.7478843237618035	0.021522094420168936	0.7478843237618035	0.021522094420168936	1.2390451818512822	0.038335620875222735	1.8929797915951627	0.04103476285695005	4.667815899295234	4.648642397743812
36	0.40210760692486286	0.014455727652274285	1.3869771089248093	0.03429849111877651	0.7779898520748042	0.04142968486025136	0.979602140585081	0.024717143589322272	0.979602140585081	0.024717143589322272	1.3869771089248093	0.03429849111877651	1.8505971630673714	0.03453966597574486	4.803850545008298	4.784372831247735
37	1.2923642460393014	0.029875405909922263	0.5647867338020871	0.01809183698928637	0.9365684373830883	0.022186887090031658	0.9365684373830883	0.022186887090031658	1.2923642460393014	0.029875405909922263	0.5647867338020871	0.01809183698928637	1.862005051820427	0.0344276098179549	4.938747256868491	4.919660835902824
38	1.3560555494479734	0.0315090938748429	0.6674838764572045	0.019799883007020565	0.9765682222315131	0.03283429039509579	1.3560555494479734	0.0315090938748429	0.6674838764572045	0.019799883007020565	0.9765682222315131	0.03283429039509579	1.8874695555090504	0.03224346902872123	5.071965128587386	5.05296518877917
39	1.3924476661658316	0.04192562956178719	0.7289731986647658	0.01047574996262591	1.1196425852512903	0.029206363003387567	0.7289731986647658	0.01047574996262591	1.1196425852512903	0.029206363003387567	1.3924476661658316	0.04192562956178719	1.8354518151829051	0.031535577357632294	5.204656210191621	5.1856793359178255
40	1.3914450186979523	0.034641674855427004	0.555865878389618	0.012571614043348745	0.9471777388616679	0.018325531304362482	0.9471777388616679	0.018325531304362482	0.555865878389618	0.012571614043348745	1.3914450186979523	0.034641674855427004	1.9600074535010032	0.03486084438742804	5.337594431866554	5.318476003088082
41	1.658179982326579	0.06770515832275359	0.4215381465236894	0.02185025756646993	1.281743187852887	0.05767671269107873	0.9315381962506146	0.021292199412663887	0.9315381962506146	0.021292199412663887	0.4215381465236894	0.02185025756646993	1.96333973810889	0.037154206294333574	5.471734825360045	5.452555047517671
42	1.6030542893556223	0.0555549928672319	1.0574786867682004	0.028909054170524712	0.6120307802060023	0.009202305397423997	0.6120307802060023	0.009202305397423997	1.0574786867682004	0.028909054170524712	1.6030542893556223	0.0555549928672319	1.921784574442104	0.03588534369952459	5.606020892305302	5.586868177758172
43	1.4835585606004256	0.04930324959177113	0.9845775574260799	0.02547714196193202	0.579563555290644	0.022854028778469572	0.579563555290644	0.022854028778469572	0.9845775574260799	0.02547714196193202	1.4835585606004256	0.04930324959177113	1.9830721810331586	0.03893650290927499	5.737794325400921	5.719165455735118
44	1.4162163196744353	0.03833161411067416	0.9232386356592931	0.034469395810126605	0.5619025204704396	0.014968711591465117	1.4162163196744353	0.03833161411067416	0.9232386356592931	0.034469395810126605	0.5619025204704396	0.014968711591465117	2.0530918116790042	0.040770045692446195	5.870343623309632	5.851330228219926
45	1.2358204182196824	0.024012506457542417	0.8019761767574048	0.014044453063957942	0.7441693135058419	0.027465319612157917	1.7030355302020048	0.0583816552883572	0.8019761767574048	0.014044453063957942	1.2358204182196824	0.024012506457542417	1.9569848287198006	0.03508998071775707	6.003033567465877	5.984057654687485
46	1.15823104138071	0.019792136436890952	0.7309838273804714	0.01018285383994723	1.023228248295816	0.03530974803049975	1.85878806513755	0.059059483152689655	0.7309838273804714	0.01018285383994723	1.15823104138071	0.019792136436890952	1.8898036534171165	0.02948779832465792	6.135188106439589	6.116281505898049
47	1.2053486598991512	0.02597947965322371	0.8192036039159728	0.012645962566873954	1.1098714804630214	0.03784661821946371	1.868270710382064	0.05673538878120838	0.8192036039159728	0.012645962566873954	1.2053486598991512	0.02597947965322371	2.051153670470653	0.034326968030486064	6.269170827670945	6.24999993397706
48	1.2012321079860535	0.02914260074292879	0.522371126130033	0.013523023997405296	0.871640458194287	0.020711189878777986	1.7983219051122756	0.05481365452641651	1.2012321079860535	0.02914260074292879	0.522371126130033	0.013523023997405296	2.108768340781588	0.03677921179063483	6.403615647622249	6.384430783939152
49	0.4849983467811307	0.0137437385364271	1.0514770284077473	0.015195533469252849	1.66665846711152	0.028513446625040986	1.0514770284077473	0.015195533469252849	1.66665846711152	0.028513446625040986	0.4849983467811307	0.0137437385364271	2.098233170414364	0.032480935915592986	6.538046030559392	6.518852219389741
50	0.6406451115215188	0.024456826929004513	1.0953808740820503	0.01883463523714181	1.6168775789563532	0.06227615729065217	1.8673494713951455	0.059302612525572854	1.0953808740820503	0.01883463523714181	0.6406451115215188	0.024456826929004513	2.0814721330682935	0.033652389579420086	6.671825660036788	6.652639944917154
51	0.7187750014875999	0.024348563226792793	1.1679779947536897	0.02641810632877523	1.7070755668773239	0.03215761592957267	1.081832636515614	0.04107618756467011	1.1679779947536897	0.02641810632877523	0.7187750014875999	0.024348563226792793	2.1352395986354358	0.032490489573668874	6.804727204462058	6.785832872524267
52	0.5991494488391581	0.021708299471262644	1.1622558992949883	0.0236101397873906	1.5960529177079594	0.031665246350339536	0.8456717360343465	0.03056768455863591	1.1622558992949883	0.0236101397873906	1.5960529177079594	0.031665246350339536	2.163407663036804	0.03651390789736154	6.938934997970632	6.919615298187886
53	0.5896646722547649	0.020798027486868882	1.2931193446357907	0.037378278652592405	1.584796656915594	0.0499290819695939	0.9989394208911304	0.05094148308161558	0.9158926469928026	0.023280037901821506	0.9158926469928026	0.023280037901821506	2.1399836241880372	0.034510036906912234	7.0718476787760975	7.053062568302102
54	1.0498834768434193	0.01694812227168145	1.5769562061213198	0.042488376599640686	0.624173047891971	0.009817198469451107	0.624173047891971	0.009817198469451107	1.0498834768434193	0.01694812227168145	1.5769562061213198	0.042488376599640686	2.1330546669688064	0.03387803789902884	7.205128907379656	7.1860333403754915
55	0.7239961631501718	0.01734311051221013	1.005890442411141	0.023127797031451167	0.3257947512347761	0.010371659863659429	1.936249972802182	0.06761762310590062	1.2878699370794429	0.043785081544033974	1.005890442411141	0.023127797031451167	2.13675646964328	0.03443925961906044	7.339720572348472	7.320406560079919
56	0.7363752534981706	0.011195411139874097	1.1832880461750732	0.02046967828535936	0.14492309841877707	0.00804983358508664	1.7627824824682126	0.05588860800276734	0.7363752534981706	0.011195411139874097	1.1832880461750732	0.02046967828535936	2.1241695834264047	0.031342626317811144	7.474190833787307	7.454998830824059
57	0.7420880769708755	0.012369361362946679	1.212507130050306	0.035945549270110885	0.18471791758722467	0.010002827227314237	1.5574320080429185	0.033714303901728374	0.7420880769708755	0.012369361362946679	1.5574320080429185	0.033714303901728374	2.1935324306353814	0.03364072719756577	7.608360009226316	7.589203726997132
58	0.8492460222063105	0.024753601064275287	1.0552710470733575	0.037008854203036096	0.43900695356779684	0.01728805727752992	1.5894254169431177	0.034123233534141637	0.43900695356779684	0.01728805727752992	1.5894254169431177	0.034123233534141637	2.2486922798911833	0.03732187073495572	7.742534364286042	7.7233685335230415
59	0.8975884145557924	0.016477351687777406	1.0913823701256478	0.045654820481726456	0.44892642509851566	0.014813807257344859	1.5260770413882312	0.0317869848951886	0.8975884145557924	0.016477351687777406	1.5260770413882312	0.0317869848951886	2.2724427176407467	0.036328085257099	7.875583501456116	7.85670319296383
60	1.4123847041105189	0.048494639078953246	1.2036191217410703	0.054973176932137796	0.4462278263364394	0.012023133904219956	2.029558053416459	0.09819381826955038	0.8114615875017706	0.018853369887718584	0.8114615875017706	0.018853369887718584	2.317284317910377	0.041165241849111266	8.008893391100331	7.989730840882729
61	1.2901260198733862	0.04103097067853169	1.1677228325381577	0.05690540478339233	0.474441847178801	0.016305897795019866	2.2744777304276957	0.09665134567920647	0.7476655381429963	0.03972262921370321	0.474441847178801	0.016305897795019866	2.3529015376565683	0.0422871710352605	8.143173908207965	8.124012248419444
62	1.3552307580467855	0.05140216859507961	1.2288943298931112	0.05547463596074752	2.105571202620847	0.08614653388587701	0.7184272834690597	0.01624683292072326	0.7184272834690597	0.01624683292072326	1.3552307580467855	0.05140216859507961	2.2892044546772614	0.04372853761494712	8.277534502372273	8.25827710083861
63	1.3538613459919435	0.049412252299617536	1.2234407792710036	0.04856924741037331	1.9882049617123305	0.07199882368433048	0.7963189548648282	0.01894771114291306	0.7963189548648282	0.01894771114291306	1.3538613459919435	0.049412252299617536	2.331426705825121	0.04290577322787703	8.410992613478347	8.391892428712021
64	1.2202981197800868	0.027049887666230264	1.874153744465482	0.07474360125357353	0.7882963391276271	0.014562465353293816	0.7882963391276271	0.014562465353293816	1.2202981197800868	0.027049887666230264	1.874153744465482	0.07474360125357353	2.399588544876361	0.040857801748166105	8.544311951559884	8.525390042428617
65	1.1211766386666775	0.06383732149331632	1.7361558228193716	0.0703709728389902	0.7625688579793949	0.019917032401384857	1.3245669575276735	0.04419922987642365	0.7625688579793949	0.019917032401384857	1.3245669575276735	0.04419922987642365	2.4314984630115655	0.044480453807988055	8.677604759503899	8.658480979940048
66	0.827608140496689	0.024508673561430886	1.5243366968866916	0.05753203802959038	0.544846126936362	0.035647212286648	1.356664999377011	0.06087410887952143	0.827608140496689	0.024508673561430886	1.5243366968866916	0.05753203802959038	2.462930690517873	0.045063450878744755	8.810761485662832	8.791790260811807
67	0.8696004715399658	0.025487621941738366	1.391086289185243	0.03485626729457518	0.4804586958717199	0.022814202274028153	1.391086289185243	0.03485626729457518	0.8696004715399658	0.025487621941738366	0.4804586958717199	0.022814202274028153	2.5318102151975714	0.05017812368761866	8.945077874618068	8.925747803884093
68	0.9621023980814357	0.02665420097145937	1.5197439346959751	0.042461782059801924	0.6392923317094731	0.021050291243689047	1.5197439346959751	0.042461782059801924	0.9621023980814357	0.02665420097145937	0.6392923317094731	0.021050291243689047	2.506158528196593	0.04938935070959366	9.078915427534383	9.059825222724697
69	1.2681866025908948	0.05392607244634121	1.473018121623687	0.04919916342509008	0.7688792947047228	0.01802683734522242	0.7688792947047228	0.01802683734522242	1.473018121623687	0.04919916342509008	1.2681866025908948	0.05392607244634121	2.426600143013426	0.04807514377786372	9.212990221973824	9.193905026638731
70	1.2086071177606958	0.04849974299335614	1.6370612042170187	0.05864236018451526	0.7912972333612156	0.024064076351655122	0.7912972333612156	0.024064076351655122	1.2086071177606958	0.04849974299335614	1.6370612042170187	0.05864236018451526	2.377184609089494	0.047806991126042635	9.346709420949525	9.327653852566494
71	1.262929461828769	0.03680152420646119	2.122826396322538	0.07498134481048242	0.9927268444926256	0.05418396898423478	0.929771667470623	0.04208177647125016	1.262929461828769	0.03680152420646119	2.122826396322538	0.07498134481048242	2.391450866287642	0.047115570008082655	9.479712226372943	9.460696683776007
72	1.4581820506227987	0.041755516426839265	1.8289752855153796	0.052312377615121294	1.0651092194671017	0.046486449659876056	0.956399523778535	0.04573114597398019	1.4581820506227987	0.041755516426839265	1.8289752855153796	0.052312377615121294	2.3972947114312206	0.04635532562600669	9.614032666246356	9.594875192705539
73	1.7122263900358219	0.03996260716947036	1.2097845953444453	0.03462614745139757	1.0172380785424964	0.06625262926242126	1.7122263900358219	0.03996260716947036	1.7122263900358219	0.03996260716947036	1.2097845953444453	0.03462614745139757	2.357163044730388	0.0463462685660933	9.748350968927861	9.729022840138764
74	1.6556014573356859	0.03358424114296607	1.2677454437638196	0.0527618479452989	1.1339527187229146	0.02995690971855254	1.6556014573356859	0.03358424114296607	1.1339527187229146	0.02995690971855254	1.2677454437638196	0.0527618479452989	2.393170517978731	0.04523839940818602	9.882296358905839	9.863292002942044
75	1.5768701180591447	0.05069431238684524	1.210566215417247	0.03686558798690234	0.9599182434306456	0.03255725594950634	1.8016746674647635	0.07324041270388681	1.210566215417247	0.03686558798690234	1.5768701180591447	0.05069431238684524	2.3564979079005313	0.04162812761874793	10.015819805098516	9.996849793033277
76	1.4243145491385427	0.0641621551514422	1.045522665694674	0.031146324930569423	0.5679655569999958	0.020639961281508558	1.7186171954615426	0.040985159219095436	1.7186171954615426	0.040985159219095436	1.045522665694674	0.031146324930569423	2.3952139171138613	0.04643624362203011	10.149017662426493	10.129898312672484
77	1.3264045996760052	0.03171371150877903	0.8391461978267761	0.03283734822777572	0.43064808103217095	0.024922966279146877	1.707541920382251	0.0454366551324787	2.902657446337008	1.254534809808009	1.3264045996760052	0.03171371150877903	2.3363741967787215	0.03995618447760988	10.28228557101058	10.263322858359167
78	0.968062250168564	0.05209584757162103	0.7582162076031053	0.027503670602814063	1.761984511498987	0.056003606256815046	1.319062759047352	0.031368101046672564	1.319062759047352	0.031368101046672564	0.7582162076031053	0.027503670602814063	2.352892388282019	0.04252732765670616	10.41508361037157	10.395955604849624
79	1.0168269725251744	0.05452341085634828	0.8622164551857854	0.034060766328876294	1.7286139742961566	0.056880215913349755	1.2856522033179631	0.030404197605264208	1.2856522033179631	0.030404197605264208	0.8622164551857854	0.034060766328876294	2.351217527340405	0.045080377880070445	10.54813407535019	10.529077576736054
80	1.153162864985375	0.05502217465417529	0.9981128809394192	0.052924085625084286	1.7956694694699127	0.05026505836751122	1.3530247646790363	0.032048338214256566	1.3530247646790363	0.032048338214256566	1.7956694694699127	0.05026505836751122	2.394184943169569	0.042722713043720044	10.681903818105164	10.66286536809752
81	1.2253952059348088	0.06423446061216671	0.9995336529022344	0.023366257883511047	1.6873091554904585	0.03702122596961268	1.6873091554904585	0.03702122596961268	1.6873091554904585	0.03702122596961268	0.9995336529022344	0.023366257883511047	2.3141212662033834	0.04339229458355456	10.815259807166045	10.796307473911948
82	1.3142927706113243	0.06799709580084287	0.8395161666152715	0.02812627973538206	2.27654503429811	0.15728392381148307	2.8299611631949153	1.005598708846656	1.2206521734138311	0.059973935172456645	1.5048549950941745	0.06791269047903248	2.4477654732393144	0.049545724726604796	10.947320364291041	10.928396831615839
83	1.0484101711609468	0.04838108599431225	2.430476832652759	0.1594684422905111	1.258408548204769	0.04771708074288977	1.6823387509326169	0.0682558450298262	1.258408548204769	0.04771708074288977	1.6823387509326169	0.0682558450298262	2.528180401849374	0.05017345435354493	11.078640046133334	11.059983784889566
84	1.0790944235992364	0.03065091027658731	2.3990621597740507	0.15860370294597073	1.488642929594404	0.05083897688163801	2.2555818360012716	0.15461040591824043	1.0790944235992364	0.03065091027658731	1.488642929594404	0.05083897688163801	2.503271717402559	0.05136611235491882	11.211161101279519	11.192160267178094
85	0.7984918109106505	0.03444129752004695	2.104747341676745	0.1255412666125284	1.298383114333974	0.0415842024028638	2.2817966043610602	0.13912848990450252	1.298383114333974	0.0415842024028638	2.2817966043610602	0.13912848990450252	2.514669331454079	0.051288114640529923	11.34375932354755	11.324784562370407
86	0.7821175962941664	0.038754462645626264	1.7280981314162842	0.09169991027246162	1.1273184578139444	0.03549412216924735	2.2091835393101906	0.11536948243098055	2.8581220147195	0.9707462659668087	1.1273184578139444	0.03549412216924735	2.516612023371033	0.05296463457098763	11.476859397551856	11.457785913295831
87	1.3042515303496782	0.03543908674326939	0.8215184968610022	0.03004239176027882	2.0017119624476885	0.06879556805557932	2.708300625094735	1.0055721019092767	1.3042515303496782	0.03543908674326939	0.8215184968610022	0.03004239176027882	2.397923359478134	0.047264681424053344	11.611373966118261	11.592089679268257
88	1.0530314451529281	0.07056019969252739	0.7721443736984741	0.031589788728812185	1.7694832724520757	0.06211410286161983	1.3034260926470884	0.029797980497988992	1.3034260926470884	0.029797980497988992	0.7721443736984741	0.031589788728812185	2.3586016902526126	0.04617411248024972	11.743144711236747	11.724596234964043
89	0.9301506887602206	0.04684825370239577	0.9769215332608112	0.052284900950193544	1.6307956741075538	0.06077989470628714	1.2982891992171848	0.036157211505758284	2.863906826991275	1.332562329278512	1.2982891992171848	0.036157211505758284	2.34704923757467	0.04430576768075582	11.874644974162727	11.855770910749024
90	0.9297436525753088	0.06499317778536667	2.7355631705070245	0.8119459203766414	1.5137303196421932	0.05777097594445681	1.3466249242093278	0.09848740575625704	2.6812485387140526	0.28139184871753	2.6812485387140526	0.28139184871753	2.389751706920587	0.04623727849225515	12.006751056622697	11.987927186995686
91	0.5330565480921251	0.02812188342652596	2.6605151933450544	1.0914205101625336	1.187580240517023	0.057734887292222	1.354993248257828	0.100908363046656	2.472808974365108	0.11929536690508533	2.472808974365108	0.11929536690508533	2.4279791229180994	0.05077185522356331	12.139014491199156	12.12001930193853
92	2.714463372669342	0.8529816506088045	0.8783491113888446	0.042198638411691324	1.5339482666515671	0.11277840555029812	2.84853142482147	0.3380491414363539	2.0343599285173144	0.13732308310039718	0.8783491113888446	0.042198638411691324	3.0080051100489733	0.17179363190566438	12.271265507985094	12.252379752394464
93	2.5644911093334013	0.7773798954686925	0.995339459341775	0.05778187034300443	1.4358183730439813	0.08935201588826078	2.3079255281494144	0.1310062791935022	1.5684134333337894	0.0853205789576642	0.2597450921544455	0.00978410196566049	2.771759857050385	0.08432071247152892	12.40319844352217	12.384444875837065
94	2.550181518171355	2.032748429628022	0.9209349710295751	0.0787342569714128	1.3607039957358977	0.1110924464718267	2.180248974495833	0.13935273576898874	1.2455937095800216	0.1704166329013187	0.3705842183354243	0.021050694451443832	2.6709769652694844	0.06987216637091637	12.53527374830664	12.516375288968883
95	2.4656520957879735	1.1507401035249132	0.5559856729111823	0.017222709104029173	2.3301577482696643	1.186486627129924	1.9951922812359206	0.11690013410254349	1.063411307477499	0.05761754736657213	0.5559856729111823	0.017222709104029173	2.5937156421912912	0.06384924482272068	12.667249862167324	12.648317387305378
96	0.4401527474754286	0.02508993698808832	1.892566021232133	0.11527723140888654	1.1814128122965502	0.0397823700146722	0.7608725243933616	0.024552774104311764	0.7608725243933616	0.024552774104311764	1.1814128122965502	0.0397823700146722	2.666071407437214	0.06426074423856883	12.798556694586846	12.779818054430592
97	0.5925511709021017	0.021630570959507125	1.8919909548307559	0.11323722714446537	1.3835613750597757	0.04238850476391111	1.0867197373439101	0.04841751633005397	1.3835613750597757	0.04238850476391111	0.5925511709021017	0.021630570959507125	2.704729616942556	0.06230477157658308	12.930994666325919	12.911957431975429
98	0.6598313171721806	0.019859124519560893	2.104874793720177	0.13542822252398262	1.8632194124433912	0.12101498409160341	1.301145864873677	0.04222447554422308	1.301145864873677	0.04222447554422308	0.6598313171721806	0.019859124519560893	2.6768025701324643	0.06291860084334835	13.066067004194746	13.046713917426878
99	0.8596830671764463	0.020817260880385234	2.0210574583802643	0.1104351332066803	2.8783048178783877	0.9380073039827665	1.4910698910890197	0.0814014398285671	0.2545535484325157	0.009281347356634183	0.8596830671764463	0.020817260880385234	2.660985481823486	0.057641766514030524	13.200255762495692	13.181241828261106
100	0.67199238121472	0.012173436294405867	2.6765899033839355	0.2868847889790563	1.640577864905981	0.09910691616157963	1.2360911612512675	0.048918742299110377	0.29272724799418715	0.006952194606723351	2.453575218456833	0.14671322213415836	2.530194999714701	0.04803262482485882	13.333422050356353	13.314332373282449
101	0.6902734128065217	0.015553254828696954	2.789449080417619	0.21360010247844077	1.6883896532531766	0.09042989276731322	1.398115269247609	0.06341789908559738	0.3225102271749381	0.009838282632078395	2.2319027752344875	0.08052281623351513	2.6242133109382304	0.049463457650428956	13.466185197670253	13.447347157974773
102	0.5512109771006752	0.008823377328603187	2.687004417857069	0.14488642716695097	1.6898182368686037	0.05851609511982665	1.141904006934654	0.028350069480654758	2.228775775550025	0.13033639454764295	1.141904006934654	0.028350069480654758	2.670848426682031	0.05109849222716845	13.598289530494108	13.579241835080357
103	0.7291653420357704	0.017125348058725162	2.790931716993347	0.1585756123066502	1.830868238187986	0.08818400006489936	1.5297078946503035	0.04686269819824061	2.455586761084889	0.1767907551870749	1.5297078946503035	0.04686269819824061	2.7491611669909144	0.05394500901040783	13.730025935807536	13.711396887444986
104	0.9016244023764429	0.019128770822511527	2.583355841496935	0.12043045499285764	1.8175215791049064	0.06201259640018643	1.529356671300343	0.04994794553310416	2.2099359723413876	0.1397079741786859	1.8175215791049064	0.06201259640018643	2.6764767266843905	0.04678707411181317	13.862387430756478	13.843368290832158
105	0.9875519872532996	0.02018518919425539	2.2259128013642946	0.09052110884828504	1.4308419326529425	0.041231698987247815	2.01643360144529	0.08016473302980143	0.9875519872532996	0.02018518919425539	2.01643360144529	0.08016473302980143	2.6255729138668977	0.04959922272183516	13.99650139734769	13.977344860773478
106	0.7988703477174871	0.03582165625842271	2.1422418688953906	0.08347646884327935	1.3722897542010954	0.03146755203573196	2.0270225331351974	0.0745247572245308	0.947819803318257	0.02005077232993126	1.3722897542010954	0.03146755203573196	2.646191909813608	0.04955110919931755	14.130947092777868	14.111727593569235
107	0.510875800671024	0.02181192000400947	2.098816687228618	0.08798947254494541	1.3355532512753243	0.030908910680167722	2.071413531563586	0.11039812709615458	0.8273290181444544	0.021952159083226633	1.3355532512753243	0.030908910680167722	2.660744257578315	0.05095963196807405	14.263805054538777	14.245025666799034
108	0.38947371923870866	0.006237863351276818	2.108170995028571	0.11193365340620272	1.1485814578481353	0.03385556550358412	1.79838583872834	0.08591925120118737	0.38947371923870866	0.006237863351276818	1.1485814578481353	0.03385556550358412	2.7010550711173265	0.05516066851997255	14.397175086697734	14.377836726661606
109	0.43258633978721783	0.0068490457468267565	2.0909552271990974	0.10659257493221336	1.0110950977073105	0.027271419248465063	1.7190668750225544	0.08382549525602713	0.43258633978721783	0.0068490457468267565	1.0110950977073105	0.027271419248465063	2.7105857596152707	0.05650350314068241	14.529468591432753	14.510706722226926
110	0.6117461302211941	0.016027824161719478	2.27150575608473	0.17279055832455478	0.94313916088275	0.031227041180461768	1.8149081222110448	0.09914630185207739	0.6117461302211941	0.016027824161719478	0.94313916088275	0.031227041180461768	2.8178103410008566	0.07144432741895744	14.661841224668652	14.642931015207353
111	0.6119884278312901	0.027735442764240725	1.9664563859668065	0.12096831759143925	0.9444092467387802	0.026900848573528258	1.8291546057425303	0.12650651908255456	0.9444092467387802	0.026900848573528258	1.9664563859668065	0.12096831759143925	2.920112679332268	0.07487195323260008	14.793769909552317	14.775022383720252
112	0.5342974054774072	0.020159528716729866	1.639451488938294	0.09477303666479833	1.1555775353103104	0.05067134158873912	2.2125081561455113	0.16561247068283413	0.5342974054774072	0.020159528716729866	1.1555775353103104	0.05067134158873912	3.091884391199032	0.09046141696931814	14.924994145657744	14.906104218374793
113	0.7670911908116496	0.022033355191323364	1.7289668057054421	0.055432235218684255	1.2757288135611164	0.06696487836553315	2.5692747431150824	0.14481767336805104	0.7670911908116496	0.022033355191323364	1.7289668057054421	0.055432235218684255	2.846515302756864	0.06453804547161404	15.058183950293932	15.039041650990386
114	0.9170775328287232	0.025515015488675692	1.7244270749503352	0.051605790222945674	1.398801174253054	0.06451087823244049	2.724014288824321	0.10096395984741022	0.9170775328287232	0.025515015488675692	2.724014288824321	0.10096395984741022	2.8153483945425415	0.05917103431709992	15.191580384048656	15.17260045536485
115	0.7114300423276058	0.030591930867121496	1.6246594194642512	0.04134594915540717	1.1621622456233573	0.03386760737558344	2.761772101478233	0.14353377654361624	1.6246594194642512	0.04134594915540717	1.1621622456233573	0.03386760737558344	2.833735576337274	0.05683814934477119	15.324648671310394	15.305725019504024
116	0.30895223470719324	0.015193626524939444	1.6151903842740079	0.040726660280868535	1.2369657471829716	0.034217685932496494	2.721810859890041	0.18358319937107914	1.6151903842740079	0.040726660280868535	1.2369657471829716	0.034217685932496494	2.8507483498686756	0.06275230785625928	15.457291357627406	15.438367163713155
117	0.20966301525614364	0.016363269070583955	1.6019285719709655	0.0440357609592052	1.1581732884099873	0.0261227848929662	2.5330319732281112	0.1247174910830371	1.1581732884099873	0.0261227848929662	1.6019285719709655	0.0440357609592052	2.7966253307556252	0.05640257019195033	15.590402924698388	15.571316657900663
118	0.3314378959677894	0.017385353089707168	1.6464306675777503	0.04359891786957882	0.8147221228310506	0.020817850296000362	2.5855592701244383	0.1560536183635207	1.4192589172323753	0.07523254212617923	1.6464306675777503	0.04359891786957882	2.7834505346021348	0.05635862372817284	15.72419748799246	15.705197545847446
119	0.3725205030857599	0.016701337651505284	1.659948230846352	0.05185656355543558	0.6959003360996577	0.018056782550163512	2.4793148469544533	0.1411577047556343	1.4151124786533253	0.062341308391600306	1.4151124786533253	0.062341308391600306	2.894357625186167	0.061238877656495334	15.856909689174989	15.837797743737434
120	0.3637041532361938	0.006445449273036764	1.6942929782025737	0.053845091935374824	0.9349382685274723	0.04414891036845887	2.58876001111175	0.183404523615422	1.409865529993457	0.0649587501066348	2.58876001111175	0.183404523615422	2.864756993175759	0.06143635717665408	15.990073103490376	15.971001329835676
121	0.19143131177829042	0.0037737975723864856	1.6422850345143427	0.06326461148492846	0.6695240298332954	0.028096996178623542	2.5050960375588724	0.10908528731937638	1.8070381773279012	0.1592876116150129	0.19143131177829042	0.0037737975723864856	3.1335289508145436	0.0897830492024291	16.123875118241873	16.104854873253824
122	0.22021041984758064	0.009404078069509162	1.835147131052693	0.1433991257143307	0.6278141213333891	0.037170590223278635	2.8272116818614577	0.16689802999395437	2.0159656426922177	0.37723378356406223	0.22021041984758064	0.009404078069509162	3.1717562476197307	0.10515917295976951	16.257954270897685	16.23871671553759
123	0.2233917116499391	0.0071717276000670595	2.2117003133597875	0.09496560799034627	0.4680897772441609	0.02772808083245908	3.028551683209032	0.1552936166751904	1.9980868192569563	0.12414682547893358	0.2233917116499391	0.0071717276000670595	3.062550807989221	0.07855105427509777	16.390039796154127	16.371349527832262
124	0.1640554135698866	0.004800335876920404	2.3414441682355425	0.06815656905532373	3.0053437670705208	0.16514010003018204	0.1640554135698866	0.004800335876920404	2.3414441682355425	0.06815656905532373	3.0053437670705208	0.16514010003018204	3.207385110142117	0.09546380872924828	16.52188158242343	16.502972061784625
125	0.23958262284636625	0.0090502233464235	2.8493044100930023	0.10664559900283826	3.136729552265675	0.16194572611566221	0.23958262284636625	0.0090502233464235	2.8493044100930023	0.10664559900283826	3.136729552265675	0.16194572611566221	3.0760993163658688	0.08055605729117536	16.653613800037316	16.63478550203614
126	0.09133164751894798	0.004271425845131102	2.9718582165026883	0.1554010962547859	3.0094230098948778	0.12731206345404814	0.09133164751894798	0.004271425845131102	2.9718582165026883	0.1554010962547859	3.0094230098948778	0.12731206345404814	3.2701884778921464	0.11102217263361412	16.786568382466502	16.767563348371468
