# Supplementary material for: Mechanisms of chromosome biorientation and bipolar spindle assembly analyzed by computational modeling
Source: eLife. 2020 Feb 13;9:e48787. doi: 10.7554/eLife.48787 (PMC7311174; doi:10.7554/eLife.48787)
Supplement: Source code 1. — Requires C++ compiler, and GSL, GLEW, python2, python3, libyaml, FFTW, GLFW, xQuartz, freeGLUT, libpng, ffmpeg, pkg-config, and png++ libraries. Python libraries should include matplotlib, numpy, opencv-python, panda3d, pandas, PyYAML, and scipy for analysis framework. Used for all simulations except Figure 2—figure supplement 1, panel D: Soft nuclear envelope. Untar and unzip SourceCodeFile1.tar.gz, then use the accompanying Makefile and MakefileIncmk to compile on your system. [file elife-48787-code1.tar.gz › analysis/Data/WT/Pandas/track_009_pandas.csv]

	kc0_dist	kc0_err	kc1_dist	kc1_err	kc2_dist	kc2_err	kc3_dist	kc3_err	kc4_dist	kc4_err	kc5_dist	kc5_err	length	length_error	time_kc	time_length
0	0.6136415607408836	0.015223814349063489	1.0104511224085873	0.023611931203218615	0.6136415607408836	0.015223814349063489	0.6136415607408836	0.015223814349063489	0.6136415607408836	0.015223814349063489	1.0104511224085873	0.023611931203218615	1.2158931808382452	0.0235211711233161	0.01766921635764606	0.0
1	0.6196817035132964	0.015042302439527925	1.1040462103978301	0.021429722502746704	1.1040462103978301	0.021429722502746704	1.1040462103978301	0.021429722502746704	1.1040462103978301	0.021429722502746704	0.6196817035132964	0.015042302439527925	1.3330851455218347	0.026419931537609236	0.14205557449474224	0.124220296788087
2	0.6175861015843813	0.017162117356709278	1.0999156245021635	0.022933373773685213	0.6175861015843813	0.017162117356709278	0.6175861015843813	0.017162117356709278	0.6175861015843813	0.017162117356709278	1.0999156245021635	0.022933373773685213	1.3377067961694808	0.029343767863425293	0.26754334131029994	0.24964402587767676
3	0.555262138546372	0.018722917018362904	1.1507353050096703	0.027376057109644473	0.7971812049934369	0.03156271162806734	1.1507353050096703	0.027376057109644473	0.555262138546372	0.018722917018362904	0.7971812049934369	0.03156271162806734	1.377639871462247	0.03270551910972902	0.3932944964825309	0.3752868026681908
4	0.6187952008096191	0.01950039635289042	1.0787126013962487	0.02402506385692033	0.6099140327831376	0.016651743578792427	2.155908977665366	0.7301955554548448	1.0787126013962487	0.02402506385692033	0.6099140327831376	0.016651743578792427	1.3577738555287604	0.03017006568588158	0.5195669595540234	0.5014620394369675
5	0.6517626340971918	0.02662484237631703	1.048284915025923	0.03636791827891472	0.7014796936511748	0.02686388144107994	1.1509066772426026	0.039066484269566444	0.7014796936511748	0.02686388144107994	1.1509066772426026	0.039066484269566444	1.3782446861097348	0.03164289795424248	0.6459011931921221	0.6279191918551654
6	0.6081449288189502	0.028735752782153595	0.9945656555360076	0.03488732851464246	0.8879810628902172	0.05580045731709192	2.2217160112021266	0.6735598691103308	0.9945656555360076	0.03488732851464246	0.8879810628902172	0.05580045731709192	1.4096074009993336	0.03239903399053006	0.7720188748438885	0.7540198727353874
7	0.5756843315957386	0.0348311802607779	0.9273030725760634	0.032628344702387374	0.8143618148527281	0.0399382376574516	1.588050859014592	0.12514654140677553	0.9273030725760634	0.032628344702387374	0.8143618148527281	0.0399382376574516	1.4361600065016553	0.03536118428791341	0.8981928814677965	0.880164192215455
8	0.6139815270416393	0.026997737894003004	0.9573020401070602	0.03099258992990898	1.056158540248864	0.0950895285952622	1.6083658613865128	0.13158196094976982	0.9573020401070602	0.03099258992990898	0.6139815270416393	0.026997737894003004	1.4460667991730058	0.03405967142831504	1.0237622085967366	1.0058092461009953
9	0.4295734381457371	0.027059746426720484	0.7310732696301006	0.02841153290892552	1.0572709082225362	0.10648417361450384	1.1647005457073982	0.04200887683192103	2.305085932579675	0.7830496698131332	1.1647005457073982	0.04200887683192103	1.4877147332276546	0.03726385698841141	1.1493525041263506	1.1314868314595672
10	0.5721353866996747	0.018319780236425404	0.9320031465445724	0.0384626033270576	1.4316164689971589	0.10887766507725755	1.5269956806931106	0.05319439635339462	0.5721353866996747	0.018319780236425404	1.5269956806931106	0.05319439635339462	1.5305064116767162	0.03648425738791757	1.2750729468295485	1.2570379437690997
11	0.4786106414947479	0.018227735609877158	0.8828202508337977	0.023421291850759175	1.3347110876044017	0.03849203906684123	0.8828202508337977	0.023421291850759175	1.3347110876044017	0.03849203906684123	0.4786106414947479	0.018227735609877158	1.5578349488682077	0.038387941284994176	1.4005251630885927	1.3826928636610285
12	0.5815417707417405	0.027855600085462125	1.049079827664021	0.041884786056598	1.428414470417913	0.053638452052972636	1.0405896516562032	0.04674859557037611	1.428414470417913	0.053638452052972636	1.049079827664021	0.041884786056598	1.5583045953720245	0.03960265005513345	1.5263336045451064	1.5082745178522543
13	0.5291373200342453	0.029230067636926014	1.063578764674116	0.036887680784175834	1.3715304625389253	0.053390473182426984	1.063578764674116	0.036887680784175834	1.3715304625389253	0.053390473182426984	0.5291373200342453	0.029230067636926014	1.6768980517132113	0.04299834030540111	1.6520397087495682	1.6340752711919222
14	0.5333109016906937	0.03467140728739426	1.0950848908303732	0.04509899457853734	1.5848551385112322	0.07957824847949477	1.0950848908303732	0.04509899457853734	1.5848551385112322	0.07957824847949477	0.5333109016906937	0.03467140728739426	1.71497788007869	0.04545550921736383	1.777101741633489	1.7592744119701331
15	0.5956437515018154	0.03725343067901484	1.0017514311848863	0.044375738571659835	1.2624008716837873	0.0792705232534118	2.415448009745578	1.0300200963497013	2.5354662876721155	0.9124133577856641	1.0017514311848863	0.044375738571659835	1.7248976816320971	0.04675151233634615	1.9018094022802525	1.8839755755300762
16	0.6177472439406861	0.043836509374485466	0.87772197145738	0.04403427786569697	1.965631854690771	0.1970462471719327	2.4392958699255374	1.239942011676752	1.4712085895714782	0.09206597932499644	1.0746817554611963	0.10930036790023523	1.7513247284490887	0.047863017298166034	2.0267964662988356	2.008972897478011
17	0.7586929655699323	0.03155643171130868	2.517003206428677	1.1963335250221954	1.423599811279999	0.08729100049509007	1.3042638783111027	0.08453010209737073	0.7586929655699323	0.03155643171130868	1.423599811279999	0.08729100049509007	1.8671224678844651	0.05204467853702562	2.152115616195396	2.134233717775549
18	0.8932550396687284	0.037662308893476736	2.5995877887859997	0.740931506776402	1.4033178188986346	0.05384314942742757	1.4033178188986346	0.05384314942742757	0.8932550396687284	0.037662308893476736	2.5995877887859997	0.740931506776402	1.9361742310815067	0.05898155770025235	2.277678906675206	2.2596843817235506
19	0.8335103688414344	0.03579786402142957	2.438881727054307	0.835160059183529	1.247555770576137	0.04416533865148577	1.989413818559179	0.1352826998080858	1.247555770576137	0.04416533865148577	0.8335103688414344	0.03579786402142957	1.949561428726618	0.05782846615734183	2.4033720350404977	2.3854436196737523
20	0.6157907343412224	0.015305911642241108	1.199681170991626	0.06354373408520111	1.3414224920457463	0.054516484015756365	1.9399547071200025	0.14767795679555346	0.6157907343412224	0.015305911642241108	1.3414224920457463	0.054516484015756365	1.976718201820901	0.05868462931099411	2.528668490876808	2.5108212570016186
21	0.4621490188328831	0.015659931539902514	0.7831914557818536	0.03975520581863692	1.1712892933853138	0.046966707655442745	1.710760125439648	0.16878860064238152	0.4621490188328831	0.015659931539902514	1.1712892933853138	0.046966707655442745	1.934009007994363	0.0565155885812639	2.654414638795079	2.63633469651199
22	0.5593028151318683	0.020523609720710385	1.3829404588375929	0.04964853878260352	0.844705450655493	0.04472054788255842	1.3829404588375929	0.04964853878260352	0.5593028151318683	0.020523609720710385	0.844705450655493	0.04472054788255842	2.000131373812108	0.06081725073819414	2.780612972216446	2.7626113393405674
23	0.6429322216751102	0.018974025949478873	1.353028260972628	0.045681178507278014	1.3551618384379802	0.11167145591813958	0.6429322216751102	0.018974025949478873	1.353028260972628	0.045681178507278014	1.3551618384379802	0.11167145591813958	2.0619093538064583	0.07055651621705475	2.9062175571211166	2.8883625402970505
24	0.6591820867203095	0.02147982060469352	1.4005423159299795	0.05044385064063013	1.3600153050001167	0.12164465364772609	0.6591820867203095	0.02147982060469352	0.6591820867203095	0.02147982060469352	1.4005423159299795	0.05044385064063013	2.0578231506302163	0.06738422154161118	3.0325779531623462	3.014392939725266
25	0.7088250599908388	0.02696147211004616	1.572216424168538	0.06765936991890921	1.3902861047171693	0.06715508004082396	0.7088250599908388	0.02696147211004616	1.3902861047171693	0.06715508004082396	1.572216424168538	0.06765936991890921	2.1102431635667167	0.07791458616043212	3.159206745874931	3.1411725889512065
26	0.7647703270567036	0.0241478157465928	1.781008031244572	0.0909100626528199	1.2749857672468206	0.05933444205970118	0.7647703270567036	0.0241478157465928	1.781008031244572	0.0909100626528199	1.2749857672468206	0.05933444205970118	1.9566110927387035	0.06619924437063973	3.285436132366578	3.2673700042857923
27	0.8032479544355288	0.030188056607915133	1.6953505499927972	0.08438518123292833	1.15482077541085	0.05275431211381182	0.8032479544355288	0.030188056607915133	1.15482077541085	0.05275431211381182	1.6953505499927972	0.08438518123292833	1.9696183939555199	0.06658399467121329	3.4111056746850323	3.3931813691998656
28	0.7116649869438598	0.02529502148252604	1.5917760478011547	0.05694944027685955	1.1908361302629524	0.04427098792513535	0.7116649869438598	0.02529502148252604	1.5917760478011547	0.05694944027685955	1.1908361302629524	0.04427098792513535	2.041836833113031	0.06944677434672342	3.5367267286639263	3.518761060802097
29	0.8293771183337438	0.030259042737462487	1.6164508936900452	0.06032868411521547	1.3285878286859845	0.06603350958150316	0.8293771183337438	0.030259042737462487	1.3285878286859845	0.06603350958150316	1.6164508936900452	0.06032868411521547	2.033817000246685	0.07241915688325573	3.6623469889132663	3.64440266772172
30	0.7752066681861989	0.029230137153949644	1.4183621467552814	0.05212262662185842	1.3447284374317179	0.0906151431281852	1.4183621467552814	0.05212262662185842	0.7752066681861989	0.029230137153949644	1.3447284374317179	0.0906151431281852	2.090512109596358	0.07917702458784771	3.7877693204877496	3.769957562165535
31	0.8716819386863524	0.03263297044491354	1.4207467440190111	0.05312932049095372	1.0872563742053165	0.05054603204370519	1.7321857256070985	0.08678689438281424	0.8716819386863524	0.03263297044491354	1.7321857256070985	0.08678689438281424	2.1892839889397955	0.07849968752591234	3.9134798632013874	3.8955114401412154
32	0.8149889570644979	0.028569165427707446	1.3799672237868883	0.0403933038327178	0.9851433231189648	0.03871161924004279	2.109316429185493	0.10756899228744074	1.3799672237868883	0.0403933038327178	2.109316429185493	0.10756899228744074	2.1788513260666935	0.07355837752147176	4.0398591232047725	4.02163991563839
33	0.7169247561682588	0.02433690747871486	1.357638383670111	0.04522178526667833	1.1651886117126715	0.05737904188226419	1.7659799385843369	0.06831828643956488	0.7169247561682588	0.02433690747871486	1.357638383670111	0.04522178526667833	2.1606001868589293	0.07621134671749635	4.165531642187821	4.1476761420119646
34	0.803585014088485	0.028301748398400873	1.4021544804760906	0.05015016141798668	1.2029573315418751	0.05276668127648315	1.7936080698664272	0.10338885500626589	0.803585014088485	0.028301748398400873	1.4021544804760906	0.05015016141798668	2.1613936262147737	0.07248912861628111	4.2912277147821465	4.273238212241504
35	0.9012942111735209	0.02590216738520912	1.5576209923459594	0.046545554901921284	1.4203775795098155	0.057949485526350306	0.9012942111735209	0.02590216738520912	1.5576209923459594	0.046545554901921284	1.4203775795098155	0.057949485526350306	2.2176355661485836	0.07115283199986519	4.417661050975894	4.399580112017057
36	0.9833656621648262	0.0287007591368448	2.0591177868069788	0.06318772225099294	1.5010420811007958	0.04769021709671932	0.9833656621648262	0.0287007591368448	1.5010420811007958	0.04769021709671932	2.0591177868069788	0.06318772225099294	2.25210367729615	0.07086378894709579	4.542900504959131	4.525085548566943
37	0.9034600298806251	0.024567266649628133	2.234890315897478	0.08968999162458544	1.4234874528876826	0.04566925358571188	0.9034600298806251	0.024567266649628133	1.4234874528876826	0.04566925358571188	2.234890315897478	0.08968999162458544	2.252504504611585	0.07245834823286379	4.6682099158019765	4.650224941720942
38	1.0074126584242216	0.02816050240274651	2.0905841480022747	0.055357512664801	1.4063728044617516	0.039946797231253925	1.0074126584242216	0.02816050240274651	2.0905841480022747	0.055357512664801	1.4063728044617516	0.039946797231253925	2.3138983621378832	0.07441151132673807	4.793953150845324	4.776037865440353
39	1.1105316552439408	0.027445162957640247	2.0153753030276267	0.05178095534544215	1.594192257849697	0.04819088938148676	1.1105316552439408	0.027445162957640247	2.0153753030276267	0.05178095534544215	1.594192257849697	0.04819088938148676	2.3140548609341565	0.07081431295598675	4.919848654903933	4.901882845718946
40	1.0056605522784925	0.02760111637772365	1.82576432598956	0.04949458629380917	1.82576432598956	0.04949458629380917	1.82576432598956	0.04949458629380917	1.82576432598956	0.04949458629380917	1.0056605522784925	0.02760111637772365	2.369628455684232	0.08726533812523117	5.046031046623435	5.027924813818412
41	1.1181927991431553	0.032116200485711996	2.029204468199781	0.05938092855346259	2.029204468199781	0.05938092855346259	2.029204468199781	0.05938092855346259	2.029204468199781	0.05938092855346259	1.1181927991431553	0.032116200485711996	2.4109455095005137	0.08899781106577279	5.172669291510304	5.154564681439741
42	1.1946092727275477	0.031184433140063837	2.0047099246897173	0.05342775292998562	1.1946092727275477	0.031184433140063837	1.1946092727275477	0.031184433140063837	1.1946092727275477	0.031184433140063837	2.0047099246897173	0.05342775292998562	2.3758942865457375	0.08029829171807436	5.298701793606934	5.280773902921322
43	1.2212072771613316	0.03436223697683464	2.1900530644831764	0.06292901257908398	2.1900530644831764	0.06292901257908398	2.1900530644831764	0.06292901257908398	2.1900530644831764	0.06292901257908398	1.2212072771613316	0.03436223697683464	2.380357004484018	0.08182967797690942	5.42380014553522	5.405928545472956
44	1.2270637517672307	0.034812664714579715	2.322398620506384	0.07859981653894173	1.892220554751825	0.07002758327171768	1.2270637517672307	0.034812664714579715	2.322398620506384	0.07859981653894173	1.892220554751825	0.07002758327171768	2.4453463579316015	0.08364574996013836	5.54910706684278	5.531227796135662
45	1.2695345669331328	0.05716723879262346	2.3129874936048203	0.07620099363986493	1.9368222366304644	0.07187607298594814	1.3504574523963413	0.045308532335354326	1.3504574523963413	0.045308532335354326	1.9368222366304644	0.07187607298594814	2.462304193390857	0.08311171925921057	5.674696363965842	5.656750040454355
46	2.0778667713393024	0.09255208969127032	1.6421502916709716	0.0727576734190393	1.048328218577819	0.03655783268747746	1.048328218577819	0.03655783268747746	2.0778667713393024	0.09255208969127032	1.6421502916709716	0.0727576734190393	2.291558033737752	0.07864229154273854	5.800419184859195	5.78245078934275
47	1.939760854350864	0.07582208649799516	1.6482187449855101	0.07572604574839475	0.884431194453942	0.03382875396205613	0.629623482528387	0.041984914004137217	1.6482187449855101	0.07572604574839475	1.939760854350864	0.07582208649799516	2.3175552291098622	0.0813118965244249	5.925927936038127	5.90798395696685
48	1.7421208123403398	0.0703117367169014	1.4650697727067763	0.07215124923021829	0.973912275844497	0.056278980610879985	0.3522670621360101	0.012102060997507692	0.3522670621360101	0.012102060997507692	1.4650697727067763	0.07215124923021829	2.3145898667560494	0.08465913030655318	6.051278739956093	6.033364781794462
49	1.589817094087692	0.055885830653458604	1.224974607709821	0.052451274769333846	0.3169217637847101	0.010402604771145891	0.3169217637847101	0.010402604771145891	1.224974607709821	0.052451274769333846	1.589817094087692	0.055885830653458604	2.4155220649817406	0.08597731906865912	6.176049967576558	6.158260283648032
50	1.7354041548354295	0.06401723738821088	1.2921312905348232	0.07649126489397653	0.44512734986253616	0.012088746812621011	1.1358333994421859	0.06658894790648477	1.7354041548354295	0.06401723738821088	0.44512734986253616	0.012088746812621011	2.444014093471527	0.09136318683848345	6.301210757058543	6.283268351847394
51	1.6702814959195762	0.06846743671705334	1.2350516523708308	0.064628143886113	0.5028234939954106	0.014855466936568178	0.5028234939954106	0.014855466936568178	1.6702814959195762	0.06846743671705334	1.2350516523708308	0.064628143886113	2.475191503829129	0.091342542748402	6.426646150110945	6.408792959821148
52	1.7024487200348526	0.08002151570821514	1.3378432947289045	0.07102446879585787	0.5841281886030263	0.02169512336547485	0.5841281886030263	0.02169512336547485	1.3378432947289045	0.07102446879585787	1.7024487200348526	0.08002151570821514	2.487704236163898	0.08870972784846871	6.552688847176283	6.534570593245704
53	1.6538699599199442	0.06497516621369288	1.2718662592742738	0.06249487443171426	0.6363823731807732	0.02221953418213724	0.6363823731807732	0.02221953418213724	1.6538699599199442	0.06497516621369288	1.2718662592742738	0.06249487443171426	2.4940245979586906	0.0914858427936779	6.67830701844377	6.660475171103693
54	1.8097099806996928	0.0619083068575472	1.357471337143472	0.05256228567366286	0.7229117378922102	0.021012828357118665	0.7229117378922102	0.021012828357118665	1.357471337143472	0.05256228567366286	1.8097099806996928	0.0619083068575472	2.5361109667511075	0.08922556157444785	6.803517719442904	6.78561779990837
55	1.6453221611002484	0.05104114867744724	1.281763349650756	0.05832890665627371	0.6445555176284323	0.017925986291935644	1.6453221611002484	0.05104114867744724	0.6445555176284323	0.017925986291935644	1.281763349650756	0.05832890665627371	2.503320062309577	0.08512235286356427	6.929239587213705	6.911233506917957
56	1.627267135571031	0.051682152715567406	1.2325221761040492	0.05734757228369427	0.47695924401852585	0.013185598525902877	1.627267135571031	0.051682152715567406	0.47695924401852585	0.013185598525902877	1.2325221761040492	0.05734757228369427	2.4840038011425434	0.08870618469360671	7.054912357448667	7.03696503673908
57	1.4923562866943298	0.04524710241274774	0.7165250627917146	0.033024337664351665	0.3371212362038406	0.012673911952201286	1.4923562866943298	0.04524710241274774	0.3371212362038406	0.012673911952201286	0.7165250627917146	0.033024337664351665	2.416701133251625	0.09176690456586119	7.180523351279957	7.162594086721836
58	1.4011329099086454	0.04308776520597374	0.5319710627924932	0.015542852520290237	1.4011329099086454	0.04308776520597374	1.4011329099086454	0.04308776520597374	1.4011329099086454	0.04308776520597374	0.5319710627924932	0.015542852520290237	2.468381697682619	0.09191882760867992	7.306092881636512	7.288165614816369
59	0.680558821252185	0.020473635234682798	1.6250836368967199	0.05064090865526372	1.6250836368967199	0.05064090865526372	1.6250836368967199	0.05064090865526372	1.6250836368967199	0.05064090865526372	0.680558821252185	0.020473635234682798	2.4893542291977084	0.09187218877652267	7.431630177186676	7.413728822778373
60	0.6818080977720365	0.020256057465235965	1.9423977694010084	0.05611692892776438	1.9423977694010084	0.05611692892776438	1.9423977694010084	0.05611692892776438	1.9423977694010084	0.05611692892776438	0.6818080977720365	0.020256057465235965	2.460149523725655	0.0892819221543194	7.556988898380575	7.539057106247106
61	0.7242294567527502	0.021625195402101317	1.4383320975030827	0.0629301173337931	2.1567674879103644	0.06348563778960035	2.1567674879103644	0.06348563778960035	0.7242294567527502	0.021625195402101317	1.4383320975030827	0.0629301173337931	2.4521674277102252	0.09745522581425882	7.682120291402567	7.664224913264061
62	0.7729707520907096	0.02542171215240078	1.2823478294864334	0.06435233581433338	2.1093615024500583	0.06474762899496644	2.1093615024500583	0.06474762899496644	0.7729707520907096	0.02542171215240078	1.2823478294864334	0.06435233581433338	2.49939043535022	0.10170096796544152	7.807373128711232	7.789478017044706
63	0.8078041340495146	0.03279628647386422	1.4000145243901374	0.0649058838350252	2.011116975561254	0.06153814061444175	2.011116975561254	0.06153814061444175	0.8078041340495146	0.03279628647386422	1.4000145243901374	0.0649058838350252	2.5133685869195785	0.09900201420848495	7.9324753318083605	7.914629606118435
64	0.819019220384794	0.026577416665606778	1.4500818066579289	0.07644621431503718	1.9628918299797982	0.05841950190835385	1.9628918299797982	0.05841950190835385	0.819019220384794	0.026577416665606778	1.4500818066579289	0.07644621431503718	2.539429172076144	0.09864790589839877	8.058332066623999	8.04028389083674
65	0.8398376922742645	0.02956675553303415	1.3614213563496769	0.0637774450064716	1.8682341445147315	0.05503058715005422	1.8682341445147315	0.05503058715005422	0.8398376922742645	0.02956675553303415	1.3614213563496769	0.0637774450064716	2.6133654077536193	0.10096168023840876	8.185053143969462	8.166967892138707
66	0.8617695318044531	0.03163480958600809	1.4347571067855966	0.08530935387455252	1.8358987060513188	0.051723926095158995	1.8358987060513188	0.051723926095158995	0.8617695318044531	0.03163480958600809	1.4347571067855966	0.08530935387455252	2.603034781963158	0.09882585081313659	8.310525400424922	8.292720959218197
67	0.6692273102318405	0.02025780094201044	1.5782620264057317	0.1025990763766784	1.869261671329165	0.05476045915488631	1.869261671329165	0.05476045915488631	0.6692273102318405	0.02025780094201044	1.5782620264057317	0.1025990763766784	2.648673396511472	0.10406314280267985	8.43646912430881	8.418305876837893
68	0.33240016766415376	0.010753742610494332	1.1306195695363628	0.04984151465706308	1.761025373881152	0.05185257228058609	1.761025373881152	0.05185257228058609	0.33240016766415376	0.010753742610494332	1.1306195695363628	0.04984151465706308	2.6280305202730503	0.1050448076343818	8.562281454947067	8.544411945789452
69	0.3243866161302788	0.011873197604980278	1.671471754814114	0.17541121180856822	1.9186704022559526	0.05677024229946948	1.9186704022559526	0.05677024229946948	0.3243866161302788	0.011873197604980278	1.671471754814114	0.17541121180856822	2.6889476471528897	0.1053559665603229	8.68835346907704	8.670218363908962
70	0.31389918724837307	0.010387989488444462	1.5700727722981873	0.05359486335521367	1.9051818673683139	0.05699613355277565	1.9051818673683139	0.05699613355277565	1.5700727722981873	0.05359486335521367	0.31389918724837307	0.010387989488444462	2.6872744245235674	0.09874754016812191	8.8142063433223	8.796346665253196
71	0.3919243985078174	0.01651101621318379	1.6752606407306452	0.055848518290539224	1.9545667543288674	0.06670597378618975	1.6752606407306452	0.055848518290539224	1.9545667543288674	0.06670597378618975	0.3919243985078174	0.01651101621318379	2.6903071757540697	0.10168676823314197	8.94002381785541	8.921969183973884
72	0.4741066006618408	0.02742874259438136	1.6061118129893817	0.052863157605837624	1.8806044283038426	0.06364838519961788	1.6061118129893817	0.052863157605837624	1.8806044283038426	0.06364838519961788	0.4741066006618408	0.02742874259438136	2.6301742031714292	0.09778743584819989	9.065955372667617	9.048013222519343
73	0.5202749905712793	0.015912166251057666	1.3244667066000961	0.06016629683088014	1.8267638463990614	0.05072033443594673	1.8267638463990614	0.05072033443594673	0.5202749905712793	0.015912166251057666	1.3244667066000961	0.06016629683088014	2.6215859767536003	0.09860422479184053	9.19108344429082	9.17325116705525
74	0.524064875923716	0.021582185790534784	1.7834339826404826	0.057947318644662786	2.1297455717878333	0.06629303570745106	2.1297455717878333	0.06629303570745106	1.7834339826404826	0.057947318644662786	0.524064875923716	0.021582185790534784	2.693933239769754	0.10003171208416896	9.31642570191632	9.298482828534969
75	0.6094696393064345	0.01959992025321425	1.8639485508494842	0.05317719027493046	2.356636534295282	0.06858668602686176	1.8639485508494842	0.05317719027493046	2.356636534295282	0.06858668602686176	0.6094696393064345	0.01959992025321425	2.6975673620753153	0.10217078316191282	9.44203958599474	9.424126168505325
76	0.7129578236116867	0.029309349219583662	1.7795734534982992	0.04895111039397258	2.444997180868998	0.06801535608191159	1.7795734534982992	0.04895111039397258	2.444997180868998	0.06801535608191159	0.7129578236116867	0.029309349219583662	2.667612056517458	0.09742192459364252	9.567407231079157	9.54947498838551
77	0.8728309978956679	0.041383006277587855	1.7497474079083215	0.04828239309779563	2.351774413130645	0.07026484603938465	1.7497474079083215	0.04828239309779563	2.351774413130645	0.07026484603938465	0.8728309978956679	0.041383006277587855	2.737336649385244	0.09832642440740721	9.693192853953965	9.6751442879816
78	0.9615657010927283	0.034158741313308955	1.688708964330598	0.0466540332603918	2.168804852719469	0.06547509559620189	1.688708964330598	0.0466540332603918	0.9615657010927283	0.034158741313308955	2.168804852719469	0.06547509559620189	2.7073208130894555	0.092929803050375	9.819013755036655	9.801150838234133
79	0.9198266954202258	0.028605716373881672	1.8452240212925808	0.05254661336507251	1.8452240212925808	0.05254661336507251	1.8452240212925808	0.05254661336507251	1.8452240212925808	0.05254661336507251	0.9198266954202258	0.028605716373881672	2.6829667864128965	0.09324938460039649	9.94410119662735	9.92623552854254
80	0.6650300045463551	0.018779089656536074	1.8346590622619043	0.047176148422630515	1.399371321773727	0.04232543135899424	1.8346590622619043	0.047176148422630515	0.6650300045463551	0.018779089656536074	1.399371321773727	0.04232543135899424	2.652654181591836	0.08850967465000978	10.068591763160496	10.05085091618191
81	0.3762088816428063	0.023369653365964554	2.189061894079151	0.05987367378362783	1.5644661918420009	0.04080280906380724	2.189061894079151	0.05987367378362783	1.5644661918420009	0.04080280906380724	0.3762088816428063	0.023369653365964554	2.6930746201968496	0.09123712370076285	10.193458672533307	10.17556037639914
82	0.1597201684082131	0.014795839300726308	2.4470740603638568	0.10102170712709146	1.385889439183803	0.03871684314680543	1.9174082973222213	0.07212107686179084	1.385889439183803	0.03871684314680543	2.4470740603638568	0.10102170712709146	2.6357389397137956	0.09093793628499358	10.319039955280248	10.30103087699378
83	0.1799813810898713	0.014333082129810914	2.4137285965981397	0.0910241200918066	1.3411472067623518	0.0344854666624182	1.9067351255563527	0.062321505284312954	1.3411472067623518	0.0344854666624182	2.4137285965981397	0.0910241200918066	2.6630404967259573	0.09172196036683727	10.445524386895023	10.427444407956191
84	0.33013846235104577	0.010489843619897564	2.33932705250144	0.08765984439145866	1.1223256750362725	0.03177882331471885	1.5038626845594434	0.05187963001910619	2.33932705250144	0.08765984439145866	1.1223256750362725	0.03177882331471885	2.784150514498402	0.09296355427393842	10.572440439774622	10.554315565044096
85	0.5169842741435551	0.01592834663554606	2.330282793994776	0.09677282976527474	1.1500840432631114	0.04025083152453519	1.7316027830805398	0.05769466737626348	2.330282793994776	0.09677282976527474	1.7316027830805398	0.05769466737626348	2.8060811311955187	0.09985699194282302	10.698721733333791	10.680714063238772
86	0.5620173238560395	0.01786902657547359	2.324112843909817	0.10919107386933243	1.277847096801893	0.04225428938027855	1.7075452338324855	0.057127311446624335	2.324112843909817	0.10919107386933243	1.7075452338324855	0.057127311446624335	2.7954564274994174	0.09865131600234336	10.824260285034187	10.806358927571235
87	0.8631390146658516	0.05910836670186709	2.1390887653949475	0.0803927380107965	1.4149987774902026	0.04559099483919459	2.1390887653949475	0.0803927380107965	1.4149987774902026	0.04559099483919459	0.8631390146658516	0.05910836670186709	2.8699880599046845	0.10815520712523322	10.94977427413392	10.93184588625898
88	0.7040021456795572	0.022618841371576645	1.9693415494146858	0.06784324899205602	1.3022139120338587	0.036782783338415934	1.9693415494146858	0.06784324899205602	1.3022139120338587	0.036782783338415934	0.7040021456795572	0.022618841371576645	2.678399997534444	0.09595112269966591	11.075633170529228	11.057609919119647
89	0.8274340131045735	0.027583423093824482	2.0748498862074563	0.0698600654834357	1.4075539116094218	0.040565773495244754	2.0748498862074563	0.0698600654834357	1.4075539116094218	0.040565773495244754	0.8274340131045735	0.027583423093824482	2.834594667332596	0.10377126140774388	11.20139393097652	11.183441440423472
90	0.44749053609329703	0.02655892772286973	1.6033661307406517	0.06106759319053678	2.022609176398556	0.06730458011196065	2.022609176398556	0.06730458011196065	1.6033661307406517	0.06106759319053678	0.44749053609329703	0.02655892772286973	2.7392928445303615	0.10167074864792247	11.326621316031524	11.308785077782515
91	0.25820688887427595	0.007770218747317534	1.199876212022013	0.04812320336801781	1.8508398659198269	0.054067340972767365	1.8508398659198269	0.054067340972767365	0.25820688887427595	0.007770218747317534	1.199876212022013	0.04812320336801781	2.7426695153359777	0.10005291769111796	11.452018314937618	11.434141029606327
92	0.43722846958711054	0.023114155110852543	1.3303197725959517	0.043868673631452554	1.8923788426330936	0.05543910467987611	1.8923788426330936	0.05543910467987611	0.43722846958711054	0.023114155110852543	1.3303197725959517	0.043868673631452554	2.738815880359034	0.09830622215977726	11.577988780914291	11.559909696986505
93	0.47696028730765105	0.0170069826950471	1.4680891077753884	0.06135676395567663	1.87896331793567	0.06600713290146261	2.3521900504358513	0.0841445003190187	1.87896331793567	0.06600713290146261	2.3521900504358513	0.0841445003190187	2.6659900227857456	0.09555869549399552	11.704188523732705	11.686110698175192
94	0.6738358652100765	0.027009925858212887	1.6271384687744277	0.048250972897896496	2.1859681863897276	0.06883224173342788	1.6271384687744277	0.048250972897896496	2.1859681863897276	0.06883224173342788	0.6738358652100765	0.027009925858212887	2.553534229709537	0.09172098259042313	11.830951836083589	11.812847181002828
95	0.7742002500295116	0.02697886917830052	1.5039859203919343	0.039720786743103566	1.9940137735534742	0.053900909603597544	1.5039859203919343	0.039720786743103566	1.9940137735534742	0.053900909603597544	0.7742002500295116	0.02697886917830052	2.6835376960914856	0.09275619104223068	11.957614132791488	11.939513898356628
96	0.8535306230587295	0.031298295576125304	1.6051194387028553	0.05815255810529569	1.9490847145610182	0.06083849734113331	1.9490847145610182	0.06083849734113331	1.6051194387028553	0.05815255810529569	0.8535306230587295	0.031298295576125304	2.6739917360288588	0.09152209887082088	12.0830360806152	12.06521299748297
97	0.8615544119428779	0.03605477833146945	1.2365514931291608	0.05372063067965421	1.8754289474710872	0.056986358917204556	1.8754289474710872	0.056986358917204556	0.8615544119428779	0.03605477833146945	1.2365514931291608	0.05372063067965421	2.6240934243927323	0.09485137652799036	12.208958387011737	12.190862658035009
98	0.9852123034226711	0.036507080933451515	1.5653685091468792	0.05967501357533341	0.38176204921733653	0.010935567967589517	2.3082325010630167	0.1176813282743342	2.3082325010630167	0.1176813282743342	0.9852123034226711	0.036507080933451515	2.5280030494527095	0.09157707999394182	12.335670961541238	12.317634519168617
99	1.0709006567167565	0.04199996431274082	1.4752532033289005	0.05890145622581647	0.4637712715565334	0.016649892695197597	2.617131205839875	0.1752629058611186	1.0709006567167565	0.04199996431274082	2.617131205839875	0.1752629058611186	2.595094747780057	0.09931021100526496	12.46176657797195	12.443760447992396
100	1.0936595360873762	0.038511841821109664	1.4284633047397246	0.045632795655761886	2.532044335873457	0.13461883910813838	1.0936595360873762	0.038511841821109664	2.532044335873457	0.13461883910813838	1.4284633047397246	0.045632795655761886	2.5437168882973684	0.0916640950453849	12.587939151902669	12.569827186533548
101	0.9931838241810068	0.04652388400849909	1.3597469385810939	0.03835367125181993	2.358821669143796	0.1408337941826431	1.3597469385810939	0.03835367125181993	2.358821669143796	0.1408337941826431	0.9931838241810068	0.04652388400849909	2.51339087278678	0.08914174265201975	12.714149944561937	12.696181062495496
102	0.9871403078794585	0.04248687859704224	1.4875506984370508	0.04236348107883308	2.241432877089454	0.13176265055490607	2.241432877089454	0.13176265055490607	1.4875506984370508	0.04236348107883308	0.9871403078794585	0.04248687859704224	2.5568536844486283	0.09019207123264548	12.841008704297794	12.822824861599317
103	1.1750395148060606	0.05413105514001748	1.9831826035081106	0.06556226848201525	1.9831826035081106	0.06556226848201525	1.9831826035081106	0.06556226848201525	1.9831826035081106	0.06556226848201525	1.1750395148060606	0.05413105514001748	2.7269656264336306	0.09848092761843022	12.968247981838129	12.95014369789676
104	1.221424767041379	0.06815899378263879	2.182026874758488	0.09227768471621947	1.8410954413515697	0.09788224864369446	2.182026874758488	0.09227768471621947	1.8410954413515697	0.09788224864369446	1.221424767041379	0.06815899378263879	2.5252571696714483	0.09479497582333407	13.094194133204665	13.076236717179764
105	1.2595323459452004	0.06226556962158976	2.3728236386453343	0.07135175340068801	1.790150436322756	0.06427183087447615	2.3728236386453343	0.07135175340068801	1.790150436322756	0.06427183087447615	1.2595323459452004	0.06226556962158976	2.6258256575208954	0.09525584153186016	13.220445509147405	13.202320593179163
106	1.0378510415388698	0.056907077142097	2.3209567922569345	0.08460489511077411	1.7159910424718288	0.06207187145542266	1.7159910424718288	0.06207187145542266	2.3209567922569345	0.08460489511077411	1.0378510415388698	0.056907077142097	2.4844466420993805	0.09072159070810637	13.347363875598091	13.329278602384823
107	0.7440604343172139	0.044923780314156184	2.219754851911686	0.07681047358725322	1.6442830009143619	0.05798058533060401	1.6442830009143619	0.05798058533060401	2.219754851911686	0.07681047358725322	0.7440604343172139	0.044923780314156184	2.079401795596171	0.07857753882595318	13.473588500229228	13.455569798570137
108	0.39535327099743856	0.012773745178708622	2.264675489987647	0.11409075203788904	1.6729426746175744	0.0695428997698431	1.6729426746175744	0.0695428997698431	2.264675489987647	0.11409075203788904	0.39535327099743856	0.012773745178708622	2.525249655124142	0.09291625256038212	13.59902343526563	13.581110442371896
109	0.22232998648293065	0.0245128236054177	2.3184943978806833	0.11610879577296104	1.7806156761823435	0.0748303962844887	1.7806156761823435	0.0748303962844887	2.3184943978806833	0.11610879577296104	0.22232998648293065	0.0245128236054177	2.4220765551646632	0.09097492993587997	13.725210486199265	13.707132591102743
110	0.2684962845012551	0.01546513704577923	2.5740459398486384	0.2326236358445411	2.034204939908196	0.08766258129917782	2.034204939908196	0.08766258129917782	2.5740459398486384	0.2326236358445411	0.2684962845012551	0.01546513704577923	2.510138329659256	0.0965604475281066	13.85219807949104	13.834083535283515
111	0.3885454874998253	0.01513591385590705	2.5145828310398324	0.13769447805469756	1.6731812010436702	0.09074445199479751	2.5145828310398324	0.13769447805469756	0.3885454874998253	0.01513591385590705	1.6731812010436702	0.09074445199479751	2.5677003511003607	0.09776820878878412	13.97841862642942	13.960400346311369
112	0.44067038533206215	0.017499362549962736	2.541368240072736	0.12543783502533273	1.7529698201231172	0.0798022136541472	2.541368240072736	0.12543783502533273	1.7529698201231172	0.0798022136541472	0.44067038533206215	0.017499362549962736	2.6482942925725568	0.1058750503934404	14.10424286115653	14.086242890725492
113	0.5831250272946433	0.014541910198765454	2.647869265957024	0.15479719496102579	1.867273912911222	0.10850679284982072	2.647869265957024	0.15479719496102579	0.5831250272946433	0.014541910198765454	1.867273912911222	0.10850679284982072	2.804741813398405	0.11766268969510525	14.229648492373594	14.211820205888436
114	1.2274235076540316	0.08181865713763066	2.6470928809411625	0.26080244659159113	2.3000984949167136	0.1915804115067664	0.7032667818301145	0.03199712986220498	2.6470928809411625	0.26080244659159113	2.3000984949167136	0.1915804115067664	2.820941547151975	0.12334438386681523	14.355314468949109	14.337285895681642
115	2.3933774800199186	0.1255456141954136	0.7717872834793369	0.025875207090202572	2.3933774800199186	0.1255456141954136	2.3933774800199186	0.1255456141954136	2.3933774800199186	0.1255456141954136	0.7717872834793369	0.025875207090202572	2.7238790745977703	0.11447270863742927	14.481256541384612	14.463261963786145
116	2.0919516338443995	0.09186736337128094	0.6750465567408821	0.019649658250698872	2.0919516338443995	0.09186736337128094	2.0919516338443995	0.09186736337128094	0.6750465567408821	0.019649658250698872	0.6750465567408821	0.019649658250698872	2.7601179689121174	0.11641723292830079	14.607209761793978	14.589204830762677
117	2.2415027299033583	0.12336241550067445	0.988439655186924	0.06673509654914339	2.2415027299033583	0.12336241550067445	2.2415027299033583	0.12336241550067445	2.2415027299033583	0.12336241550067445	0.988439655186924	0.06673509654914339	2.875986139982263	0.1366842558488482	14.733076076758516	14.715153875114419
118	2.1717821446119063	0.11022578704347046	0.7753415873100368	0.035042730576252144	1.9097337024218495	0.1479058643955098	2.1717821446119063	0.11022578704347046	0.7753415873100368	0.035042730576252144	1.9097337024218495	0.1479058643955098	2.920361851283403	0.13049090189611234	14.859440679099345	14.841353659438488
119	2.211253506174668	0.11895248307289968	0.6668823951575032	0.046314485427051064	2.0012609747804353	0.17238528972349074	2.211253506174668	0.11895248307289968	0.6668823951575032	0.046314485427051064	2.0012609747804353	0.17238528972349074	2.9518512647994797	0.12889592607255984	14.985057940199285	14.96716395345168
120	2.047738363174744	0.14880332504558572	0.6101032760340511	0.041831050716457	0.9236593904452629	0.04519581847565413	1.8205651567021122	0.1304139684419339	2.047738363174744	0.14880332504558572	1.8205651567021122	0.1304139684419339	2.860642109418369	0.11948344150512741	15.110639277222228	15.092691130948948
121	2.054474442905113	0.15799674538491587	0.7643711151400889	0.042492130450138464	1.4952620657959859	0.10168075532207009	2.3962429774064593	0.247707814222161	2.054474442905113	0.15799674538491587	0.7643711151400889	0.042492130450138464	2.8848008814585753	0.12697990376947196	15.23702198044432	15.218927500817493
122	1.072043367818342	0.07842672136177097	1.5158144535473697	0.11108975048706043	2.303178925012054	0.1299467456456297	2.303178925012054	0.1299467456456297	1.072043367818342	0.07842672136177097	1.5158144535473697	0.11108975048706043	3.037604899370489	0.13903817209356334	15.362702333411887	15.344764203842637
123	0.9033221962470058	0.06528429147000471	1.296533482436725	0.0871788465660106	2.367204906294608	0.14629086832751842	2.367204906294608	0.14629086832751842	0.9033221962470058	0.06528429147000471	1.296533482436725	0.0871788465660106	2.9866382149670607	0.1326549798734667	15.48857304014219	15.470558644579802
124	0.4976836715245471	0.016091659570390802	1.350200051430657	0.08562399029964951	2.313173833413398	0.16307122498402785	2.313173833413398	0.16307122498402785	1.350200051430657	0.08562399029964951	0.4976836715245471	0.016091659570390802	3.0786427285887212	0.14279459191805036	15.614610299582772	15.596638400388265
125	0.8989675640685347	0.056821217457573236	1.4256692581001853	0.09191654121523804	2.2240444935210126	0.13107572079264013	2.2240444935210126	0.13107572079264013	0.8989675640685347	0.056821217457573236	1.4256692581001853	0.09191654121523804	2.844906480044657	0.12623372770933988	15.741168412960803	15.723069182786384
126	0.9798524088599955	0.058633251749863266	1.0658231178911668	0.07123630646173272	1.5919953653821544	0.09427524241111504	2.114441291776351	0.1109673048835036	2.114441291776351	0.1109673048835036	0.9798524088599955	0.058633251749863266	2.93865704912205	0.12415431646051621	15.867286314999514	15.84929615193766
127	1.2978500686514771	0.09258016114986715	2.247316787760707	0.14456018827117403	2.247316787760707	0.14456018827117403	2.247316787760707	0.14456018827117403	2.247316787760707	0.14456018827117403	1.2978500686514771	0.09258016114986715	3.087734022398901	0.14662039672217933	15.993097636736582	15.975099237920515
128	1.335582341916056	0.1021879277552853	2.2478284459737763	0.14228463009638695	2.496220547536025	0.20204518457225487	2.2478284459737763	0.14228463009638695	1.335582341916056	0.1021879277552853	2.496220547536025	0.20204518457225487	3.0806777439881317	0.1439219611201533	16.118548245775234	16.100693318201788
129	1.4788587483263629	0.10865172403277988	2.318213199209783	0.17254490888449064	2.4077867727746547	0.15328749235633995	2.318213199209783	0.17254490888449064	2.4077867727746547	0.15328749235633995	1.4788587483263629	0.10865172403277988	3.1340011069974785	0.1370030765337004	16.244722701632753	16.22658556751434
130	1.6239010876571893	0.11965918558871504	2.671441277698569	0.2916307711039541	2.342429832279537	0.23218061710832685	2.3789113182667063	0.20925968812927717	2.3789113182667063	0.20925968812927717	2.342429832279537	0.23218061710832685	3.21271713082219	0.1439274014223604	16.37119093940731	16.353129140333074
131	1.4597341337424485	0.10991964876144814	2.8153053742282586	0.24654835067775413	2.2923505588695194	0.18953933812925877	2.433850953105709	0.1454530601622077	2.433850953105709	0.1454530601622077	1.4597341337424485	0.10991964876144814	3.2092817430899268	0.1438020643919729	16.497551173112313	16.47949976259934
132	1.3627102242218154	0.09762939055880561	3.003973562738132	0.1656661333767249	2.5113012591802715	0.16297487635557142	3.003973562738132	0.1656661333767249	2.5113012591802715	0.16297487635557142	1.3627102242218154	0.09762939055880561	3.199752039214905	0.12960956033699045	16.623921605035246	16.6058687397933
133	1.0266479953191634	0.07332002209102197	2.8670888857783416	0.14104620548126828	2.8670888857783416	0.14104620548126828	2.8670888857783416	0.14104620548126828	1.0266479953191634	0.07332002209102197	1.0266479953191634	0.07332002209102197	2.9535112817122955	0.11575573802087745	16.750407603405797	16.732364298916263
134	0.8213016888047714	0.04854579370751178	2.7556317888189867	0.1248995964855601	2.7556317888189867	0.1248995964855601	2.7556317888189867	0.1248995964855601	0.8213016888047714	0.04854579370751178	0.8213016888047714	0.04854579370751178	2.9121562030953343	0.10728976656749228	16.876910181229977	16.858835537803294
135	0.6673417081842018	0.058853610575265	2.7284957365266767	0.13461494428416534	2.7284957365266767	0.13461494428416534	2.7284957365266767	0.13461494428416534	0.6673417081842018	0.058853610575265	0.6673417081842018	0.058853610575265	2.8593676786276654	0.10613418781100376	17.002417680313165	16.984541535891864
136	0.5047759181758671	0.02403849952331385	2.353657209140664	0.11726358167490569	1.0176085250439535	0.040009646517388316	2.353657209140664	0.11726358167490569	0.5047759181758671	0.02403849952331385	1.0176085250439535	0.040009646517388316	2.700137939492011	0.10585058270739271	17.12743869052007	17.109576644383072
137	2.4766029793146367	0.13284399278260206	0.8076111968072457	0.020770854367399578	2.4766029793146367	0.13284399278260206	2.4766029793146367	0.13284399278260206	2.4766029793146367	0.13284399278260206	0.8076111968072457	0.020770854367399578	2.9114323188978353	0.1235696699428975	17.253372325851792	17.235300261929428
138	1.8073219800684044	0.09891326190619602	0.5923626495532996	0.018375505803109624	2.6295929097533426	0.22849110439698067	2.6295929097533426	0.22849110439698067	1.8073219800684044	0.09891326190619602	0.5923626495532996	0.018375505803109624	2.864956358603955	0.11733556245572227	17.379524721281964	17.361549082627434
139	1.6540055832403666	0.08449392266682514	0.42225331833202734	0.046642954743614504	2.379440107757514	0.18589925637826069	2.379440107757514	0.18589925637826069	1.6540055832403666	0.08449392266682514	0.42225331833202734	0.046642954743614504	2.7236972512373763	0.11159838750160665	17.505762939541842	17.48769155150556
140	1.5627574441969265	0.07982584359307694	0.37280165633630885	0.06531349879252092	2.509686644973335	0.2529899854481673	1.0389863434111553	0.08603228753264928	2.509686644973335	0.2529899854481673	1.5627574441969265	0.07982584359307694	2.8374875931463093	0.12415412580713475	17.63202026302482	17.61406804280787
141	1.415458645616684	0.06545797253244419	0.5434962957275071	0.08739524317454828	2.242066449719093	0.1258425880516607	0.7965516331711658	0.04854382149633001	2.242066449719093	0.1258425880516607	1.415458645616684	0.06545797253244419	2.853743620882693	0.11961708245945661	17.758472046104647	17.740353083496377
142	1.424473981912424	0.06862740361807003	0.33643490470172804	0.05395810338871347	2.4652857141250557	0.20192789296317748	0.8412099569532309	0.07515290710002297	2.4652857141250557	0.20192789296317748	1.424473981912424	0.06862740361807003	2.6697544091159537	0.10708605066091735	17.88437874532581	17.866379445389406
143	1.2332539435600918	0.05570403246965802	2.5411743628577765	0.19582288848927148	0.2739181549955192	0.014866668908264925	2.5411743628577765	0.19582288848927148	0.2739181549955192	0.014866668908264925	1.2332539435600918	0.05570403246965802	2.493907573044417	0.09335413234898399	18.009853992610758	17.991977586299445
144	1.4605381378871183	0.05643790752685727	2.6365787408361228	0.14941815750490328	0.39137534337857877	0.030982395907149803	2.6365787408361228	0.14941815750490328	0.39137534337857877	0.030982395907149803	1.4605381378871183	0.05643790752685727	2.6781818446706227	0.10090878948125495	18.135412826477427	18.11744807653649
145	1.7882026844799226	0.061190109843409266	2.7682591651480735	0.15771961363967216	0.3237806353056497	0.011816465769619427	2.7682591651480735	0.15771961363967216	0.3237806353056497	0.011816465769619427	1.7882026844799226	0.061190109843409266	2.652318173023044	0.08852342149919507	18.26139037069856	18.243379144187024
146	2.127572553323897	0.0969436837356957	2.6781888515039545	0.14694501947959038	0.7762412234578449	0.10845473141236556	2.6781888515039545	0.14694501947959038	0.7762412234578449	0.10845473141236556	2.127572553323897	0.0969436837356957	2.6064046322001952	0.08704414841231797	18.387390323248965	18.36938568240896
