# Supplementary material for: Mechanisms of chromosome biorientation and bipolar spindle assembly analyzed by computational modeling
Source: eLife. 2020 Feb 13;9:e48787. doi: 10.7554/eLife.48787 (PMC7311174; doi:10.7554/eLife.48787)
Supplement: Source code 1. — Requires C++ compiler, and GSL, GLEW, python2, python3, libyaml, FFTW, GLFW, xQuartz, freeGLUT, libpng, ffmpeg, pkg-config, and png++ libraries. Python libraries should include matplotlib, numpy, opencv-python, panda3d, pandas, PyYAML, and scipy for analysis framework. Used for all simulations except Figure 2—figure supplement 1, panel D: Soft nuclear envelope. Untar and unzip SourceCodeFile1.tar.gz, then use the accompanying Makefile and MakefileIncmk to compile on your system. [file elife-48787-code1.tar.gz › analysis/Data/WT/Pandas/track_003-3_pandas.csv]

	kc0_dist	kc0_err	kc1_dist	kc1_err	kc2_dist	kc2_err	kc3_dist	kc3_err	kc4_dist	kc4_err	kc5_dist	kc5_err	length	length_error	time_kc	time_length
0	0.4499988897780543	0.01866380794591011	0.8888645348608627	0.025103932816712055	0.8888645348608627	0.025103932816712055	0.8888645348608627	0.025103932816712055	0.8888645348608627	0.025103932816712055	0.4499988897780543	0.01866380794591011	1.4466171684957638	0.03682403077724929	0.01985313758189302	0.0
1	0.5091836052956332	0.019099655792798903	0.9205558186801737	0.031488117834809946	0.9205558186801737	0.031488117834809946	0.9205558186801737	0.031488117834809946	0.9205558186801737	0.031488117834809946	0.5091836052956332	0.019099655792798903	1.4154989684145634	0.0389031315509837	0.1512736008506978	0.1326837660654625
2	0.5241964888136129	0.010325425150674077	1.0895654696958712	0.043977517563726386	0.5241964888136129	0.010325425150674077	0.5241964888136129	0.010325425150674077	0.5241964888136129	0.010325425150674077	1.0895654696958712	0.043977517563726386	1.4136119064379087	0.034143721587793635	0.28162060163801184	0.26287868857296803
3	0.43421694392286786	0.015189046814835329	1.3514479347640298	0.07502654088098139	0.7456462381237944	0.019564374985619346	0.7456462381237944	0.019564374985619346	1.3514479347640298	0.07502654088098139	0.43421694392286786	0.015189046814835329	1.3992281087072485	0.031093383714243025	0.41124953408348597	0.39275422304942975
4	0.5357698284777629	0.011256550115925518	0.9717117828447159	0.02248742332569821	0.5357698284777629	0.011256550115925518	0.5357698284777629	0.011256550115925518	0.5357698284777629	0.011256550115925518	0.9717117828447159	0.02248742332569821	1.4251035663614846	0.031662301383692006	0.5408415003655543	0.5223462435056322
5	0.5021711008245526	0.010330729536595843	0.9738486943667873	0.03533465545826774	0.5021711008245526	0.010330729536595843	0.5021711008245526	0.010330729536595843	0.5021711008245526	0.010330729536595843	0.9738486943667873	0.03533465545826774	1.3862504985248307	0.029409827966740094	0.6714151268616763	0.6527343283706944
6	0.3208359111952251	0.00982346309572221	0.7191009852750514	0.2210224638196747	1.133054464268684	0.05776499670819855	1.7019736085180912	1.1329580767267144	0.3208359111952251	0.00982346309572221	0.7191009852750514	0.2210224638196747	1.4595503758629556	0.03604689365899474	0.8012389602959887	0.7828016238042752
7	0.3308057094223622	0.008974340653279832	0.684684818257628	0.014885263133807175	1.1255380038344134	0.04780199088484476	1.597045516421652	0.7389829070538643	0.684684818257628	0.014885263133807175	0.684684818257628	0.014885263133807175	1.4808050829739305	0.037939279768249984	0.9313909486063113	0.9126374739962474
8	0.47151965188822126	0.026360696936367292	0.7181000706888474	0.01461482493151836	1.0772415026793232	0.028475059954042987	0.7181000706888474	0.01461482493151836	0.7181000706888474	0.01461482493151836	0.47151965188822126	0.026360696936367292	1.4825914420704123	0.03857069727669867	1.061542679635903	1.0429590822926367
9	0.2295271303773586	0.00947726904401017	0.6003116671929257	0.025096505923032524	0.9465107388680648	0.030924933107001853	0.9465107388680648	0.030924933107001853	0.2295271303773586	0.00947726904401017	0.6003116671929257	0.025096505923032524	1.553887843809548	0.04422011742418743	1.191176440882971	1.1727835356416714
10	0.41136513842792477	0.024011804669735855	0.7059013535308974	0.024419628626818807	1.2037925300517442	0.04500153961174424	0.7059013535308974	0.024419628626818807	1.2037925300517442	0.04500153961174424	0.41136513842792477	0.024011804669735855	1.6781524145104203	0.0557552689431567	1.3215038830965138	1.3027441353417843
11	0.43964464041252116	0.03949509262425178	0.6594782436867747	0.025854913343440526	0.9871313422851745	0.024289318738757244	0.6594782436867747	0.025854913343440526	0.9871313422851745	0.024289318738757244	0.43964464041252116	0.03949509262425178	1.6555194135867055	0.05152161115850778	1.4502564957705724	1.4320032812177292
12	0.27310342300041784	0.011894234322951098	0.6948269196179452	0.043363562185598344	1.031298513090047	0.04172610479770252	0.27310342300041784	0.011894234322951098	1.031298513090047	0.04172610479770252	0.6948269196179452	0.043363562185598344	1.7463507145309833	0.05046920186537345	1.5788165293585907	1.560489204674303
13	0.35393867147694524	0.008050150060931896	0.984042239484624	0.027714116464088553	0.35393867147694524	0.008050150060931896	0.35393867147694524	0.008050150060931896	0.35393867147694524	0.008050150060931896	0.984042239484624	0.027714116464088553	1.731219085561511	0.051588665569125926	1.708819307811026	1.6902460820849008
14	0.5103647477014137	0.009212389370654144	1.075320074225792	0.024128874413184627	0.5103647477014137	0.009212389370654144	0.5103647477014137	0.009212389370654144	0.5103647477014137	0.009212389370654144	1.075320074225792	0.024128874413184627	1.7242137508665585	0.04267603155786645	1.8400196367714376	1.821134301194529
15	0.568396043549489	0.012921470021975792	0.9816000419721204	0.025221976471885333	0.4320310835689973	0.048200707107818715	0.568396043549489	0.012921470021975792	0.9816000419721204	0.025221976471885333	0.4320310835689973	0.048200707107818715	1.8293411510375839	0.05433095014917935	1.9722180155264548	1.9533092913405727
16	0.6156709942064124	0.019560996606767234	0.9889750828369595	0.030537154087576297	0.2285909638518286	0.009014834392632938	0.9889750828369595	0.030537154087576297	0.6156709942064124	0.019560996606767234	0.2285909638518286	0.009014834392632938	1.8011904483808894	0.05146284628189982	2.1032107251946615	2.084592296828567
17	0.6375088686645036	0.019064555444890878	1.0272470398657396	0.03392313999545262	0.24753981701023367	0.012814832957197663	0.6375088686645036	0.019064555444890878	0.6375088686645036	0.019064555444890878	1.0272470398657396	0.03392313999545262	1.7750591240869615	0.04987599103625935	2.2329838538643125	2.2145404968104367
18	0.7297683463025251	0.027916582461233037	1.1248745345566113	0.0367895936159091	0.44279598641654827	0.01400899469371105	1.1248745345566113	0.0367895936159091	0.7297683463025251	0.027916582461233037	0.44279598641654827	0.01400899469371105	1.799373473652128	0.047817660889815705	2.3629658050438747	2.3443890833282266
19	0.5311431013859144	0.014859915374292168	1.0408885808030932	0.035539134079906304	0.5311431013859144	0.014859915374292168	0.5311431013859144	0.014859915374292168	0.5311431013859144	0.014859915374292168	1.0408885808030932	0.035539134079906304	1.8054969324880714	0.050535314659617164	2.4926245204893998	2.4739876472224123
20	0.5479269292104048	0.021735205566811983	1.482703556549818	0.11557736484099539	0.9609037009918859	0.03958754809394153	0.9609037009918859	0.03958754809394153	0.5479269292104048	0.021735205566811983	1.482703556549818	0.11557736484099539	1.819785673845229	0.05026650843587063	2.622654811250068	2.604007361561144
21	0.8842591445966209	0.04362827221295605	1.3613432729875004	0.07315515609907589	1.088271033736455	0.08613197526947707	0.6332410027285595	0.06077353145819599	0.8842591445966209	0.04362827221295605	1.3613432729875004	0.07315515609907589	1.9157106391789611	0.05385539833183895	2.7530042153988257	2.7345707749635224
22	1.3750830100262037	0.06177214806151519	0.8208853257513171	0.033185830774263056	0.8208853257513171	0.033185830774263056	0.8208853257513171	0.033185830774263056	0.8208853257513171	0.033185830774263056	1.3750830100262037	0.06177214806151519	2.0089929553236443	0.059488583311496424	2.8844405264040427	2.8653404675960137
23	1.3277446229157546	0.04857471662390064	0.9662214120013531	0.05810940213805041	0.804801303329409	0.034117311270954645	1.3277446229157546	0.04857471662390064	0.804801303329409	0.034117311270954645	0.9662214120013531	0.05810940213805041	2.0459659741911613	0.0609405400706001	3.01477807551967	2.9963269546542626
24	1.3207466060346644	0.06133737224778835	1.0854408251995145	0.05144565904153546	0.7903700739217845	0.030672446509103037	0.7903700739217845	0.030672446509103037	1.3207466060346644	0.06133737224778835	1.0854408251995145	0.05144565904153546	2.0660722125109663	0.061120284482654184	3.1446808962630772	3.1261848092574955
25	1.3958982681629861	0.06810963017293017	1.1676704090668166	0.04945190250996361	0.8696287171168781	0.029647770100356952	0.8696287171168781	0.029647770100356952	1.1676704090668166	0.04945190250996361	1.3958982681629861	0.06810963017293017	2.0525053739817745	0.059443161799346056	3.2750950837235693	3.25651866145479
26	1.6216565863343015	0.05870257006283116	1.1494600246057363	0.056163797770603374	0.8234174271165899	0.029698112622815295	0.8234174271165899	0.029698112622815295	1.6216565863343015	0.05870257006283116	1.1494600246057363	0.056163797770603374	1.9793999587681403	0.0516382035147441	3.405699475221043	3.386899783828795
27	1.7615037463388947	0.06916862360904259	1.3818737443855773	0.06805187535137983	0.8904714859333868	0.025164376243940457	0.8904714859333868	0.025164376243940457	1.7615037463388947	0.06916862360904259	1.3818737443855773	0.06805187535137983	2.0139927009646157	0.05315408699519907	3.5357970815961934	3.517254851929393
28	1.7016243577284829	0.058212393028034604	1.2708725099760951	0.06586657589223852	0.8749297361356586	0.026074944284580293	0.8749297361356586	0.026074944284580293	0.8749297361356586	0.026074944284580293	1.7016243577284829	0.058212393028034604	1.9927251791718048	0.04999674420106089	3.666249432454978	3.6475696419969226
29	1.6385204352089209	0.049463045168890434	1.0493568039239725	0.02732147709982519	1.0493568039239725	0.02732147709982519	1.0493568039239725	0.02732147709982519	1.0493568039239725	0.02732147709982519	1.6385204352089209	0.049463045168890434	1.996922983155298	0.054002043600145044	3.798652855131502	3.7797133105283955
30	1.626438421231912	0.044955970874362414	1.1499436099642413	0.030415039911831174	1.1499436099642413	0.030415039911831174	1.1499436099642413	0.030415039911831174	1.1499436099642413	0.030415039911831174	1.626438421231912	0.044955970874362414	2.0430271007032865	0.056381195117494086	3.92928697653192	3.9108245315743364
31	1.658672254433346	0.062126389516323835	1.002702722145189	0.031429072698045256	1.3905031162991168	0.0543285218009882	1.002702722145189	0.031429072698045256	1.658672254433346	0.062126389516323835	1.3905031162991168	0.0543285218009882	2.1336862355168704	0.05660078392020964	4.060623883603329	4.04164648707684
32	1.4417425428604096	0.042809090289302056	0.6656738965131711	0.02156839761809677	1.096422515487721	0.029191875174985036	1.096422515487721	0.029191875174985036	1.4417425428604096	0.042809090289302056	0.6656738965131711	0.02156839761809677	2.1624125491460218	0.058490188493332436	4.191294771456835	4.172831983804714
33	1.4959776838827659	0.038360184575762256	1.1048302883964225	0.03654794901704635	1.4959776838827659	0.038360184575762256	1.4959776838827659	0.038360184575762256	1.4959776838827659	0.038360184575762256	1.1048302883964225	0.03654794901704635	2.1580135397244176	0.06023008052894588	4.321121162475097	4.302591174586153
34	1.454986961039325	0.045149120598705475	1.0433540411523032	0.029466338933289687	1.8013580939366538	0.05142063255737081	1.0433540411523032	0.029466338933289687	1.0433540411523032	0.029466338933289687	1.454986961039325	0.045149120598705475	2.234778339792047	0.06571075912562373	4.451561773157865	4.432823359763199
35	1.362002402182484	0.03286606735077603	0.9531549998868215	0.023840625194967043	1.8111395797883614	0.04667096752189517	1.362002402182484	0.03286606735077603	0.9531549998868215	0.023840625194967043	1.8111395797883614	0.04667096752189517	2.193572806470598	0.06354942823078696	4.582830795899932	4.56398495187305
36	1.340013334310503	0.03182261237543716	0.5609354826098877	0.013909183975362692	1.7410226425197353	0.04251401615943403	1.340013334310503	0.03182261237543716	1.7410226425197353	0.04251401615943403	0.5609354826098877	0.013909183975362692	2.37204526945149	0.06744910625623138	4.713495006246578	4.695045702751506
37	1.2997624744548668	0.03372493044561353	0.50729993589593	0.019122386573655257	1.6311048522665732	0.03638649192006777	1.2997624744548668	0.03372493044561353	1.6311048522665732	0.03638649192006777	0.50729993589593	0.019122386573655257	2.2872151539274324	0.060436384436715035	4.843476917080894	4.824887066212951
38	1.2230828145830996	0.026359936804428816	0.667414964483968	0.01930444195514359	1.665706394014947	0.037074655189528	1.2230828145830996	0.026359936804428816	0.667414964483968	0.01930444195514359	1.665706394014947	0.037074655189528	2.2358911511731394	0.05765997909691385	4.9746929504388735	4.9557791802142965
39	1.2676429859603495	0.03207963222726869	0.6781507339390043	0.020754584053666245	1.714389127667403	0.03996988662839292	1.2676429859603495	0.03207963222726869	0.6781507339390043	0.020754584053666245	1.714389127667403	0.03996988662839292	2.206029467317993	0.05558906270957836	5.105452752790369	5.0869192727760275
40	1.1974400689480371	0.0331814457835062	0.8019203411404875	0.017825286207268837	1.6462938461421546	0.03401867755351159	0.3826502585622708	0.021382303733580292	1.6462938461421546	0.03401867755351159	0.8019203411404875	0.017825286207268837	2.2204187457357936	0.05691386028943902	5.235619250153458	5.216934417429189
41	0.9275947059085504	0.03137121125299244	0.5664349058554478	0.03059786856623386	1.447763182138636	0.03481504509024811	0.28168485100393387	0.024801520879298728	1.447763182138636	0.03481504509024811	0.9275947059085504	0.03137121125299244	2.200025320808773	0.058953816843680625	5.36549783984188	5.347070221416798
42	0.6702933753407009	0.013742082068261339	1.264947220956468	0.026117176512086115	0.3729375280656244	0.03786284901539378	0.6702933753407009	0.013742082068261339	1.264947220956468	0.026117176512086115	0.3729375280656244	0.03786284901539378	2.144498978693423	0.05550528689185917	5.497105329974285	5.477984508599124
43	0.7733585446797085	0.02551393649431407	1.2622166907555548	0.02992477759920777	0.12247652273003623	0.0031332519034425804	1.53579322563398	0.6715551769686767	0.7733585446797085	0.02551393649431407	1.2622166907555548	0.02992477759920777	2.229212314237815	0.06165784994197921	5.627797114116171	5.609388791219032
44	0.7463724265155636	0.015658594684604437	1.3132964236618139	0.027478459997657023	0.1901202993705761	0.004949932955436565	0.7463724265155636	0.015658594684604437	1.3132964236618139	0.027478459997657023	0.1901202993705761	0.004949932955436565	2.15700397485804	0.05301703688332361	5.757364368346372	5.738908169276855
45	0.8396633888727761	0.01645631263057179	1.3767798253858945	0.029357011242053213	0.31209111789864635	0.00786263680769028	0.8396633888727761	0.01645631263057179	1.3767798253858945	0.029357011242053213	0.31209111789864635	0.00786263680769028	2.226030147482872	0.05345021011358682	5.886643062855367	5.868071655360991
46	0.9692827261210161	0.021862679496539545	1.3170452172620015	0.034819080016812436	0.5493595667185425	0.01588199726335911	1.6148263991726914	0.05007004466477617	0.9692827261210161	0.021862679496539545	0.5493595667185425	0.01588199726335911	2.1867887360768594	0.05192576702509141	6.017978888372208	5.9990026708471325
47	1.2170999733637278	0.02769306156909067	0.5604309542664688	0.012951007151473987	1.5983521065915436	0.05733312666650534	1.2170999733637278	0.02769306156909067	0.5604309542664688	0.012951007151473987	1.5983521065915436	0.05733312666650534	2.257353408419076	0.05445712691168514	6.149712568460249	6.131198948457016
48	0.9508737510483133	0.023725351845419625	0.49813634154910397	0.013322054489030427	1.4348315149046196	0.05133974097172962	0.9508737510483133	0.023725351845419625	0.49813634154910397	0.013322054489030427	1.4348315149046196	0.05133974097172962	2.180600541444341	0.04917902487142531	6.279729594934648	6.261118608832854
49	0.6182863981113739	0.011720401134754858	1.2278610168145465	0.02295709489697326	0.6182863981113739	0.011720401134754858	0.6182863981113739	0.011720401134754858	0.6182863981113739	0.011720401134754858	1.2278610168145465	0.02295709489697326	2.1546895228397633	0.04706146649658058	6.409995186499193	6.391316340735992
50	0.7489726964705324	0.015446198554391982	1.2154191184608707	0.022593966116432034	0.3336976857454412	0.0187870219155443	1.2154191184608707	0.022593966116432034	0.7489726964705324	0.015446198554391982	0.3336976857454412	0.0187870219155443	2.1964262926608527	0.04962350625584541	6.54007605362384	6.521518288462151
51	0.8563767876252956	0.01766092712298414	1.4837119808943573	0.032102744852565014	0.10716822731798101	0.007872215417114295	0.6492166727533017	0.020392750901109428	0.8563767876252956	0.01766092712298414	1.4837119808943573	0.032102744852565014	2.163986018767531	0.05008051680932931	6.6697721588610595	6.651315953682249
52	1.20389513299427	0.03574124464327095	1.9059260481937763	0.04377667130968509	0.1769944633712684	0.01023296316872249	0.7974195016981792	0.015685053567873728	0.7974195016981792	0.015685053567873728	1.9059260481937763	0.04377667130968509	2.2109641024637425	0.05127357206303472	6.801144260210714	6.782157655743344
53	1.341775086027335	0.03784175840802866	1.99898302675129	0.05944515454403862	0.23486906756417414	0.0054252962811479994	0.9548820167919821	0.02174846245987925	0.9548820167919821	0.02174846245987925	1.341775086027335	0.03784175840802866	2.267376797225206	0.0506853744063886	6.9326086915556555	6.913825019010082
54	1.3727011283182822	0.036717766589961516	1.891446576505208	0.05991212825172621	0.32714693055346084	0.011419300032027454	0.9910879742444757	0.021515736518843632	0.9910879742444757	0.021515736518843632	1.3727011283182822	0.036717766589961516	2.306978192524171	0.053162896235142296	7.0632037205274125	7.044659475604248
55	1.3150543298799253	0.03435116001263614	1.917970250130654	0.055247687394844446	0.33440024655863065	0.006770280086082876	0.936912105733935	0.020367182991831198	0.936912105733935	0.020367182991831198	1.3150543298799253	0.03435116001263614	2.323497094088664	0.05258627770229769	7.193850254612741	7.175135626213081
56	1.11935678455663	0.025307872110507144	2.240305503481048	0.08292723867003796	0.219072258767886	0.019796726239494664	0.7957973947585693	0.019812416047243347	1.572002520736312	0.05115998877401306	1.11935678455663	0.025307872110507144	2.3820383604024995	0.05692510213294614	7.323877572817654	7.305325383767251
57	0.9751350260896743	0.034334977120703686	2.0244837034760876	0.06743436045399324	0.3452089840075977	0.009412434164312845	1.3963937849424817	0.041200820469364324	0.9751350260896743	0.034334977120703686	0.3452089840075977	0.009412434164312845	2.429662559759287	0.06054444377990516	7.454665621700887	7.436133084854075
58	0.721425770196936	0.050931833276530655	1.9639590452566273	0.0618306796703002	0.21986346893866837	0.008806253200875282	1.411661731407296	0.028597127917896606	0.21986346893866837	0.008806253200875282	1.411661731407296	0.028597127917896606	2.480161808977704	0.05774999788329931	7.590766873751554	7.570671793948033
59	2.0559684518446155	0.07304281975293056	0.22857626429307518	0.0047179566564283905	1.6092538466965236	0.04150947603538932	0.22857626429307518	0.0047179566564283905	2.0559684518446155	0.07304281975293056	1.6092538466965236	0.04150947603538932	2.550330474904463	0.0632049131289653	7.72527009083224	7.70606941377318
60	2.0699273481059137	0.0418484597572153	0.1390026055620909	0.0036956726073528283	1.3299658087390012	0.03804073599489293	0.1390026055620909	0.0036956726073528283	2.0699273481059137	0.0418484597572153	1.3299658087390012	0.03804073599489293	2.591081649753571	0.062279302024583774	7.8584037579346955	7.83984746663933
61	0.18339141442542534	0.004917438665345386	1.3543073905178833	0.03504438969688101	2.3415415599947447	0.047799623831085616	0.18339141442542534	0.004917438665345386	0.18339141442542534	0.004917438665345386	2.3415415599947447	0.047799623831085616	2.697944358566225	0.06960523333285958	7.993775420204743	7.974205294928241
62	0.1530810037428008	0.010164881840690757	1.4051841244995158	0.0403322957229285	2.3867162359045895	0.04615016391381636	0.37770360189395213	0.017590864101877983	2.3867162359045895	0.04615016391381636	0.1530810037428008	0.010164881840690757	2.7303657175679326	0.0639208681938016	8.131573736979286	8.11164019001323
63	0.1606784647788181	0.009644470541182781	1.7215748097252492	0.05183124719510812	2.4816598336275555	0.05085994481686669	0.1606784647788181	0.009644470541182781	0.1606784647788181	0.009644470541182781	2.4816598336275555	0.05085994481686669	2.8052898619440425	0.0726353846856447	8.265416031321037	8.247013670804234
64	0.42059413292960884	0.03398731254385171	2.1932762725144412	0.16425097809480918	2.6590266745324165	0.09289090011106511	0.42059413292960884	0.03398731254385171	0.42059413292960884	0.03398731254385171	2.6590266745324165	0.09289090011106511	2.904090615828104	0.08022374645831708	8.39414353219484	8.37556747648349
65	0.290009288921204	0.019847080241077522	2.6024551452519376	0.05760169123407987	0.290009288921204	0.019847080241077522	0.290009288921204	0.019847080241077522	0.290009288921204	0.019847080241077522	2.6024551452519376	0.05760169123407987	2.9158110206527894	0.08438918935952874	8.519885790246196	8.50190133464537
66	0.3061590889754141	0.01970660340976352	2.720709680489004	0.05592320160962314	0.3061590889754141	0.01970660340976352	0.3061590889754141	0.01970660340976352	0.3061590889754141	0.01970660340976352	2.720709680489004	0.05592320160962314	2.911059879753255	0.07677148341489631	8.643121462477568	8.625808779728072
67	0.21691781972554583	0.009214851406462337	2.855374893608375	0.059379890262295544	0.21691781972554583	0.009214851406462337	0.21691781972554583	0.009214851406462337	0.21691781972554583	0.009214851406462337	2.855374893608375	0.059379890262295544	3.0442954470235595	0.07968385375005989	8.76582176376532	8.748112598470344
