# Supplementary material for: Mechanisms of chromosome biorientation and bipolar spindle assembly analyzed by computational modeling
Source: eLife. 2020 Feb 13;9:e48787. doi: 10.7554/eLife.48787 (PMC7311174; doi:10.7554/eLife.48787)
Supplement: Source code 1. — Requires C++ compiler, and GSL, GLEW, python2, python3, libyaml, FFTW, GLFW, xQuartz, freeGLUT, libpng, ffmpeg, pkg-config, and png++ libraries. Python libraries should include matplotlib, numpy, opencv-python, panda3d, pandas, PyYAML, and scipy for analysis framework. Used for all simulations except Figure 2—figure supplement 1, panel D: Soft nuclear envelope. Untar and unzip SourceCodeFile1.tar.gz, then use the accompanying Makefile and MakefileIncmk to compile on your system. [file elife-48787-code1.tar.gz › analysis/Data/WT/Pandas/track_004_pandas.csv]

	kc0_dist	kc0_err	kc1_dist	kc1_err	kc2_dist	kc2_err	kc3_dist	kc3_err	kc4_dist	kc4_err	kc5_dist	kc5_err	length	length_error	time_kc	time_length
0	0.3157330891383907	0.029836842762096062	0.3763535224896675	0.01185590604997203	1.6001341593071783	0.47734822337024835	1.6001341593071783	0.47734822337024835	0.3763535224896675	0.01185590604997203	0.3157330891383907	0.029836842762096062	1.039300421258543	0.04550093286984553	0.02038478082890092	0.0
1	0.42456058723667645	0.04160089927295109	0.3837923097533977	0.038015413836021764	1.664272319901294	0.4875954932449571	1.664272319901294	0.4875954932449571	0.42456058723667645	0.04160089927295109	0.3837923097533977	0.038015413836021764	0.6614551384619203	0.028617655512145308	0.15533738465097155	0.13612339296767134
2	0.6863106617196555	0.1042008723750158	0.4238107744834601	0.029011396376574947	1.5295560464117721	0.5167505117291539	0.4238107744834601	0.029011396376574947	1.5295560464117721	0.5167505117291539	0.6863106617196555	0.1042008723750158	0.6381658189281746	0.03359027569945701	0.28958714873753055	0.2703436476540774
3	0.34523637847138755	0.041131455387954104	0.5214015342338097	0.028952665722165	1.507439554321633	0.4046604924242462	1.507439554321633	0.4046604924242462	1.507439554321633	0.4046604924242462	0.5214015342338097	0.028952665722165	0.7570662927919123	0.030307239555070194	0.42386352906144403	0.404692152733613
4	0.3142321784386506	0.029201617804354207	0.7511290845431249	0.053035765916412826	1.6735348341177079	0.5903187707573524	0.7511290845431249	0.053035765916412826	0.3142321784386506	0.029201617804354207	1.6735348341177079	0.5903187707573524	0.8270153550619372	0.03511312792142403	0.559720638320728	0.5402540751118411
5	0.432277858166809	0.0349722377623617	0.4361174278147122	0.028348998158980874	1.7108999613948932	0.4990234034746052	0.432277858166809	0.0349722377623617	0.4361174278147122	0.028348998158980874	1.7108999613948932	0.4990234034746052	0.8230033701804377	0.03426133297089754	0.6951036637958692	0.67591826177737
6	0.28185165983110416	0.02541770825730583	0.6584069552572978	0.046748405164789196	1.5518529879473817	0.5268885922684536	0.6584069552572978	0.046748405164789196	0.28185165983110416	0.02541770825730583	1.5518529879473817	0.5268885922684536	0.911195953081529	0.035170952386982354	0.8306609799067888	0.8111451414980126
7	0.39736087377224333	0.03307221037061895	0.68780646624982	0.04410595979849287	1.5787796768486206	0.5518947151164576	0.68780646624982	0.04410595979849287	0.39736087377224333	0.03307221037061895	1.5787796768486206	0.5518947151164576	0.9627525240670723	0.03478537418808931	0.965764974383358	0.9465276687863217
8	0.31441422060462554	0.009677407872719895	0.8038388330148245	0.05179222992613241	1.5178605598829515	0.44543485026726154	0.31441422060462554	0.009677407872719895	1.5178605598829515	0.44543485026726154	0.8038388330148245	0.05179222992613241	0.9888522102116819	0.03930663005796516	1.101112251289914	1.0817096549758844
9	0.41384622501882107	0.011765014542859048	0.8313788210960689	0.037458085636480544	1.5307713124885463	0.42569148176941657	0.41384622501882107	0.011765014542859048	1.5307713124885463	0.42569148176941657	0.8313788210960689	0.037458085636480544	1.1630283915291237	0.04372810747804981	1.2375106867249768	1.218088838940147
10	0.19679555804894433	0.0058318424112305456	0.7682827795358019	0.038687672025251536	1.580924500114506	0.7378236913483109	1.5962332521277565	0.694625833177195	0.19679555804894433	0.0058318424112305456	0.7682827795358019	0.038687672025251536	1.1772503714722236	0.045238347893418164	1.3741422764227216	1.3545493413008798
11	0.2537063418337097	0.009746566481368424	0.7344448762769676	0.02778170008077388	1.5231127185882667	0.4266545382051924	0.7344448762769676	0.02778170008077388	1.5231127185882667	0.4266545382051924	0.2537063418337097	0.009746566481368424	1.0970585664223662	0.03478927481368351	1.5106478795025011	1.491179364466958
12	0.4464799456726776	0.023497373080257695	0.9135445680864185	0.04229751181622218	1.6618855862278754	0.5097183855405171	0.4464799456726776	0.023497373080257695	0.9135445680864185	0.04229751181622218	1.6618855862278754	0.5097183855405171	1.1562919367897895	0.0370050553201329	1.6458767023291327	1.6267067280834584
13	0.6401703158476973	0.046244147494896304	0.9806234747480514	0.046839141735781825	0.7454940801126092	0.05134845855350758	0.9806234747480514	0.046839141735781825	0.7454940801126092	0.05134845855350758	0.6401703158476973	0.046244147494896304	1.1932157296066646	0.038314493657319613	1.7801537325707708	1.7609061499070309
14	0.33828892971692603	0.010261653295994828	0.7757913911878215	0.022364452598365708	1.5003201495726695	0.4731029126857269	1.6235164590323237	0.5057044391313977	0.7757913911878215	0.022364452598365708	0.33828892971692603	0.010261653295994828	1.143572197542362	0.03996905491288707	1.914632856091212	1.895460732093143
15	0.2615410898278327	0.0091984400421845	0.780673790321529	0.05161079691471447	1.4912954413972042	0.45610330166197444	0.8225402285291185	0.03521755717436858	0.2615410898278327	0.0091984400421845	0.8225402285291185	0.03521755717436858	1.1329033766377912	0.036959304518526546	2.0489510444899666	2.029666218495083
16	0.4101326474543492	0.031624766821132425	0.7547216408669197	0.050375377738434396	0.809169004872718	0.07627762761529686	0.8904336553093268	0.033667006783545145	0.8904336553093268	0.033667006783545145	0.809169004872718	0.07627762761529686	1.1517445446974968	0.033508387264235336	2.18397678567586	2.1646092386482194
17	0.6133614400713236	0.07461969211309918	0.7792334343527666	0.0433253561649823	0.5455675463069318	0.029487180704323865	0.8860900991428614	0.03526338841466754	0.5455675463069318	0.029487180704323865	0.8860900991428614	0.03526338841466754	1.1989860914127473	0.03712251383666431	2.318197177464719	2.2991561257607573
18	0.41463155137132585	0.025027936672751546	0.6884340870365206	0.022880179396796037	0.718642029529682	0.04259124893222424	0.9589526062521159	0.03529303346892615	0.41463155137132585	0.025027936672751546	0.6884340870365206	0.022880179396796037	1.2444402127057967	0.040748980343793234	2.4518806981196226	2.432723201668968
19	0.2676582871098092	0.017632306621358482	0.6346067272315019	0.0187813920564689	1.3877058949717136	0.3898745987706822	0.9307622613786064	0.03369394486656593	0.9307622613786064	0.03369394486656593	1.3877058949717136	0.3898745987706822	1.3167386320452124	0.04121359983828538	2.5873092610144766	2.5678895713364955
20	0.49580909461743927	0.02259336582230199	0.8260629995101733	0.02679747812511707	1.0961233859963773	0.0239189860223153	0.49580909461743927	0.02259336582230199	1.0961233859963773	0.0239189860223153	0.8260629995101733	0.02679747812511707	1.3897058937199596	0.04415063014593685	2.7237103048617444	2.7042447543593875
21	0.6569644166424301	0.06180653593769241	0.6428324129389056	0.022153426529729056	1.166942393612398	0.02481864653863901	1.166942393612398	0.02481864653863901	0.6428324129389056	0.022153426529729056	0.6569644166424301	0.06180653593769241	1.3599515239958784	0.04038759901457098	2.859090455465689	2.839811259038376
22	0.6597075298184132	0.06417800214245696	0.6842310835849805	0.028476741981537386	1.131304219527518	0.027326113642540496	1.9533901268748024	0.5694897025029149	1.131304219527518	0.027326113642540496	0.6842310835849805	0.028476741981537386	1.4072884766982157	0.04191493524966672	2.9931419891513205	2.974173230782737
23	0.7309000668666428	0.07338989537920514	0.6995506174675974	0.029568190288801408	1.1983533859096072	0.06231986623752834	1.3180968003750486	0.04515554018345335	0.6995506174675974	0.029568190288801408	1.1983533859096072	0.06231986623752834	1.5840782222776701	0.05784042286122039	3.1279985100600074	3.1084906319131056
24	0.6866900525068698	0.05169198000799222	0.7305761414617021	0.03471169156922139	1.082037281877954	0.05104531380725209	1.1871704549646525	0.034873899174580086	0.6866900525068698	0.05169198000799222	1.1871704549646525	0.034873899174580086	1.5754766779792895	0.05140397246981574	3.262085902923944	3.243085066485716
25	0.6274999881865083	0.03567700348435702	0.870450064569935	0.03766590857336503	1.2619095445280815	0.06330571065794252	1.1786867651276112	0.03321182390528049	0.6274999881865083	0.03567700348435702	1.2619095445280815	0.06330571065794252	1.5807757520479715	0.04940883020366137	3.3971661443394123	3.3777997000386986
26	0.4073796820855549	0.016264942508920518	0.7656484584197836	0.02320628603320968	1.1297944838605105	0.03650157396986426	0.4073796820855549	0.016264942508920518	1.1297944838605105	0.03650157396986426	0.7656484584197836	0.02320628603320968	1.6145202062185977	0.048391661991216195	3.5328950636962295	3.513563174782436
27	0.5404666140506736	0.041128292210988536	0.7050806403470622	0.024722838817831383	1.1728827214868809	0.024458850174183745	1.1728827214868809	0.024458850174183745	0.7050806403470622	0.024722838817831383	0.5404666140506736	0.041128292210988536	1.6438107434609937	0.0483875847027692	3.6684543803248197	3.6489591028765886
28	0.5530801575999915	0.03472146664012766	0.7345220293655972	0.023804977137201644	1.2171408452750394	0.028539740453459174	1.2171408452750394	0.028539740453459174	0.5530801575999915	0.03472146664012766	0.7345220293655972	0.023804977137201644	1.7142711098715773	0.05680948133285761	3.8036467407433117	3.784503851175394
29	0.8039371037993364	0.04315060208576119	0.9800992514564025	0.025814005514164375	1.4164402759081631	0.03132316825837035	0.8039371037993364	0.04315060208576119	1.4164402759081631	0.03132316825837035	0.9800992514564025	0.025814005514164375	1.6972175215589471	0.05201347757301589	3.9388892524624577	3.9194453998229415
30	0.7715101982787153	0.026572887106297592	1.1326463822889037	0.02893004038518468	1.5589700402621334	0.03928697182431134	0.7715101982787153	0.026572887106297592	1.1326463822889037	0.02893004038518468	1.5589700402621334	0.03928697182431134	1.701745181942364	0.05486509718454786	4.074374292782118	4.055118370414581
31	0.7347938579450621	0.03982424051155432	0.9427501249494407	0.022256141072418956	1.3936322681850146	0.03727586637626295	1.3936322681850146	0.03727586637626295	0.9427501249494407	0.022256141072418956	0.7347938579450621	0.03982424051155432	1.7049636919721303	0.04831903249720249	4.208495861443116	4.189248728530065
32	0.6519107417914353	0.023361833268891997	1.0192374136939386	0.039070954830633664	1.4686359056088034	0.039461764750102185	0.6519107417914353	0.023361833268891997	1.4686359056088034	0.039461764750102185	1.0192374136939386	0.039070954830633664	1.8076491549401243	0.053943034747321865	4.342646052068428	4.323512732325213
33	0.3815638712548529	0.03351183179411973	0.8914131864711189	0.03121263573715486	1.4601377578962702	0.038983165879541946	1.5690817640710626	0.5256208581462591	1.8628583434848514	0.5169882135038265	1.4601377578962702	0.038983165879541946	1.8907719127307119	0.06159220102867701	4.477238215116573	4.458028935745869
34	0.3421889049787987	0.027820068015825015	0.8587144023755102	0.04682568687311254	1.2847894924386005	0.030240858404356384	1.5732633273858305	0.558546977077066	1.2847894924386005	0.030240858404356384	0.8587144023755102	0.04682568687311254	1.97942029037899	0.06376501941277073	4.612871347614861	4.593371576927079
35	0.3035426864605078	0.013411141195161744	0.9799789683368465	0.06731844876968437	1.3764031421999714	0.030573108345498194	1.5724728671045407	0.6984284813530657	1.3764031421999714	0.030573108345498194	0.9799789683368465	0.06731844876968437	2.0611279187434284	0.062191092044537495	4.7480375960754495	4.728865879872519
36	0.22106231478885607	0.01292126960316158	0.9304975206175464	0.12889653561899184	1.2146487588749049	0.037039516689932696	1.4829522982047112	0.7219737878204766	1.789331877587995	0.49535653527787504	0.9304975206175464	0.12889653561899184	1.9940204553313774	0.0564877580010419	4.883473423136778	4.864001858899387
37	0.4565315906897826	0.023417087109111338	1.015278580090849	0.03254937016702677	1.4494063689355443	0.05109429449675927	1.6441791833165222	0.5009987077239587	1.6457918141233692	0.0441627229720195	1.015278580090849	0.03254937016702677	2.0418194731652526	0.066999561365677	5.019905391874537	5.000448823177675
38	0.5614944131003147	0.0288111055719607	0.9580422357948967	0.07871706158359537	1.2904177391209093	0.08064521558449203	1.686506104738765	1.1110106847453667	1.8257506045436764	0.04822218039706367	1.8257506045436764	0.04822218039706367	2.1857650213837063	0.07322214561522714	5.156095491544586	5.136571323405429
39	0.689273329145984	0.028343113059914285	1.0232914604060626	0.029757711818305402	1.6090729966528607	0.03826859047894192	1.6090729966528607	0.03826859047894192	1.0232914604060626	0.029757711818305402	0.689273329145984	0.028343113059914285	2.0970411247056653	0.06660035013717054	5.290071094985501	5.271146397772626
40	0.686199294443712	0.028080332453479063	1.127571530087118	0.043097428772989076	1.51078821027321	0.03789919590142994	1.51078821027321	0.03789919590142994	1.127571530087118	0.043097428772989076	0.686199294443712	0.028080332453479063	2.15012326744598	0.0659027435263	5.423623132442807	5.404443236278752
41	0.5682586552376768	0.02563441750615158	1.0283007396678383	0.04693280582921361	1.511760896434319	0.04524242703642981	1.915318464957084	0.45352966622665464	1.511760896434319	0.04524242703642981	1.0283007396678383	0.04693280582921361	2.111495127789632	0.0657513935717321	5.557630204419543	5.538559750371579
42	0.6516371988955169	0.02371654114471184	1.0525426696247377	0.05578104914193396	1.840962676270364	0.052735473479361424	1.387509789146458	0.060565363825219716	1.576533982018462	0.05638008406376942	0.6516371988955169	0.02371654114471184	2.1995969466898853	0.0767777826007273	5.693766665308481	5.674103522168966
43	0.6005021327021098	0.030176821531318142	0.8518110754360086	0.03488766930863941	1.6724529497068832	0.045581274940658466	1.2235699264229705	0.04834530924357552	1.4643734624872398	0.04592864846938835	0.6005021327021098	0.030176821531318142	2.22137799378481	0.06717348546813302	5.827812703122118	5.80891924328554
44	0.5704298232218488	0.0350895581630801	0.7887225243063952	0.043846531710058145	1.5124593731258955	0.04126247852998467	1.1900287447468876	0.04628969844555814	1.5124593731258955	0.04126247852998467	0.5704298232218488	0.0350895581630801	2.2423045288814567	0.0688301093646291	5.9620796057801435	5.942827778830437
45	0.6709508409530309	0.02107350840488162	1.4163147623295698	0.03456926850520232	0.6709508409530309	0.02107350840488162	0.6709508409530309	0.02107350840488162	0.6709508409530309	0.02107350840488162	1.4163147623295698	0.03456926850520232	2.2415171431701015	0.06986153386479167	6.097765308814891	6.078388444596985
46	0.918617924794399	0.03069450750510527	1.8042338360128165	0.04891733517036588	1.8042338360128165	0.04891733517036588	1.8042338360128165	0.04891733517036588	1.8042338360128165	0.04891733517036588	0.918617924794399	0.03069450750510527	2.273090547625749	0.06445836148576033	6.232271918652104	6.212969443439481
47	0.8269335030172946	0.02203347460613921	1.427133790888991	0.035032846478881476	1.7991001496007357	0.06297426622291778	1.499300277034914	0.5080789664400973	0.8269335030172946	0.02203347460613921	1.427133790888991	0.035032846478881476	2.220094643044875	0.06589292682180295	6.366366830555955	6.347284146139235
48	1.1585606926399648	0.06526897110519021	1.6752174828539828	0.11291073166407896	1.6626073769904983	0.03900561930573962	0.7616214549159871	0.02741220611371321	1.6626073769904983	0.03900561930573962	0.7616214549159871	0.02741220611371321	2.2153728712622898	0.06596225337896237	6.501838008979429	6.48233282488604
49	1.0954254159872747	0.03178401416314984	1.6326727440271962	0.0498151698679414	2.030529592268803	0.05936389421562707	0.9911608934036922	0.04707696741303277	1.6326727440271962	0.0498151698679414	0.9911608934036922	0.04707696741303277	2.2239032012421758	0.06362083589697091	6.637184925163642	6.617924222419908
50	1.0455008977427462	0.03302879760463585	1.566608026726543	0.050375243376033635	1.91294781748761	0.05093048896550394	0.858978543310906	0.05651521912336126	1.91294781748761	0.05093048896550394	1.0455008977427462	0.03302879760463585	2.300169173086392	0.07545788624403742	6.771418391848223	6.752323636570208
51	1.0240906919761317	0.027016153136709974	1.472614228985063	0.04578057586079701	1.8141568836725186	0.05040791272432185	0.549654540127916	0.06023803637034688	1.0240906919761317	0.027016153136709974	1.8141568836725186	0.05040791272432185	2.3075504769726507	0.07684486372486403	6.904986231384469	6.8858946008649475
52	1.1196901160757609	0.031664252743833506	1.4978421452700197	0.0429568040056342	1.8012578090659301	0.051318030863637835	0.4813909419693826	0.05129781718399755	1.4978421452700197	0.0429568040056342	1.1196901160757609	0.031664252743833506	2.38804140192967	0.0769389811430768	7.039076533538479	7.019810987080472
53	1.1347984365635087	0.03892882230024102	1.7201017984630131	0.07746984858582487	1.8928249242356607	0.06424265175338925	0.6019601728273591	0.06850816867138346	1.7201017984630131	0.07746984858582487	1.1347984365635087	0.03892882230024102	2.4083730727445642	0.074277857523729	7.174071664195594	7.154891255568983
54	0.9252657432939293	0.03315968043812059	1.6129645920944733	0.06649118128817105	2.1267048870615546	0.08935059921900809	0.6959080658263586	0.08457151000337033	1.559018565614101	0.0862764487166568	1.559018565614101	0.0862764487166568	2.453064718404772	0.08724774068150709	7.309879245052358	7.290302692228042
55	0.5641488299194031	0.01944840154222579	2.177620225371064	0.583765515731475	2.0283008077065396	0.07329584612694462	0.6827563356588003	0.08653296214156757	1.3876208451977385	0.04539116354495138	1.3876208451977385	0.04539116354495138	2.536356718312575	0.0908686218334864	7.444635178630497	7.425563389702571
56	0.5052424850124835	0.04052800968459031	1.915321376166077	0.38457470763342755	1.785938696758194	0.061679659450002144	1.2434378753309459	0.044304639159804746	1.915321376166077	0.38457470763342755	1.2434378753309459	0.044304639159804746	2.5797185480169476	0.09289251159235837	7.577755569555562	7.558756732474273
57	0.3951441903506811	0.017086701019143755	1.6758001848818285	0.04916168499120141	1.333334116402558	0.04986097958075566	1.333334116402558	0.04986097958075566	0.3951441903506811	0.017086701019143755	1.6758001848818285	0.04916168499120141	2.592583206901978	0.0938565349264887	7.711349891961832	7.692197753933166
58	0.60588194607413	0.029211254957584424	2.078589682730437	0.0686721103317477	1.5327695620168298	0.06801169261778753	1.2900532323600438	0.0468384280261316	0.60588194607413	0.029211254957584424	1.2900532323600438	0.0468384280261316	2.53924224804507	0.0927650362571869	7.845479723579885	7.826269280297713
59	0.6853303031442827	0.02126773267276983	2.1700532055986734	0.0656748938021616	1.6479338801475134	0.06312965515837103	1.3072135090556865	0.03725454821225058	0.6853303031442827	0.02126773267276983	1.3072135090556865	0.03725454821225058	2.6632542660391634	0.10195338696321625	7.979853164000387	7.960806423163269
60	0.5307599384914031	0.018196056944305573	2.115425144262898	0.05828295285081	1.6580992695285919	0.0442702599131823	1.0526587120151785	0.03011942140123697	1.6580992695285919	0.0442702599131823	1.0526587120151785	0.03011942140123697	2.6338040130125386	0.09084628202175075	8.11455934234122	8.095258760199153
61	0.6123821360607685	0.04059684242213441	2.076897245525813	0.07068919093537743	1.6710993598445385	0.04735095086150681	1.1858682199393178	0.03685254806177047	1.1858682199393178	0.03685254806177047	1.6710993598445385	0.04735095086150681	2.683374852535019	0.08226417838070184	8.247761524545691	8.22883412106072
62	0.6096040201103265	0.015005254094050745	2.0411079263805156	0.054144431083463604	1.79472471838743	0.04586696324651206	1.7392684130910385	0.22767552170886587	1.2970686137838185	0.04327458217102723	1.7392684130910385	0.22767552170886587	2.6258367836873426	0.07824539200052069	8.380920071648072	8.361862123604777
63	0.6751057534343288	0.01611779257239983	1.847203860209833	0.07665462947110242	1.8240558145888779	0.05924472758523222	1.2949711692751222	0.04955376570840689	1.8240558145888779	0.05924472758523222	1.847203860209833	0.07665462947110242	2.6648663742904604	0.08069826560564634	8.514211469810423	8.495167587977665
64	0.7595832950457526	0.031506376579882166	1.6004414071927273	0.04698114603735291	1.9702518445404833	0.061973074057735125	1.3689656448954666	0.04672992648740218	1.9702518445404833	0.061973074057735125	0.7595832950457526	0.031506376579882166	2.6471849018975195	0.07924730189661446	8.648773393932657	8.629374770759007
65	0.8286912965450148	0.024916973618478444	1.361153864204248	0.051008473117937665	2.338292896315761	0.05640961078304044	1.5203999007916045	0.03473632907177968	1.5203999007916045	0.03473632907177968	0.8286912965450148	0.024916973618478444	2.5283584450016154	0.07865839557210558	8.78276532237291	8.763889453663882
66	1.4001195791710914	0.05756153104176999	2.271077822408804	0.05923994966453263	0.7637475859473637	0.018811379256834345	1.4856899447489793	0.05502541306340819	1.4856899447489793	0.05502541306340819	0.7637475859473637	0.018811379256834345	2.617990114061825	0.08769046380918881	8.916812400788936	8.89738733058861
67	1.1937878235424233	0.03562410401126049	2.0461773862936323	0.04816380087823639	0.8531914321192892	0.020122723442727062	1.3834485127849825	0.03207288568054546	0.8531914321192892	0.020122723442727062	1.3834485127849825	0.03207288568054546	2.5587045402487574	0.07713219992263515	9.050960529419648	9.031914365910474
68	1.018949019112816	0.023729454038645775	1.9348090417417194	0.060697547925930975	0.6966801851961827	0.018606192287356178	1.4357391972571443	0.033965503358610184	0.6966801851961827	0.018606192287356178	1.018949019112816	0.023729454038645775	2.512468534446032	0.06931122520138643	9.18467806182613	9.165610491219685
69	1.0980457000229926	0.036263366616233854	1.7949934936000456	0.06615482712954661	0.885621720389043	0.025374860430921603	1.347296899294791	0.038531574619309894	0.885621720389043	0.025374860430921603	1.347296899294791	0.038531574619309894	2.5610389703576506	0.07760270722663938	9.318771255245723	9.299532491773439
70	1.2215765024998442	0.03730662133956364	1.8467811705321764	0.07025193255985508	0.981871371058941	0.02460849696203985	1.43750925689565	0.036767908124104146	0.981871371058941	0.02460849696203985	1.43750925689565	0.036767908124104146	2.672886830166501	0.08202303889005046	9.454396637491548	9.434865661553172
71	1.213478563279347	0.04519548014967057	1.883850576301596	0.04411648003323669	1.0440490039633856	0.03087284068671504	1.4485824014246689	0.03877917111454983	1.0440490039633856	0.03087284068671504	1.883850576301596	0.04411648003323669	2.7214889468104597	0.08630109939062194	9.589924306435966	9.57073827444271
72	1.1511060206632986	0.034342679589452266	1.4168198926385729	0.03841179746719032	0.8242959679173338	0.020723845067837327	1.7461799801076874	0.043368706324278285	2.2716995238613475	0.05438035703865028	1.4168198926385729	0.03841179746719032	2.7714625459852495	0.08173178740686397	9.724336930498708	9.705208996669288
73	1.2412796645510695	0.026645343626197495	1.7511231214966287	0.04766331145128983	0.4415051331968824	0.023987510124584263	1.7753823187676796	0.044917535993523244	2.623902701681324	0.06113915014424572	1.2412796645510695	0.026645343626197495	2.8064001886315912	0.08227998239991792	9.859775534459626	9.840276618354661
74	1.2017317825681666	0.026698206533833937	1.9123928451998657	0.05595298693816176	0.6278933724873594	0.0171909330367724	1.8261684858845295	0.04861659619398597	2.551905452721478	0.06173242440517699	1.2017317825681666	0.026698206533833937	2.876618335827796	0.08295017401928283	9.994748327265066	9.975626598751914
75	1.2881608806083658	0.03521870963412177	1.941422014628199	0.047494742958430196	0.7626969778057977	0.016608134367233237	2.0951733855579318	0.051280643050182095	2.540095749644601	0.06055217186814544	0.7626969778057977	0.016608134367233237	2.9856200212627155	0.08686847860781519	10.128806581580532	10.109584172965892
76	1.3678533367692	0.04152653599443691	1.8131093301476544	0.05517800652769571	0.5279986078324781	0.01272450119527696	1.9376685089273709	0.04821093346484945	2.497418761769505	0.0639687322328504	0.9348970236329549	0.02564196540708743	3.0227297893747664	0.09331442358433827	10.263111041074854	10.243988095337508
77	1.409175177323569	0.04975768050446341	0.3408348327847847	0.017303251081290622	1.805094542320465	0.046446697463574195	2.522474406744492	0.0714311971814467	0.9958912810445297	0.04252915066753231	1.805094542320465	0.046446697463574195	3.0967695674157603	0.10385895964430865	10.397456167213898	10.378307304430821
78	1.6750007629098382	0.054556014404056746	0.3021218760314577	0.007126176008253608	1.6577131087784875	0.046611833224057715	2.2367418504573386	0.058071619181100514	1.0094462278730716	0.02787012308965037	1.6577131087784875	0.046611833224057715	3.024649480705709	0.10132143073719593	10.532131760133199	10.512789213849368
79	1.687416690715336	0.050686821563471554	0.6053606065616436	0.024310068344904723	1.6893412667449277	0.05114966722290474	2.291594928444866	0.09566300077176444	1.128976882066887	0.04089409201640765	2.1374449196897527	0.05902517102394924	3.132043668416303	0.10401828844085534	10.666372203228102	10.647302211958886
80	1.6696167124087242	0.048402234213368305	0.686875806636272	0.023277672918319177	1.6689930756569886	0.04423192383952427	2.5606680038100573	0.06878150451963877	1.0788998418328835	0.03684741775197625	2.2106408220702445	0.06297949776253277	3.1720837454022894	0.1052964046043757	10.800410183191536	10.781152066870892
81	0.775364168495845	0.02347075992807477	1.6411377499475264	0.04345604490241687	2.8666703398954687	0.08275601922640621	1.2558916837571754	0.05094560789852569	2.292509672139487	0.07154551751856106	1.6411377499475264	0.04345604490241687	3.239683363601975	0.11075508053727352	10.933939612101033	10.914878910438642
82	0.884585862896593	0.03001976885534948	1.6690047459757997	0.04879405956854706	2.8206678928411137	0.08594689518469159	1.4171710416215215	0.04555518329404467	2.6093375797428826	0.08557711356974436	1.6690047459757997	0.04879405956854706	3.19852260489466	0.10832491853361666	11.067442001392688	11.048408742519383
83	0.9500131603102112	0.03211503431192469	1.9041883853098747	0.07378756043298669	2.9122619355251547	0.0828236525839524	1.5417277501811835	0.039363549296036325	2.5817240910189785	0.0755893550082683	1.5417277501811835	0.039363549296036325	3.1398416236342634	0.1060771950735163	11.203004755811774	11.18349897300792
84	1.0135473211541368	0.037326839640758586	1.9778555123803547	0.057249906536125064	2.8652834272071868	0.07753834674555109	1.559168489610506	0.03838805543566746	2.426975931614633	0.06767032757715788	1.559168489610506	0.03838805543566746	3.1508087481705975	0.10603983673076922	11.337870220301722	11.318828644726104
85	1.064928592160567	0.02629470118508517	1.987252429434789	0.052358624354971614	2.695496983104632	0.07368625483688597	1.617144280286031	0.04763535971935063	2.335796917522984	0.07912386288847233	1.987252429434789	0.052358624354971614	3.1081071418688873	0.10108224811909372	11.472342703738612	11.453038827305242
86	1.2926968035959565	0.032545552247742277	2.118599466577322	0.05629772255290103	2.5980267698391035	0.0956302307702934	2.442106225536812	0.07524224289428562	2.118599466577322	0.05629772255290103	1.2926968035959565	0.032545552247742277	3.222502802877804	0.10909145926822861	11.606565142222424	11.587430243227626
87	1.5012555634184066	0.061823718196420525	2.106368957694661	0.05789117132190786	2.522559022939524	0.0885719551453321	2.882120482850889	0.08794352933285271	1.1038044014191823	0.055106706343489305	2.106368957694661	0.05789117132190786	3.219520328847496	0.11133550990977947	11.740607203791427	11.72146044718623
88	1.705473115885211	0.05218881728512612	2.2156036325854993	0.07564586269818892	2.4840230738973346	0.07470763304910716	3.0099800376299632	0.08199548156898503	0.7410337601980209	0.020944641018565732	1.8065116804185364	0.06521925320126905	3.313623633902871	0.11760659885120198	11.876080123618522	11.856513081862804
89	1.856939956230223	0.056668662937259154	2.1996194893525733	0.069389537386398	2.8431316308907664	0.08502683934394685	3.041833270193734	0.0908987332243731	0.4603145348404674	0.01363830833771059	1.6797955320889897	0.0551907154402952	3.293155556295637	0.12002269081217727	12.011314576341938	11.992117189044144
90	1.8850983183999026	0.1148335408358159	2.057226020232722	0.09868016341702156	2.551220544563648	0.07781373547615476	2.748290054047819	0.07046847411804795	0.3733038111390536	0.015559123069592444	1.6133770395822644	0.053293924713756526	3.317517666507643	0.11410913338970927	12.145612206146671	12.126428851406382
91	1.5127560603644037	0.050577931159069806	1.8293859883353927	0.0476455420103137	2.446135734215715	0.06818653155003981	2.6168793283383507	0.0830061506876766	0.49408939726186757	0.014313503083195915	1.8293859883353927	0.0476455420103137	3.3058976378219147	0.11376618020764341	12.28118163367845	12.261620307738218
92	1.3327462841051663	0.036024801954371556	1.8664087740127802	0.049655616167416546	2.432761026467878	0.06358630870977917	0.7272108275041487	0.019912004770910322	1.8664087740127802	0.049655616167416546	2.432761026467878	0.06358630870977917	3.396739349969237	0.12103989734559213	12.417278456838533	12.397943523970776
93	1.3582168006076152	0.04627218902126073	1.8440795479703722	0.05396861034414752	2.279714666185477	0.06666279574197842	0.9161051561598834	0.043858640118204076	1.8440795479703722	0.05396861034414752	2.279714666185477	0.06666279574197842	3.4214513124761448	0.1288087299572242	12.552254666474521	12.533095765030632
94	1.3239030293843963	0.04648048124829252	1.7335640203619422	0.07513482047438853	2.112151272292489	0.06401104768067614	0.8928154329645817	0.03693683782728223	3.0363840559959017	0.10028553347145244	2.112151272292489	0.06401104768067614	3.4340755948175947	0.13813248816506282	12.687614617669741	12.66827107557157
95	1.3582154484210858	0.03934819844646094	1.8039255225966064	0.06359148524479753	2.1200092180165897	0.061387786151069955	0.9457889870064422	0.03753643716305715	2.9929813605945785	0.07881512427636023	2.1200092180165897	0.061387786151069955	3.3452889536850736	0.11366858138371051	12.821956819362418	12.802781127773939
96	1.1715141726312541	0.03125002585382074	2.211616585492017	0.07779752557920296	2.3139449131204652	0.09904388282926245	2.910340409389528	0.08200768503269973	2.211616585492017	0.07779752557920296	1.1715141726312541	0.03125002585382074	3.307818013553235	0.11555534763830147	12.95697812829396	12.93769693260135
97	1.1654118276950025	0.030783371843548065	2.1255748814217053	0.053589644686619343	2.5917634632929714	0.06748596823150989	2.1255748814217053	0.053589644686619343	1.1654118276950025	0.030783371843548065	2.5917634632929714	0.06748596823150989	3.2603824097129683	0.11160431473527621	13.092488453885014	13.073112499233543
98	1.3808386771182215	0.037631161616011856	2.0376660144004273	0.05697123577961066	2.5984040227347096	0.07330116965259845	1.3808386771182215	0.037631161616011856	2.5984040227347096	0.07330116965259845	2.0376660144004273	0.05697123577961066	3.2562924574997667	0.11694260654797103	13.228006198532945	13.208587038118072
99	1.4753802244949736	0.040879112070552975	2.098609070732329	0.06099824618335233	2.7976096076601387	0.08624252567159217	2.454632433900269	0.0886855992603124	1.4753802244949736	0.040879112070552975	2.098609070732329	0.06099824618335233	3.2674948030702833	0.11606825890894112	13.364531093619565	13.344995070833011
100	1.515605778206177	0.04061228764398407	2.2368401032101017	0.14867166098942053	3.027161935068029	0.08644582411976223	2.3968076912143115	0.24519253853669545	2.3968076912143115	0.24519253853669545	1.515605778206177	0.04061228764398407	3.1935438992297103	0.11201711967419696	13.499968687287177	13.48071087032176
101	1.5598483356152906	0.04286122700855681	2.275063032558123	0.09351405923544712	3.0384445299664335	0.09218951867795978	2.456466722872648	0.07162002853796913	2.456466722872648	0.07162002853796913	1.5598483356152906	0.04286122700855681	3.285139223487434	0.1175911833844969	13.635212136974692	13.61586450107765
102	1.600447049853692	0.04555314041127987	2.0712110562535586	0.06769164923956703	2.8689349278594216	0.07697832829896908	2.3510734384329752	0.08794368171427372	2.8689349278594216	0.07697832829896908	1.600447049853692	0.04555314041127987	3.143851310591883	0.11164123473031487	13.77077533509118	13.751397882945714
103	1.5143483058559666	0.04539848377040543	1.8683244621118267	0.0545350292962908	2.7225226949218873	0.08533624050743327	2.19661074933367	0.06170618141131323	3.004442910722556	0.09365354221464228	2.19661074933367	0.06170618141131323	3.1806972668251823	0.10850456183411988	13.905201575554617	13.886035547766998
104	1.240949128881438	0.048272371909719176	1.6639616401992734	0.051385564773833374	2.687699765626349	0.09312158538743054	2.2153853050429504	0.06425528721692389	2.881538388024646	0.09583354576236515	2.2153853050429504	0.06425528721692389	3.3686292354944936	0.12285670674539588	14.038271134667509	14.019372798233402
105	0.9774238045040344	0.037235467549905914	1.3989038298931955	0.05117988714167571	1.8913927541548967	0.06233236896860238	2.6075713829124543	0.07276584559051832	2.18708584643609	0.0699495887732303	2.6075713829124543	0.07276584559051832	3.344899440440091	0.11830655966638116	14.17078983128221	14.151894341633882
106	0.7494138342638037	0.054759273935591164	1.1058160893559519	0.061692763808320464	1.7000012648546792	0.08050594752976538	2.5360908752986333	0.11061881702432766	2.2787511199981934	0.08207998987038137	1.9459852756476157	0.09016864339318059	3.3475499768574686	0.1331699573814549	14.30319782476583	14.284230304338045
107	0.6697373953985376	0.06476990263369772	0.8306281347917569	0.0646201524131569	1.5378253255365093	0.061803525985878634	2.2957726621651435	0.08211679203303111	2.3211386388269113	0.12723864031186888	1.8476834247063676	0.08611308774707614	3.447828555827348	0.14982312251831154	14.436909953029033	14.417605105218483
108	0.5045867482580175	0.031758981173260606	2.1667976838300813	0.06679862481728882	1.6900688763002651	0.05041320899012754	1.6900688763002651	0.05041320899012754	0.5045867482580175	0.031758981173260606	2.1667976838300813	0.06679862481728882	3.3223338594149068	0.12890423786195268	14.57221499539988	14.552958989121239
109	0.47197012129733384	0.023816272646668905	2.1469483403772163	0.07883080078748037	1.572127187440447	0.08776427105813352	1.6907751824147628	0.04754900008201882	0.47197012129733384	0.023816272646668905	1.6907751824147628	0.04754900008201882	3.4191010394136354	0.1310723476369524	14.706929743093006	14.687786879397935
110	0.6019173029026905	0.019716357463599246	2.106968136343381	0.06098409915085272	1.4288159774032003	0.07643264956848794	1.6458569489574149	0.048190732944386756	0.6019173029026905	0.019716357463599246	1.6458569489574149	0.048190732944386756	3.2984704367980484	0.12373328809448614	14.841254981266394	14.822040654238034
111	0.6099936909649741	0.02108038769012667	2.0161803243157066	0.052320827289364984	1.3006749257320844	0.03711459856521497	1.5191383216556142	0.057203646814640095	1.3006749257320844	0.03711459856521497	0.6099936909649741	0.02108038769012667	3.0983818915347294	0.10840385132599592	14.976539072538378	14.957106860773017
112	0.7603974824477536	0.02409652427491925	2.4037839588805467	0.07612619727214952	1.3150576815125505	0.03859646158964296	1.692043558247884	0.045029567831068595	0.7603974824477536	0.02409652427491925	1.692043558247884	0.045029567831068595	3.136064831076602	0.12132112317999463	15.11207089756047	15.092861644872094
113	0.8224528120254111	0.0232976969857934	2.6784892746522626	0.06623416461075217	1.7169963346725294	0.042465441641067	2.1488760982981248	0.06807149884953559	0.8224528120254111	0.0232976969857934	1.7169963346725294	0.042465441641067	3.058302520347164	0.10034065800770714	15.24725752538641	15.227710128197666
114	0.9260103097033993	0.030826712854983965	2.7725868521727044	0.07275920525970503	1.8870748388530227	0.053871966101682725	2.2279326978413003	0.05571982075545771	0.9260103097033993	0.030826712854983965	1.8870748388530227	0.053871966101682725	3.07022265593841	0.09720351540534251	15.382604760651544	15.363388966583999
115	0.8821085003608944	0.03321090904512803	2.899602405765352	0.07221535073968417	1.1521738517714943	0.03439044174590251	2.497229585033985	0.055667004506210344	2.007946898787001	0.04951503597593742	2.497229585033985	0.055667004506210344	3.0845816379966426	0.09574167907345581	15.517543419988373	15.498216589423498
116	0.9334270975314067	0.035033383709417325	2.782620597909367	0.06376959016888384	1.233998332130184	0.03199692059565976	2.2739919360976897	0.05193589713845609	2.001736325057211	0.053974584400206284	2.2739919360976897	0.05193589713845609	3.0972419885663136	0.08130553733084972	15.652843442789202	15.633429640796315
117	1.1307864284947367	0.02868368470222499	2.900601130370082	0.06056748184115534	1.4551302237425285	0.04191622112804624	2.6286033704372103	0.060293778869950625	2.1324837609139644	0.04138208677259986	2.1324837609139644	0.04138208677259986	3.125179245153635	0.0783364412551919	15.789383072811201	15.769881274648474
118	1.209682118645213	0.029350553001482833	3.035245870953393	0.06686429938260616	1.5767116056032782	0.040300804559730674	2.6891404375497387	0.06214225489748666	2.1862140280031035	0.04424440865367182	2.1862140280031035	0.04424440865367182	3.2557749532443294	0.0818683050166213	15.925058844377563	15.905849716120155
119	0.8468286047269392	0.019203784495962998	2.983797817503339	0.06565726853871061	1.302916126033251	0.03218329528802282	2.6021119610526084	0.06107244275998287	2.0585802659120076	0.04057509126097843	2.0585802659120076	0.04057509126097843	3.2133678144795956	0.08099261026108065	16.05895182253411	16.039799272937824
120	0.5781977683791623	0.013662591072292597	3.0024537916019973	0.06786430039437245	1.0223748354142697	0.033752370320294746	2.736523535444423	0.07205636732704529	2.0620979567061224	0.04089723331405218	2.0620979567061224	0.04089723331405218	3.353171921323425	0.08588895190136724	16.193370647397234	16.174143229308005
121	0.3416355403019911	0.01716200472459849	3.018517137654737	0.09157081805396465	0.7478350710572413	0.03032414538207425	2.808677578294737	0.08453094240859801	2.0863445208127622	0.044306830624420535	2.0863445208127622	0.044306830624420535	3.39523933429988	0.09124135514319669	16.329852549215385	16.3102053049819
122	0.1444196660165648	0.009868576314824351	3.1038435148610017	0.09681464198168946	2.3956614886846554	0.057269637100805015	1.8904242917609138	0.04296561605888222	2.8769730900604715	0.07881824126338974	0.1444196660165648	0.009868576314824351	3.4064107548661595	0.09000277270976302	16.466117059397156	16.44674000588289
123	0.11789979383938706	0.002771272527947148	3.1672917816197272	0.08715875245706298	1.865812202228988	0.04280759381057716	2.8569464391779094	0.05975748927005169	2.8569464391779094	0.05975748927005169	0.11789979383938706	0.002771272527947148	3.3989272737419376	0.08911912941976023	16.60356802641548	16.583827752243963
124	0.05617999638036469	0.0014195413401528268	3.162967026406098	0.07893759994485182	1.69680660331442	0.038332107172212006	2.8895337182912324	0.09431212441909521	3.162967026406098	0.07893759994485182	0.05617999638036469	0.0014195413401528268	3.3856645671204992	0.08958060068892984	16.74035325757537	16.720880177424473
125	0.13624458976238274	0.007559450024442774	3.215322467026535	0.06546556396332308	1.5940741932086904	0.038126741139100175	3.215322467026535	0.06546556396332308	0.13624458976238274	0.007559450024442774	1.5940741932086904	0.038126741139100175	3.4600182407357725	0.09325539066439067	16.875496363893213	16.856307374337472
126	0.11546351252233984	0.0028742293334977974	3.3400582038678377	0.0673242318927059	1.3937305559882855	0.032739343305246825	3.3400582038678377	0.0673242318927059	0.11546351252233984	0.0028742293334977974	1.3937305559882855	0.032739343305246825	3.569859621527092	0.0962753775220987	17.010356450772164	16.99107458072081
127	0.2579909335390213	0.013643823823567627	3.4794783443507775	0.07457311052785948	1.3538499098333334	0.03806865663846236	3.4794783443507775	0.07457311052785948	0.2579909335390213	0.013643823823567627	1.3538499098333334	0.03806865663846236	3.7329118934572776	0.10625542176846936	17.145918668970282	17.12646735645643
128	0.23099515310115884	0.008041047699997613	3.611713581826693	0.07996547079759996	1.0822462759920561	0.03520308066581143	3.611713581826693	0.07996547079759996	0.23099515310115884	0.008041047699997613	1.0822462759920561	0.03520308066581143	3.807860995589781	0.11071415815686929	17.280900856649804	17.261764272300333
129	0.19047923020072338	0.006557298571240118	3.6431794295888698	0.08163769648236228	0.8725862754286539	0.024040968640086594	3.6431794295888698	0.08163769648236228	0.19047923020072338	0.006557298571240118	0.8725862754286539	0.024040968640086594	3.852472392340008	0.11411869238324818	17.41131143558767	17.3928382646741
130	0.22950284874747362	0.008265862547646661	3.7601707835282636	0.08837126532261311	0.7444838004812581	0.03226979410301363	3.7601707835282636	0.08837126532261311	0.22950284874747362	0.008265862547646661	0.7444838004812581	0.03226979410301363	3.9603917692067805	0.12248733434699681	17.541490530652407	17.522579773600132
131	0.18493851230547792	0.005880167902102155	3.8701974793077807	0.14729417264265002	0.5804872268935509	0.020372965985213674	3.772211009671746	0.10226919490637021	3.772211009671746	0.10226919490637021	0.18493851230547792	0.005880167902102155	3.9395880653034125	0.12088711554617967	17.671079252309937	17.65280917219942
132	0.1379466687268433	0.010059449436527606	3.7755636518342044	0.14781131377685267	0.3550774269560826	0.012422839331983468	3.75755957514904	0.11175252384986559	3.75755957514904	0.11175252384986559	0.1379466687268433	0.010059449436527606	4.023023272340058	0.1280702659628912	17.794256006287927	17.777069815300383
