# Supplementary material for: Mechanisms of chromosome biorientation and bipolar spindle assembly analyzed by computational modeling
Source: eLife. 2020 Feb 13;9:e48787. doi: 10.7554/eLife.48787 (PMC7311174; doi:10.7554/eLife.48787)
Supplement: Source code 1. — Requires C++ compiler, and GSL, GLEW, python2, python3, libyaml, FFTW, GLFW, xQuartz, freeGLUT, libpng, ffmpeg, pkg-config, and png++ libraries. Python libraries should include matplotlib, numpy, opencv-python, panda3d, pandas, PyYAML, and scipy for analysis framework. Used for all simulations except Figure 2—figure supplement 1, panel D: Soft nuclear envelope. Untar and unzip SourceCodeFile1.tar.gz, then use the accompanying Makefile and MakefileIncmk to compile on your system. [file elife-48787-code1.tar.gz › analysis/Data/WT/Pandas/track_005-3_pandas.csv]

	kc0_dist	kc0_err	kc1_dist	kc1_err	kc2_dist	kc2_err	kc3_dist	kc3_err	kc4_dist	kc4_err	kc5_dist	kc5_err	length	length_error	time_kc	time_length
0	0.4757752017512852	0.012167976510013412	0.25015540861367186	0.02086394921048186	1.9534721617111586	0.4839680344358358	0.4757752017512852	0.012167976510013412	0.4757752017512852	0.012167976510013412	0.25015540861367186	0.02086394921048186	0.9105200142320397	0.048011415236886686	0.02031741578480495	0.0
1	0.5537883891643813	0.04906350759491042	0.697851369071041	0.10010049873032544	2.899061379501989	1.1631729168599836	0.5537883891643813	0.04906350759491042	0.5537883891643813	0.04906350759491042	0.5537883891643813	0.04906350759491042	0.8625306963915673	0.02709877673327645	0.15346923690314096	0.13468325671667142
2	0.4253282311140882	0.007506742715912359	0.261688907641428	0.024536344804869704	2.5914838417851875	1.0568019690859622	0.4253282311140882	0.007506742715912359	0.4253282311140882	0.007506742715912359	0.4253282311140882	0.007506742715912359	0.9718066357947935	0.057643079960889	0.2854598713728821	0.2665443866828501
3	0.6092740816893696	0.044735368834461095	0.5566154037603361	0.06678434515910173	3.0065054238324036	1.1927565687017159	0.778502356445823	0.046166107475990655	0.6092740816893696	0.044735368834461095	0.6092740816893696	0.044735368834461095	0.9970330521202808	0.019540222189720107	0.4173660981284498	0.3986127762506494
4	0.5084679373291182	0.04273247700902394	0.5171124410671432	0.07407855850861744	0.7346871580262596	0.02616833767962578	0.7346871580262596	0.02616833767962578	0.7346871580262596	0.02616833767962578	0.5084679373291182	0.04273247700902394	1.0318746214998056	0.022031074207414427	0.5469296376029384	0.5285484238207208
5	0.5191118082092936	0.03480760811065338	0.6226433995761989	0.08234867608305714	0.8162362884521108	0.04958699349076056	0.4880029610839313	0.06671822615750438	0.5191118082092936	0.03480760811065338	0.8162362884521108	0.04958699349076056	1.0871998667083087	0.020614121242030492	0.6774825181814221	0.658697466463529
6	0.4445010572903576	0.015875923818933983	0.12094088605445644	0.0028033452986749607	0.7696302067466101	0.013779026638838772	0.4445010572903576	0.015875923818933983	0.4445010572903576	0.015875923818933983	0.7696302067466101	0.013779026638838772	1.125907801934999	0.028610350721456332	0.8077639622478479	0.7891564791062847
7	0.656723803938144	0.012765786786112336	0.3335790332682037	0.029599128782093354	0.9191928853573047	0.023887957143388087	0.3419047281125784	0.021439706913801673	0.656723803938144	0.012765786786112336	0.656723803938144	0.012765786786112336	1.1536186107340414	0.022363957669394596	0.938155402829223	0.9194875006196532
8	0.7609248575548958	0.01662946008746364	0.42207133873676805	0.015165167334073318	1.0347029179063962	0.030168645527390882	0.338526611068255	0.008215275243370712	0.7609248575548958	0.01662946008746364	0.338526611068255	0.008215275243370712	1.2344743070751603	0.02577652283055861	1.068155734451625	1.0496560927920575
9	0.8466448107867781	0.017899148310665976	1.1056324582732409	0.027854094127392058	0.445181918585918	0.008082443633241539	0.8466448107867781	0.017899148310665976	0.8466448107867781	0.017899148310665976	0.445181918585918	0.008082443633241539	1.2781315130863662	0.029345842318247172	1.1997599098367882	1.180842070876705
10	0.6910695901608228	0.01527046855865225	1.068362546948664	0.017592285937864473	0.3719171271588251	0.00835072070011625	1.068362546948664	0.017592285937864473	1.068362546948664	0.017592285937864473	0.6910695901608228	0.01527046855865225	1.299053507439663	0.028519052648602078	1.3314079297524524	1.312708567321061
11	0.5652058908390083	0.016091188342268775	0.9024260739279284	0.013567966286049145	0.4145355972603456	0.007333539624460317	0.9024260739279284	0.013567966286049145	0.9024260739279284	0.013567966286049145	0.4145355972603456	0.007333539624460317	1.2865704398154258	0.023290430384454573	1.4628040284673995	1.4438363392246445
12	0.8250441388532506	0.01391523971355746	0.44460840365670573	0.00724434881827811	0.44460840365670573	0.00724434881827811	0.44460840365670573	0.00724434881827811	0.8250441388532506	0.01391523971355746	0.8250441388532506	0.01391523971355746	1.399966239102422	0.03006182142241458	1.5950416543352461	1.5762882782833074
13	0.8468629769263161	0.013282551251736727	0.4189041320090794	0.006317740063694998	0.4189041320090794	0.006317740063694998	0.4189041320090794	0.006317740063694998	0.8468629769263161	0.013282551251736727	0.8468629769263161	0.013282551251736727	1.3921513945932291	0.028650179338250835	1.7266467681649407	1.7078294146704616
14	0.7798106484706955	0.015074969440926329	0.18911834434593544	0.00376060359238269	0.7798106484706955	0.015074969440926329	0.7798106484706955	0.015074969440926329	0.7798106484706955	0.015074969440926329	0.18911834434593544	0.00376060359238269	1.4537065946455263	0.03814454536028511	1.8582657958444826	1.8393890351790536
15	0.6931502936097388	0.011836115543682722	0.1769690325432461	0.0029147773465334663	0.6931502936097388	0.011836115543682722	0.6931502936097388	0.011836115543682722	0.1769690325432461	0.0029147773465334663	0.1769690325432461	0.0029147773465334663	1.3996683680180335	0.03295500498465161	1.9915193276191885	1.9723529363287875
16	0.7763705582798196	0.01235922439114051	0.2530271239180774	0.0038763716032458174	0.7763705582798196	0.01235922439114051	0.7763705582798196	0.01235922439114051	0.7763705582798196	0.01235922439114051	0.2530271239180774	0.0038763716032458174	1.427741217709816	0.030660276322472837	2.1249139747628853	2.106051782797126
17	0.7746329051406372	0.01811571022915967	0.3455146940011378	0.007780616697137333	1.1723094450111144	0.035118067419688495	0.7746329051406372	0.01811571022915967	0.7746329051406372	0.01811571022915967	0.3455146940011378	0.007780616697137333	1.4592708175208673	0.04455921422491711	2.25785619123932	2.2388097581118873
18	0.6474984319169094	0.015273790949929603	0.31745549331842177	0.006709537668339191	1.0435532071006108	0.022943196035141337	0.31745549331842177	0.006709537668339191	1.0435532071006108	0.022943196035141337	0.6474984319169094	0.015273790949929603	1.3772029099972878	0.03763925761506528	2.3902999770001108	2.3713267545027477
19	0.6456741585122732	0.014437800899233058	0.35520998232598017	0.008686930238867902	1.184731925881302	0.02338282128531728	0.6456741585122732	0.014437800899233058	0.6456741585122732	0.014437800899233058	1.184731925881302	0.02338282128531728	1.5146358248942382	0.04036722432512996	2.5234645790909465	2.504519615742715
20	0.6794421138309158	0.015505311993946867	0.31385370249855055	0.0071943730004445	1.076015335707049	0.022974326702830367	1.076015335707049	0.022974326702830367	0.6794421138309158	0.015505311993946867	0.31385370249855055	0.0071943730004445	1.5430129469188563	0.04304882611068864	2.656249704554614	2.6373967266390275
21	0.9529109909787477	0.02607442388652445	0.5928138232079527	0.012501842719520179	1.3120612505690503	0.056154163287854	0.5928138232079527	0.012501842719520179	0.9529109909787477	0.02607442388652445	1.3120612505690503	0.056154163287854	1.680184765956352	0.048171013268412596	2.788401378348887	2.76946741291171
22	0.8536441220847505	0.019102396478416342	0.5026328177152839	0.010895506589011516	1.3332635482997515	0.033642515122493666	0.8536441220847505	0.019102396478416342	0.8536441220847505	0.019102396478416342	0.5026328177152839	0.010895506589011516	1.724186716490443	0.05162351301670405	2.9197673550998524	2.9010194466276533
23	0.9655062794607534	0.025964268749077632	0.6683004122669057	0.015534195618736877	1.3760394299506404	0.03069412985822377	0.6683004122669057	0.015534195618736877	1.3760394299506404	0.03069412985822377	0.9655062794607534	0.025964268749077632	1.8558198025363133	0.05416426942970831	3.050962092049402	3.032105545642285
24	0.7923270942498307	0.015849044070926153	0.5185781700211314	0.012212212331716835	1.1972539310681134	0.023074624478000554	0.7923270942498307	0.015849044070926153	0.5185781700211314	0.012212212331716835	1.1972539310681134	0.023074624478000554	1.686982459474826	0.03888391112336481	3.1839975621896355	3.1650267818811213
25	1.0028402241125125	0.01913013533460288	0.6067417058854978	0.011549290890101682	1.0028402241125125	0.01913013533460288	1.0028402241125125	0.01913013533460288	1.0028402241125125	0.01913013533460288	0.6067417058854978	0.011549290890101682	1.698720167129243	0.04270586215893881	3.31723247376911	3.2982083487157223
26	1.0101219489411597	0.02031449941999623	0.42803224091610986	0.007967124199018844	0.7348918422086363	0.017694418870893548	0.42803224091610986	0.007967124199018844	1.0101219489411597	0.02031449941999623	0.7348918422086363	0.017694418870893548	1.636249539750247	0.0370662380681264	3.4492234291291046	3.430495725033446
27	0.8096550632979811	0.025295575709710007	0.39829798185918325	0.007232163233525728	0.6940893098719304	0.024531691174979182	0.39829798185918325	0.007232163233525728	0.8096550632979811	0.025295575709710007	0.6940893098719304	0.024531691174979182	1.6433023221884169	0.03665285053056373	3.581525444742252	3.562561488941866
28	0.9796642161320427	0.05727856968390948	0.2708764080979053	0.005072263861945014	0.5709602760485198	0.01043227283654281	0.5709602760485198	0.01043227283654281	0.9796642161320427	0.05727856968390948	0.2708764080979053	0.005072263861945014	1.6384710167354102	0.03796817510609835	3.7145984119997357	3.695510595204774
29	1.0399559786654782	0.0561177966686956	0.5032381334673643	0.009712994378441203	0.6605021972413356	0.01348891457077883	0.6605021972413356	0.01348891457077883	1.0399559786654782	0.0561177966686956	0.5032381334673643	0.009712994378441203	1.668408277320128	0.03809382665564163	3.8480178549004673	3.8289795361509236
30	1.1498880607642148	0.04973280999427758	0.517005183942479	0.009926581674330824	0.7279644933379971	0.013885318531310642	0.7279644933379971	0.013885318531310642	1.1498880607642148	0.04973280999427758	0.517005183942479	0.009926581674330824	1.675763591553005	0.0398467554017259	3.9801705941286425	3.9613427902621576
31	1.0361130351520114	0.0584695523077693	0.5787700197512305	0.020858353113100983	0.5892824220361285	0.0166527317560898	0.21856469902109205	0.00503567691144235	0.5892824220361285	0.0166527317560898	1.0361130351520114	0.0584695523077693	1.6663084957202057	0.04082128606011233	4.112172324092496	4.093319401878367
32	0.815677153842679	0.053346179885791774	0.35658997293735534	0.0065634863481144395	0.17361147952326939	0.0036848302185221575	0.35658997293735534	0.0065634863481144395	0.815677153842679	0.053346179885791774	0.17361147952326939	0.0036848302185221575	1.5433055393210797	0.0468125886331965	4.243092366820361	4.224515376387568
33	0.8027533158204458	0.028216694490519	0.22970290723886932	0.004377836991482891	0.8027533158204458	0.028216694490519	0.8027533158204458	0.028216694490519	0.8027533158204458	0.028216694490519	0.22970290723886932	0.004377836991482891	1.7737275862425075	0.051814130425008584	4.374307984348506	4.355461830275137
34	0.7816395710306255	0.015433328123335026	0.30943493506580555	0.006074388602466879	0.7816395710306255	0.015433328123335026	0.7816395710306255	0.015433328123335026	0.7816395710306255	0.015433328123335026	0.30943493506580555	0.006074388602466879	1.9071023808732621	0.05213622497236107	4.507420948858723	4.488301586886137
35	0.7804632989940414	0.013018382262499413	0.393002306850286	0.007470265061577385	0.16669510323469408	0.004211855603727028	2.764563476334516	0.7815956045740475	0.7804632989940414	0.013018382262499413	0.7804632989940414	0.013018382262499413	2.032749328329406	0.07158373374159421	4.639496688474337	4.620726109234793
36	0.7585239916373127	0.013287317690266205	0.3202105134046938	0.006329419432029233	0.14361383736416644	0.003988983572213811	0.7585239916373127	0.013287317690266205	0.7585239916373127	0.013287317690266205	0.3202105134046938	0.006329419432029233	1.9730296063772164	0.06677679224544991	4.771664318411354	4.752643601480618
37	0.5293953001386164	0.012028517578183198	0.1310675198909861	0.0026406629986549346	0.5293953001386164	0.012028517578183198	0.5293953001386164	0.012028517578183198	0.5293953001386164	0.012028517578183198	0.1310675198909861	0.0026406629986549346	1.8555416090891017	0.06453389589973056	4.904883903010841	4.885985692626678
38	0.48238302394016797	0.025380269607804918	0.05902556364479169	0.001153001795975645	1.4664934461132606	0.22862482222547414	0.7799068262404121	0.018579012791552545	0.48238302394016797	0.025380269607804918	0.7799068262404121	0.018579012791552545	2.091546740103155	0.09461623631653045	5.03714340700654	5.0182184142109225
39	0.5742893290340829	0.025121082001471378	0.18803239357777116	0.003423761909845112	0.9391008207677617	0.0906487631948345	1.1496942253201552	0.0718310110767084	0.18803239357777116	0.003423761909845112	0.5742893290340829	0.025121082001471378	2.179321030591354	0.09371149568202558	5.16989265168769	5.150860490241505
40	0.8964447897177049	0.03687571304969788	0.37159770510511986	0.006567048047442848	1.6588310866343616	0.0672905140918459	0.8964447897177049	0.03687571304969788	0.37159770510511986	0.006567048047442848	1.6588310866343616	0.0672905140918459	2.26057855775994	0.08886072235293224	5.302624433014312	5.283648188806911
41	0.8946936548597678	0.08391997396291487	0.41246665124383125	0.009086936458507413	1.6079049458130272	0.060814065708565145	0.9374292389911367	0.02389073648700768	0.41246665124383125	0.009086936458507413	0.9374292389911367	0.02389073648700768	2.144864140714233	0.07350844025933854	5.43521936125867	5.416300903732933
42	0.7412776950925372	0.09519472194045656	0.4739034279227827	0.020303111630678786	1.2885673011453287	0.04478605251849821	0.8973873099385632	0.0272219291861668	0.11742160364933506	0.0033925143981149253	0.8973873099385632	0.0272219291861668	2.1019883737275897	0.06832369156272555	5.5678403251467365	5.548997185146782
43	0.6843343318237207	0.031721447988294516	1.4655396907751024	0.08014594130771818	0.9426059302864357	0.037407754614477616	0.10865306175784219	0.0026692941779437812	0.6843343318237207	0.031721447988294516	1.4655396907751024	0.08014594130771818	2.0485063404222092	0.06428242907561227	5.701221723982896	5.682046095014643
44	0.3174435788700655	0.008016267078712185	1.497209974606048	0.10180607872493479	0.7304320790533484	0.022905047965829126	0.1216029166326376	0.0029165178877500137	0.7304320790533484	0.022905047965829126	1.497209974606048	0.10180607872493479	1.9091301276346369	0.07384411566180901	5.8349373553958275	5.8157798841001815
45	0.061487452002953816	0.0011604797912452673	1.9303549961815947	0.13353862873171207	0.8075393927467593	0.03735147347524628	1.1466227144515055	0.08860975893481447	0.8075393927467593	0.03735147347524628	0.061487452002953816	0.0011604797912452673	2.006182516583075	0.07791763269800583	5.967979342418138	5.94902904059475
46	0.5767733204931712	0.013593316510442486	2.097719930619577	0.12017518006459835	0.9909827016112173	0.026992612693392377	1.425426167150316	0.06823713901479773	0.25297900471520485	0.006195267600379219	1.425426167150316	0.06823713901479773	2.388511104788225	0.07099990971986578	6.10067297638945	6.081715238084209
47	2.255545223356463	0.13382991161742466	1.155129359551236	0.0320706427196464	1.6386302043911094	0.09258003921336697	0.6609619207685846	0.012147673697141773	0.6609619207685846	0.012147673697141773	1.6386302043911094	0.09258003921336697	2.6143483883682745	0.0805452337515757	6.232717319893615	6.213930134597673
48	2.2367676526584357	0.15331676734135405	1.2982427496604307	0.06323885278483765	0.6561693787215191	0.011762000390147291	0.6561693787215191	0.011762000390147291	1.2982427496604307	0.06323885278483765	2.2367676526584357	0.15331676734135405	2.497668383725122	0.07672808524278207	6.3651318724569865	6.346226223345792
49	1.3577751580560888	0.08436892903201854	1.1480584673093455	0.08561983474169794	0.6683562433292991	0.015773058329162006	0.3692666894786616	0.009785194597392343	0.6683562433292991	0.015773058329162006	1.3577751580560888	0.08436892903201854	2.42789695635369	0.10607156707255014	6.496733133889308	6.477902481709722
50	1.2309937798278694	0.05053617043281713	2.1846301786225646	0.30395968051421457	0.7964312645926968	0.03257926782985688	0.506937743548398	0.011628318359240147	1.2309937798278694	0.05053617043281713	0.7964312645926968	0.03257926782985688	2.433414006352521	0.08937759001381969	6.628631086573946	6.609682889975394
51	1.2192285710460797	0.06003373417847619	0.7741904515746239	0.038937834889403715	0.31321352934379754	0.0059189777782563836	1.2192285710460797	0.06003373417847619	0.31321352934379754	0.0059189777782563836	0.7741904515746239	0.038937834889403715	2.5317116301232416	0.11138002680540048	6.759957339349709	6.741337408816007
52	1.5467650951952923	0.11054287279346257	0.9459940163063322	0.07144618000573393	0.3136056946921116	0.00601909629579426	0.3136056946921116	0.00601909629579426	0.9459940163063322	0.07144618000573393	1.5467650951952923	0.11054287279346257	2.48944503743209	0.14807661896725272	6.890866436082649	6.872102201197657
53	1.738600183907754	0.12175448699665382	1.129194495874975	0.06326798545994533	0.47629829642021027	0.00946623043297833	0.47629829642021027	0.00946623043297833	1.129194495874975	0.06326798545994533	1.738600183907754	0.12175448699665382	2.7800385899813422	0.15171326394064963	7.0219749106628955	7.003336252765259
54	2.2977251763749593	0.20755316226122025	0.9274929407431617	0.0477191163967516	0.8793792714842479	0.08352383699719364	1.9184583585324755	0.17476196185963663	0.05214337278548208	0.0011938443801029085	0.9274929407431617	0.0477191163967516	2.8682025736824963	0.1830041026859062	7.154340441040064	7.135244292034346
55	2.7235435996379342	0.22087761618198948	1.2380444346167854	0.09384608161534627	0.9945628108027925	0.07612341627482674	2.3634365639728516	0.20349342629332337	0.10258062516161152	0.0024238860631283455	0.9945628108027925	0.07612341627482674	2.981626572473093	0.16524060923787545	7.287320964271553	7.268426543749058
56	2.863770199969624	0.226858752825941	1.4418926987042058	0.12169933495065771	0.9950020817289477	0.06387275330632554	2.513940500236638	0.1995395371984235	0.1938098780232149	0.0037295739948729734	0.9950020817289477	0.06387275330632554	3.2413162389553314	0.19953968106183678	7.4203017351927185	7.4012680555878605
57	3.153712357753002	0.2642455795577395	1.4703489639091318	0.09433481692237981	1.3112898376851445	0.0840142204212936	2.2124838461446683	0.16597997406193646	0.4144844114177439	0.009164376056668347	1.4703489639091318	0.09433481692237981	3.052134151554102	0.18602430487209012	7.5509036517116765	7.532380522885006
58	3.0588127637110056	0.2149394137979921	1.5201531151237613	0.07389976031805576	1.1713197310633916	0.09738611243128034	2.2813525296420836	0.2013818766253585	0.6402663770253189	0.013811250681220575	1.5201531151237613	0.07389976031805576	2.86541100489831	0.13773171510385696	7.682085207012305	7.663270030618453
59	2.724315423328231	0.17261089125121018	1.439124908809437	0.0810733695473324	1.0344381496830866	0.05951452197238331	1.9753536874616717	0.1790298343778033	0.7004616499971229	0.020797487883818667	1.0344381496830866	0.05951452197238331	2.936603021484456	0.13629741370133802	7.81456572656443	7.795599132411989
60	2.6548172018843488	0.17044039205525144	1.4573996957353634	0.06356424712705853	1.0670767598005255	0.06333925786966509	2.9069301366697933	0.5207659073306101	0.7517353681722265	0.02231400205051128	1.4573996957353634	0.06356424712705853	2.943879152185665	0.13432184344987785	7.94672832867403	7.927839348331099
61	2.2383806257032774	0.1494490535267633	1.2777095834906411	0.04799584345170399	1.2123941141090422	0.10839561867833904	3.243732183975746	1.5133494149453988	0.5889856709152725	0.013822287337188603	1.2777095834906411	0.04799584345170399	3.013635850535149	0.1584087681528051	8.078754869276823	8.059997723936256
62	2.1258389322469418	0.14066424353684318	1.4985216770976841	0.09656512367459226	0.9621236315947536	0.063183659239855	0.2302041664831062	0.005283635490986105	1.4985216770976841	0.09656512367459226	2.1258389322469418	0.14066424353684318	2.7464843645097594	0.13635987198170954	8.210852664191664	8.191966341246507
63	2.3272039896356143	0.1536580738321917	2.172686619817618	0.20232159057625043	1.0404747840843842	0.050991203802873676	0.13958103606765088	0.0034915465771015756	1.0404747840843842	0.050991203802873676	2.3272039896356143	0.1536580738321917	3.0301232862462744	0.1647638154779717	8.34129090120706	8.322748415759543
64	2.299211690982715	0.17933562148252444	1.1178381275088958	0.06751225631794494	0.750496691934857	0.0638841095480524	0.10046878785931233	0.002365521478713776	2.276331980336138	0.24924956536129672	1.1178381275088958	0.06751225631794494	3.108496887213115	0.1914164075119006	8.471065520278028	8.45242265007656
65	2.146911220451169	0.15687466949124093	1.6151012728057563	0.15439069752776258	0.767336032663552	0.02789840012989884	0.2275556889625926	0.003509905642496633	2.9051956011609974	0.39783825015652013	2.425476062948261	0.23034958080427423	3.170035597106793	0.16000230117109487	8.601244871024209	8.58267364528122
66	1.6728598415823006	0.1565175742921761	1.2452686852428614	0.13171301077323083	0.5644074972775334	0.021080240344986897	0.15769323532423166	0.0033894956550724587	2.1790340095361653	0.20486309369341482	0.15769323532423166	0.0033894956550724587	3.0424716745194464	0.21738404035314543	8.732934946323129	8.713948999322321
67	0.4795174044307334	0.012850907651543723	0.7826649844405513	0.04870907752674163	0.4342843669065949	0.010284316569872583	1.7258391376778184	0.1248218658568275	0.7826649844405513	0.04870907752674163	1.7258391376778184	0.1248218658568275	2.8742057167245165	0.1734089849440405	8.866133579779586	8.847072281743532
68	0.43884970686155955	0.010372501452582806	1.0185202348459494	0.08175117740251685	0.0202961948290907	0.00041797848132591	1.386441504487426	0.09686663144684504	0.43884970686155955	0.010372501452582806	0.0202961948290907	0.00041797848132591	2.7300866043414875	0.13619638229552516	8.998430390512821	8.979645302948667
69	0.22227619259909828	0.014259901326186635	0.5305873921645333	0.06665647859507531	0.6651610324001143	0.012659462109417985	0.6651610324001143	0.012659462109417985	0.5305873921645333	0.06665647859507531	0.22227619259909828	0.014259901326186635	2.493161640740399	0.21209064717398915	9.130873243712129	9.111954740366713
70	0.5410865696888619	0.01445073739526479	0.772981476062135	0.09735220551733591	1.2464210184930238	0.16822766531765207	0.5163068288586228	0.016666812070244376	0.5410865696888619	0.01445073739526479	0.5163068288586228	0.016666812070244376	2.5504177225962126	0.22555576076683925	9.263606184196101	9.244757956828106
71	0.46599542847941616	0.04452680387845037	1.1683810622211661	0.11678053968555563	0.7300760394450831	0.09357033603708605	0.34082676336842166	0.008803929957179244	0.34082676336842166	0.008803929957179244	1.1683810622211661	0.11678053968555563	2.586361326063767	0.23439694369566225	9.395086611027873	9.376254553711485
72	1.1189411124039501	0.1314228948665339	2.4037382066050577	0.20850946728868922	1.1945902006911342	0.07050069132154164	0.5916707533271796	0.016106024440518438	1.357760925915126	0.1357492307363586	0.5916707533271796	0.016106024440518438	3.0424109383931017	0.1817523598842715	9.526083018367844	9.507327066675716
73	2.089012826282232	0.190472550720964	1.1352581203067043	0.07483431185015119	0.6106714958818401	0.016359397519122187	0.8623410140642265	0.05945437683833044	1.6190771200792595	0.09602720969708153	1.1352581203067043	0.07483431185015119	3.0619360697481155	0.1393285547433876	9.65732578659299	9.638700496018334
74	2.07303716152978	0.24762261019114362	0.9089402738383764	0.02424265637360287	0.5025476211194592	0.016539268495565564	1.9556577933737356	0.12447583456143552	0.5025476211194592	0.016539268495565564	0.9089402738383764	0.02424265637360287	2.904822675439063	0.14231562923305213	9.78832658767231	9.769547781698916
75	1.425429777014837	0.11379266977594758	1.337278416291539	0.14132655911448908	0.42780528392140355	0.02739210818697033	2.0042163883292416	0.15496385401246168	0.8327984773184192	0.02282694003567889	0.42780528392140355	0.02739210818697033	2.8357389531722546	0.14724318394628094	9.918391385074965	9.899818141882381
76	2.010869625328002	0.15588771531534543	1.2583168442218304	0.08512379564146112	0.7749055331431798	0.055873043032634705	2.0839122310240312	0.1284288644777518	1.2246383321733725	0.11228591487204277	1.2583168442218304	0.08512379564146112	3.0635120792208723	0.14708436439320638	10.049352130745982	10.030541779738533
77	1.805537616310813	0.14893847077459976	1.3036585701483463	0.07541312727957533	0.7009419712731256	0.036949435031084076	2.601755693811069	0.1724677611985781	0.7009419712731256	0.036949435031084076	1.3036585701483463	0.07541312727957533	3.1123734659346347	0.17583938487259687	10.181206869437716	10.162350915631771
78	1.4175836423056913	0.08758244246541516	1.4307209465877415	0.07483580360494924	0.8908027396060998	0.06511907333921567	2.3088678862739154	0.15997778063490262	0.32928961813655494	0.008008564919587482	3.105291030049313	0.8563542600500273	3.1560392557253683	0.1749064669916191	10.314086780441496	10.295101907148489
79	1.2609863986850591	0.10324143853938296	1.4337539592103052	0.08315581144553377	1.3000264634791578	0.1266011566967732	2.0320697729287214	0.10326342469201183	0.3463412134440062	0.008763487506850652	3.2998528995096024	1.3086425240611155	3.0425939072467854	0.14880447916498074	10.447883478171493	10.428802492803422
80	1.3569798268731756	0.13092784518154657	1.5712272747216633	0.4502262938532042	0.8987458721144567	0.03252687638732138	1.8035749329853379	0.1065673019818096	0.40188252163988397	0.010180643097442604	3.2479537384769728	1.6369748371743105	3.0397843576977	0.1562827343759506	10.58102935939	10.562000766343704
81	1.8406368076914374	0.10809562255702569	1.4310949440643312	0.09626152324319548	0.476597303685215	0.010572568409091763	1.4310949440643312	0.09626152324319548	0.476597303685215	0.010572568409091763	1.8406368076914374	0.10809562255702569	3.021033344670264	0.13844720603332872	10.713203583268582	10.694335841873873
82	1.6689548016111462	0.09742980089232671	1.4918265502010775	0.10059127332950502	0.6482714720377333	0.014601909642918829	0.6482714720377333	0.014601909642918829	1.4918265502010775	0.10059127332950502	1.6689548016111462	0.09742980089232671	3.1274774464130037	0.13245571547791113	10.845699501420665	10.826806235645702
83	1.6656539345279604	0.08080975842768034	1.0916828445578122	0.05038228015955763	0.7013350211127265	0.020924271535159116	2.9472573766914896	0.17712208326907855	1.367979182891936	0.04222812997951453	1.0916828445578122	0.05038228015955763	3.0172025295857843	0.13205786208614656	10.977709432336674	10.958860884948766
84	1.5655423117393767	0.09779167817444778	0.8700420374985256	0.02916658792611251	0.7100592156143871	0.020456945420560195	3.032505677719297	0.20285702455770052	1.4556329408195432	0.08164531128624967	1.4556329408195432	0.08164531128624967	2.8114248406854854	0.09454479764471083	11.109801610986091	11.090863473764955
85	1.549649404198906	0.12734475509372956	0.6006103410450913	0.016303892276701062	0.17066021643298152	0.00368280859789971	2.746190026853177	0.18380147248519493	1.1853639560982563	0.05607967996089726	1.1853639560982563	0.05607967996089726	2.9610125349858825	0.1351760697888483	11.24066075314243	11.22214772645821
86	1.4228183560648648	0.07895170796212649	0.5014307393388479	0.013181827386153677	0.025888409930076857	0.0007369470014877598	2.753297544316356	0.1892376180346235	3.254396939212137	1.9080841980927428	1.4228183560648648	0.07895170796212649	2.9363663360777092	0.12514742043094607	11.37269176858208	11.353585736650532
87	1.272817314977362	0.09738646118883683	0.44377837720613666	0.013750422431955223	2.6012103666889037	0.2064801577668381	3.1390162814338853	1.6603072599947903	1.272817314977362	0.09738646118883683	2.6012103666889037	0.2064801577668381	2.9844788752372056	0.15857821094416288	11.505577983619325	11.486689965489644
88	1.508611005904551	0.1118848986790898	0.9818769159432437	0.11638001710439978	3.090522661754312	0.28795461024986113	0.12946788617602395	0.003189021780189267	1.508611005904551	0.1118848986790898	3.090522661754312	0.28795461024986113	3.1159387103482254	0.1932530690897961	11.638539256253711	11.61947614528572
89	1.654919113039454	0.10628299838157028	1.6785798966878884	0.14652523094262354	3.5465186552722296	0.3496730487525799	0.396255123879076	0.01305164570936538	1.654919113039454	0.10628299838157028	3.5465186552722296	0.3496730487525799	3.282161219162473	0.17458694580796358	11.771167138263438	11.752190616083318
90	1.7649552193060398	0.11206788199950136	0.8001981903360118	0.05482468475860929	3.2282706532648127	0.2414230510520593	0.785696262677698	0.07661510361125064	2.1859825770839136	0.19533139873515057	3.2282706532648127	0.2414230510520593	3.216787061315291	0.18080747074164896	11.9053340867084	11.886143534701633
91	1.7947358393239157	0.14738962741824607	0.8977486006262946	0.05426012073379921	3.0919051660791763	0.25902742900757275	0.7064519341250216	0.07883909505236597	2.6012168591854774	0.1940116661212897	1.6622395893427058	0.18357357241619848	3.2629084559617887	0.18700531581458554	12.039139228380026	12.02022142302104
92	0.9198545326560644	0.05156327947474561	3.034723294592087	0.18712699693373627	1.0167661023603447	0.10815060244772519	2.6232386157918737	0.18601176259463137	1.7550200781444636	0.11902794265234443	3.034723294592087	0.18712699693373627	3.2133154091912473	0.1673960697188435	12.170554792894254	12.151750307471541
93	1.022526963183448	0.05663099144356472	3.200565741579811	0.19725953062515383	1.0963790822178565	0.10852367079130826	2.5461463863025284	0.26986709052011293	1.9648519956581936	0.17611133679126162	3.200565741579811	0.19725953062515383	3.298810369322118	0.17062420650871407	12.302590339492692	12.283686466657693
94	1.2548237535201925	0.09587402213905619	3.1629270767275246	0.2311841843659029	1.4517164733455643	0.13214435195657148	2.895605192258721	0.3367068318931246	1.9202438234960653	0.14872097975135173	2.895605192258721	0.3367068318931246	3.2906989892731393	0.16798140357784735	12.436580962953668	12.417303203593361
95	3.0477448124451785	0.22621468437249712	1.368630800915431	0.09476043371345011	3.2256142020471628	0.841714214921346	2.015395105912642	0.1606194778884881	3.2256142020471628	0.841714214921346	1.368630800915431	0.09476043371345011	3.3588503384940585	0.17034863285661972	12.570485368412458	12.551434458937665
96	2.8146736551236913	0.2070225633521486	1.584367603701553	0.15421966504196072	2.3571337984830514	0.18642975606201342	2.9091049353364093	0.26115659980550815	2.3571337984830514	0.18642975606201342	2.9091049353364093	0.26115659980550815	3.569597937776347	0.2434177942565492	12.704011658104111	12.684958836329775
97	2.893876169373505	0.1915909493866901	1.6710017754813014	0.1814641251620869	2.168206857751827	0.15894438230510144	2.811297256476436	0.22949673759908096	2.168206857751827	0.15894438230510144	2.811297256476436	0.22949673759908096	3.533094935208607	0.23565835494468143	12.835386972290818	12.816658289990839
98	2.650326891561619	0.18611121135493922	1.2343318868833426	0.15573536641817656	1.8021605173569157	0.2527031658346666	2.534756105411631	0.2323994076242686	3.377185420674742	1.0797957488891783	1.9557766444615456	0.22092591508760884	3.4800116702166437	0.251132408879399	12.967585194110852	12.94858548259155
99	2.315903655311954	0.12413670317714695	1.0553946261579332	0.11402818976549886	1.8923143111212832	0.16532293677285315	1.713374802917	0.09749295019322414	1.1326202849980713	0.12086446273098243	3.1099105595819116	1.0130722884802352	3.240532688888599	0.1699613384963562	13.10119608390844	13.082223147020404
100	2.375330800512771	0.09368088676737861	1.3296593481523382	0.12784016336682488	1.9631994919824372	0.1540591080105906	1.8751757118308139	0.10378122367883287	1.3454554095703664	0.155808129769481	2.364119617239031	0.23743606772907075	3.1131094174399156	0.1127104091737186	13.234991602683902	13.215869932260944
101	2.588152278852105	0.10424289414361317	0.6370085973446103	0.06296599941194563	1.6781637020428755	0.1363319459669305	1.6241409912975027	0.04856931891323009	0.8186405129695443	0.08043098316295759	2.5505447220958315	0.4810710322552089	3.180132573810237	0.1408211500347274	13.368171795869626	13.349152683345476
102	3.13286789086914	0.16057896153904996	1.2345190479048938	0.1229640452382747	2.2188534173620846	0.20019371402681954	2.2955389798985744	0.15490229183800636	1.225300632254137	0.12391559476486275	2.267106222765092	0.17852581559019715	3.4505608393636455	0.18849082395167305	13.502542944152282	13.483305107046979
103	3.262550908672181	0.20181632154471493	1.2103156227221377	0.13150479655002437	2.8348786107015425	0.3775071643793402	2.3290259919262866	0.15531582271133135	0.9099018911726946	0.10714351138479426	2.1143704933389604	0.20692518153169573	3.6621512087246653	0.2374256482042684	13.636768152631465	13.617610368234674
104	3.2570739862374003	0.1834989806557375	0.6423512810691523	0.07752019977327362	2.1856016845096136	0.14699221465844767	0.7603887088297764	0.07790426147533316	2.1095295823867892	0.14381719051824973	3.410485430792636	0.7491401058913748	3.5376572670403394	0.18907683956195556	13.769783083478425	13.750897074443882
105	3.645677713611805	0.3236136233768997	0.5844432739278496	0.05516242282176251	2.6789692306415924	0.18934897037874157	2.0813745856448427	0.11443334994972108	3.3258188453914905	0.17400878537283063	0.5844432739278496	0.05516242282176251	3.618058385508602	0.1798208444225751	13.902685172995126	13.883510442810413
106	3.085189138046679	0.1806170255661671	0.38313827402469386	0.037657721618023055	1.9507954292119698	0.09757029517542225	3.236796187244879	0.2874838505998748	4.231293278513904	1.024921731162966	0.38313827402469386	0.037657721618023055	3.543365768379715	0.1518407557616847	14.035574968801738	14.016574658571965
107	0.807064674243622	0.06934849054758593	1.4882578555210475	0.09388007944985698	3.3738781780150866	0.20174240571378832	4.256255750080881	1.0495530993209243	3.2003913118798164	0.5075981422770774	4.256255750080881	1.0495530993209243	3.5396562820449207	0.15088055384113883	14.169251005530748	14.150082196632225
108	0.5685830853103805	0.03385109315193336	0.9261337037982968	0.027831299597091973	3.216159888081786	0.15551049093133434	3.919209046772824	0.7691299651972305	3.176922340123199	0.21960548849611708	3.919209046772824	0.7691299651972305	3.369456108279281	0.098040426652492	14.303546021035533	14.2844635587465
109	0.9670010883507952	0.06438499082543846	0.8494371883321217	0.058583064090823776	3.3170839408240957	0.14566530078943007	4.072425773614717	0.7641573486586363	3.294717962619603	0.2271241442728878	0.9670010883507952	0.06438499082543846	3.5002275717500884	0.10401862776015174	14.437167610369551	14.41810958137816
110	0.33095546633196504	0.02331126108594352	0.7195963622246259	0.07434218194767973	3.315312909390164	0.12469535609609257	3.941922028636881	0.951676250665476	3.315312909390164	0.12469535609609257	3.941922028636881	0.951676250665476	3.474471171187313	0.09561654210852877	14.569810866229822	14.550796893812173
111	0.6040235452724684	0.03458491690202317	3.318148762534193	0.08734906632219815	4.020721924489761	0.9872378529375373	0.6040235452724684	0.03458491690202317	3.318148762534193	0.08734906632219815	4.020721924489761	0.9872378529375373	3.4694273455471594	0.09048528103316951	14.702833166482748	14.683958514240357
112	0.23283515321508866	0.012749641791280205	3.5539447106863675	0.08373156017632442	3.5539447106863675	0.08373156017632442	3.5539447106863675	0.08373156017632442	3.5539447106863675	0.08373156017632442	0.23283515321508866	0.012749641791280205	3.6146749883860134	0.08886041998002048	14.835866143482576	14.816917038936554
113	0.13850918453717184	0.012985416815174233	3.5521022953972836	0.11973282705286233	2.2236835697868846	0.8140421947871243	4.164939083360076	0.6066507252358003	0.13850918453717184	0.012985416815174233	3.5521022953972836	0.11973282705286233	3.698385533499646	0.1026877804259688	14.968730329219675	14.94956865793041
