# Supplementary material for: Mechanisms of chromosome biorientation and bipolar spindle assembly analyzed by computational modeling
Source: eLife. 2020 Feb 13;9:e48787. doi: 10.7554/eLife.48787 (PMC7311174; doi:10.7554/eLife.48787)
Supplement: Source code 1. — Requires C++ compiler, and GSL, GLEW, python2, python3, libyaml, FFTW, GLFW, xQuartz, freeGLUT, libpng, ffmpeg, pkg-config, and png++ libraries. Python libraries should include matplotlib, numpy, opencv-python, panda3d, pandas, PyYAML, and scipy for analysis framework. Used for all simulations except Figure 2—figure supplement 1, panel D: Soft nuclear envelope. Untar and unzip SourceCodeFile1.tar.gz, then use the accompanying Makefile and MakefileIncmk to compile on your system. [file elife-48787-code1.tar.gz › analysis/Data/WT/Pandas/track_010-3_pandas.csv]

	kc0_dist	kc0_err	kc1_dist	kc1_err	kc2_dist	kc2_err	kc3_dist	kc3_err	kc4_dist	kc4_err	kc5_dist	kc5_err	length	length_error	time_kc	time_length
0	0.5520730385557512	0.022538374084567513	0.9884950437912007	0.034646436484342125	0.9884950437912007	0.034646436484342125	0.9884950437912007	0.034646436484342125	0.9884950437912007	0.034646436484342125	0.9884950437912007	0.034646436484342125	1.1020657765705912	0.03299482155764436	0.019280136540199482	0.0
1	0.47876838580516695	0.01879423313387366	0.976447696890471	0.032486308768141924	0.976447696890471	0.032486308768141924	0.976447696890471	0.032486308768141924	0.976447696890471	0.032486308768141924	0.976447696890471	0.032486308768141924	1.1007625716664144	0.0365753143409081	0.14628486881202882	0.12822120568636539
2	0.5204136628301151	0.014947003056476043	0.9833925321204704	0.02758202638355501	0.9833925321204704	0.02758202638355501	0.9833925321204704	0.02758202638355501	0.9833925321204704	0.02758202638355501	0.9833925321204704	0.02758202638355501	1.2196896962307844	0.036079210855021235	0.27232374855981956	0.2543819573323597
3	0.6519608250472357	0.019922241661735268	1.1403163209903953	0.03254685818167814	1.1403163209903953	0.03254685818167814	1.1403163209903953	0.03254685818167814	1.1403163209903953	0.03254685818167814	1.1403163209903953	0.03254685818167814	1.284472202810473	0.03769338507363341	0.3981141267818132	0.3801627252097817
4	0.38909850453845346	0.009499225397312492	0.8154179855002913	0.020234975765455136	0.8154179855002913	0.020234975765455136	0.8154179855002913	0.020234975765455136	0.8154179855002913	0.020234975765455136	0.8154179855002913	0.020234975765455136	1.2830244954429693	0.03606566402331149	0.5231639569548091	0.5053105093569761
5	0.4405403924113955	0.009820227862694316	0.7899139715936416	0.015931021735731108	0.7899139715936416	0.015931021735731108	0.7899139715936416	0.015931021735731108	0.7899139715936416	0.015931021735731108	0.7899139715936416	0.015931021735731108	1.2131149449786502	0.029491775749801906	0.6479559795202199	0.6300745216871257
6	0.4447210601843184	0.012211429868856184	0.7759887304844468	0.02193174905246016	0.7759887304844468	0.02193174905246016	0.7759887304844468	0.02193174905246016	0.7759887304844468	0.02193174905246016	0.7759887304844468	0.02193174905246016	1.2448219860776804	0.03270673022040061	0.7723044736818144	0.7546499283544498
7	0.4567250892666866	0.012817675146054044	0.7919038621621135	0.02720590386980443	0.4567250892666866	0.012817675146054044	0.4567250892666866	0.012817675146054044	0.4567250892666866	0.012817675146054044	0.4567250892666866	0.012817675146054044	1.1234896903901839	0.028538732440122262	0.8971459064161628	0.8792635413534361
8	0.4701951018550126	0.017425053740541735	0.8291877227074935	0.03207167903850472	0.4701951018550126	0.017425053740541735	0.4701951018550126	0.017425053740541735	0.4701951018550126	0.017425053740541735	0.4701951018550126	0.017425053740541735	1.2095037189190148	0.033292261707998136	1.0230639564662773	1.0050132003652197
9	0.351694893550941	0.011923934584100822	0.7360119557298652	0.024589758848762713	0.351694893550941	0.011923934584100822	0.351694893550941	0.011923934584100822	0.351694893550941	0.011923934584100822	0.351694893550941	0.011923934584100822	1.1631825247435899	0.029730928331004432	1.1483743657660803	1.1304863719452614
10	0.3703794837046015	0.010041105485969508	0.7420823862773982	0.02010965689379152	1.9915879792542246	0.9539190208186195	0.3703794837046015	0.010041105485969508	0.3703794837046015	0.010041105485969508	0.3703794837046015	0.010041105485969508	1.1884236603213887	0.032875049486536224	1.2734043179802508	1.2555684332606072
11	0.2614685234481026	0.005162483915049919	0.6957920178250733	0.013016667932102252	1.8845224246697112	0.8673994490435118	0.6957920178250733	0.013016667932102252	0.6957920178250733	0.013016667932102252	0.6957920178250733	0.013016667932102252	1.1683148864993376	0.02648504884304961	1.398942914414184	1.3810343879860292
12	0.3004143834738935	0.005524073521185129	0.7128250333858704	0.01573348350404217	2.0342567127808824	0.9673741846321587	0.7128250333858704	0.01573348350404217	0.7128250333858704	0.01573348350404217	0.7128250333858704	0.01573348350404217	1.2211735997581927	0.0314774157896921	1.5249975552280435	1.5069768215120414
13	0.23940002665684446	0.005989620273199015	0.6412985023225775	0.015988123929937585	0.6412985023225775	0.015988123929937585	0.6412985023225775	0.015988123929937585	0.6412985023225775	0.015988123929937585	0.6412985023225775	0.015988123929937585	1.220176201810865	0.03164384219292834	1.6510179219909944	1.6330055134753252
14	0.40678961186136003	0.01634923880612206	0.7233088357398341	0.027602369026502586	2.1878771786827884	0.7849668277583564	0.7233088357398341	0.027602369026502586	0.7233088357398341	0.027602369026502586	0.7233088357398341	0.027602369026502586	1.218068128567653	0.033134176551050394	1.7766002356982882	1.7586030249956421
15	0.33843030161898774	0.010846278150105344	0.7737241273247463	0.024824140008525827	0.7737241273247463	0.024824140008525827	0.7737241273247463	0.024824140008525827	0.7737241273247463	0.024824140008525827	0.7737241273247463	0.024824140008525827	1.266816330916258	0.0344269228009541	1.9020447035231893	1.8841787299738486
16	0.48526618542786115	0.01402336483358071	0.9049916839894014	0.02928084774598077	0.48526618542786115	0.01402336483358071	0.48526618542786115	0.01402336483358071	0.48526618542786115	0.01402336483358071	0.48526618542786115	0.01402336483358071	1.3672914855134366	0.03883456227096709	2.0271275257517276	2.0092559448268132
17	0.5174149697456827	0.011959823091236929	0.9526435115793824	0.027767279241666037	0.5174149697456827	0.011959823091236929	0.5174149697456827	0.011959823091236929	0.5174149697456827	0.011959823091236929	0.5174149697456827	0.011959823091236929	1.4359540435949956	0.04094424730002627	2.152560789958179	2.134635859080218
18	0.5395220603798814	0.014279595671810594	0.9120875623461541	0.024865154005784387	0.9120875623461541	0.024865154005784387	0.9120875623461541	0.024865154005784387	0.9120875623461541	0.024865154005784387	0.9120875623461541	0.024865154005784387	1.4315215430026778	0.03572407226024287	2.2781380276291943	2.2601982379121974
19	0.5164844856466508	0.014477995009254742	0.7699643056749355	0.03985066492155197	0.9882266135633271	0.034922154267782564	0.5164844856466508	0.014477995009254742	0.5164844856466508	0.014477995009254742	0.5164844856466508	0.014477995009254742	1.5202817268127402	0.04428187768943731	2.4033843877047123	2.3854741255202376
20	0.5095540242472173	0.015479580058160679	0.9475341536767592	0.026891688613840798	0.9475341536767592	0.026891688613840798	0.9475341536767592	0.026891688613840798	0.9475341536767592	0.026891688613840798	0.9475341536767592	0.026891688613840798	1.558626562008003	0.044807636235870515	2.529097925017091	2.511111399894128
21	0.42377841978878056	0.009675267773633294	0.8458890935276299	0.022029522798298506	0.42377841978878056	0.009675267773633294	0.42377841978878056	0.009675267773633294	0.42377841978878056	0.009675267773633294	0.42377841978878056	0.009675267773633294	1.5903008124507136	0.04254496088177918	2.6555938185715693	2.637551049362784
22	0.4420710841895503	0.03068020153784034	1.0175770773104955	0.03648047004567539	0.6823008853114837	0.023899403074988848	0.6823008853114837	0.023899403074988848	0.6823008853114837	0.023899403074988848	0.6823008853114837	0.023899403074988848	1.6505846490245077	0.04303911169376664	2.782050177242824	2.7639741279615047
23	0.9187772404580343	0.024357654804615683	0.5095816433579502	0.012726475726473343	0.5095816433579502	0.012726475726473343	0.5095816433579502	0.012726475726473343	0.9187772404580343	0.024357654804615683	0.9187772404580343	0.024357654804615683	1.6487566322810279	0.04171690865924134	2.907841543879985	2.889866340512397
24	0.9384956456507859	0.022977147708779073	0.46676323784438223	0.010243409332239118	0.46676323784438223	0.010243409332239118	0.46676323784438223	0.010243409332239118	0.9384956456507859	0.022977147708779073	0.9384956456507859	0.022977147708779073	1.6699918983225999	0.04239966603302281	3.033653307060813	3.0157246198306398
25	0.9775437680050905	0.024995867488866255	0.5034645123340694	0.010689105824072835	0.5034645123340694	0.010689105824072835	0.5034645123340694	0.010689105824072835	0.9775437680050905	0.024995867488866255	0.9775437680050905	0.024995867488866255	1.698553339638173	0.04543723329015223	3.1594345226779845	3.14143893327411
26	0.9563622278781683	0.019532544086318323	0.5367951708826818	0.011918945240113285	0.9563622278781683	0.019532544086318323	0.9563622278781683	0.019532544086318323	0.5367951708826818	0.011918945240113285	0.5367951708826818	0.011918945240113285	1.7306195149398744	0.0461220491532821	3.2839277759708776	3.266252379400035
27	1.1779329426306955	0.03096049889260896	0.745161925520494	0.013965901315351928	0.23405510110715427	0.006277661205875423	0.745161925520494	0.013965901315351928	0.745161925520494	0.013965901315351928	0.745161925520494	0.013965901315351928	1.716792057066029	0.043774925071681535	3.408558637977019	3.3906776513687644
28	1.418505846785504	0.04805429462751021	0.6778911877530539	0.03481642127247124	0.16085459964115903	0.006760402965269279	0.870031012156415	0.028695578343388848	0.870031012156415	0.028695578343388848	0.870031012156415	0.028695578343388848	1.745317436724169	0.04157198814960927	3.5335275850255843	3.515722351856269
29	1.4912705303159437	0.04444157601495235	0.816534334273528	0.038262637623665004	0.28469177264064544	0.009365455408840302	1.0403435459014212	0.031560086651471884	0.28469177264064544	0.009365455408840302	1.0403435459014212	0.031560086651471884	1.7337843842478926	0.04043109332233163	3.6593029215648283	3.641281139439602
30	1.397038453078751	0.028629714049018918	0.4266430165236318	0.010678944707961963	0.9142853962183669	0.016821325099882094	0.9142853962183669	0.016821325099882094	0.9142853962183669	0.016821325099882094	0.4266430165236318	0.010678944707961963	1.7703489990093673	0.040097389177726046	3.7855701228012553	3.7674982139479547
31	1.356635311987059	0.02722843644741579	0.48287914160862255	0.012718983837533787	0.8914009423560053	0.018324882489486802	0.8914009423560053	0.018324882489486802	0.8914009423560053	0.018324882489486802	0.48287914160862255	0.012718983837533787	1.7586777047797055	0.04106469297975107	3.9111421795739485	3.893236667937063
32	1.5057718622397052	0.04312134906228743	0.33753431870187767	0.015911770376190473	0.8072672938163018	0.02872387952883004	1.0865978066332693	0.030177586269786495	0.8072672938163018	0.02872387952883004	1.0865978066332693	0.030177586269786495	1.8460006875142	0.044184682076291004	4.037435833561248	4.019290645440007
33	1.488204955948544	0.035275720039179614	0.17229598956039036	0.010474340322632645	0.7070606727278603	0.04211081053151216	0.9782684376697438	0.021741360249670428	0.9782684376697438	0.021741360249670428	0.9782684376697438	0.021741360249670428	1.9052107125986903	0.045422400045610246	4.163873754716394	4.145919689493728
34	1.4701682836995578	0.03240926227239353	0.13373559790294118	0.011793604497778578	0.5619557089078531	0.01552892965855753	0.897583958123549	0.016128988480468086	0.897583958123549	0.016128988480468086	0.897583958123549	0.016128988480468086	1.8061249738963832	0.040017923064927616	4.290171564398756	4.272080275205293
35	1.3738584289352538	0.03550414388365121	0.31424519250717914	0.014052517854791636	0.6979529183023866	0.02947809703463595	0.907206906989697	0.02958216356464932	1.3738584289352538	0.03550414388365121	0.907206906989697	0.02958216356464932	1.9625056085993517	0.05280668009312504	4.415806036450892	4.397902931874442
36	1.3700354425929238	0.03202811258994019	0.45383189837710103	0.02174177689647922	0.8443704543394438	0.034950357518105116	0.8784591159577636	0.031307756390345554	1.3700354425929238	0.03202811258994019	0.8784591159577636	0.031307756390345554	1.967872631668479	0.04668758312550752	4.541659732549657	4.523636551396913
37	1.5429661467977172	0.027905249506877925	0.9378516663184633	0.017556969490457656	0.6204999861455129	0.026990684212207065	0.9378516663184633	0.017556969490457656	0.9378516663184633	0.017556969490457656	0.9378516663184633	0.017556969490457656	2.128640146444203	0.04828336411335816	4.667350941182522	4.649421670515113
38	1.5428576455855991	0.031118067128670282	1.0373892301755498	0.023803878085105052	0.6776769650543717	0.017153231038522256	0.6776769650543717	0.017153231038522256	0.6776769650543717	0.017153231038522256	1.5428576455855991	0.031118067128670282	2.1554111572266073	0.055317760232465006	4.793004273886487	4.775032601545206
39	1.4408387348697855	0.02900529676683392	0.9988042045310618	0.02614592141724854	0.7989332476602676	0.023342332488979597	0.6043742141398506	0.018282125965772826	1.4408387348697855	0.02900529676683392	1.4408387348697855	0.02900529676683392	2.130768360764517	0.05569271354243297	4.918537225047504	4.900672867405486
40	1.272367402622281	0.023325639234035973	0.8317465609007965	0.017537696521003787	0.44771314740075957	0.009043574619747141	1.272367402622281	0.023325639234035973	1.272367402622281	0.023325639234035973	0.8317465609007965	0.017537696521003787	2.021903666169537	0.04858006620669118	5.044282253502504	5.026252558462402
41	1.2907344857382284	0.026909383990182355	0.9012007774467546	0.023224752567799135	0.6032099751255637	0.013530972799402153	0.6032099751255637	0.013530972799402153	0.6032099751255637	0.013530972799402153	1.2907344857382284	0.026909383990182355	2.055795799241268	0.0525041270673084	5.169962670515929	5.152015114598664
42	1.3380155852809887	0.025307090103660373	0.8522121725963417	0.02390980099072728	0.615122317922041	0.023030213490560593	1.3380155852809887	0.025307090103660373	1.3380155852809887	0.025307090103660373	0.8522121725963417	0.02390980099072728	2.1470441049310636	0.05179097848144266	5.29529215142698	5.277412825736249
43	1.4668073658050553	0.033896944091166836	1.1256131742737796	0.03299826556586364	0.5832838257481957	0.011783055391878303	0.8479535269615605	0.032763254004964194	0.5832838257481957	0.011783055391878303	0.5832838257481957	0.011783055391878303	2.1622059055667804	0.05565733905376585	5.421496165067335	5.403388581299644
44	1.6985980824455988	0.03481654695265345	0.7760050421957596	0.016743824212528388	1.2021882872192176	0.029981428685585516	1.6985980824455988	0.03481654695265345	1.6985980824455988	0.03481654695265345	0.7760050421957596	0.016743824212528388	2.2579570460612697	0.05667128363658901	5.548363326157474	5.530235359551713
45	1.3599992744416898	0.04291440516729073	0.536619063153778	0.01967035591599277	0.9458445554945507	0.023599916588992246	1.679877613803864	0.03893441075279039	1.679877613803864	0.03893441075279039	0.9458445554945507	0.023599916588992246	2.2095922582777656	0.059774157849634045	5.67484308323242	5.65677148900758
46	1.1665479141729589	0.025469896174102384	0.7622061324406815	0.019629914165900937	1.6666172606171845	0.03384776753470045	1.6666172606171845	0.03384776753470045	1.6666172606171845	0.03384776753470045	1.1665479141729589	0.025469896174102384	2.190692629884532	0.05792580020326042	5.800968798418259	5.782990946816832
47	0.9683003437794134	0.020559160223078386	1.902600072094856	0.06310423480560286	1.5620007127430773	0.03611448495248458	0.9683003437794134	0.020559160223078386	0.9683003437794134	0.020559160223078386	1.5620007127430773	0.03611448495248458	2.2208223394704825	0.059664448608097005	5.9274683527350245	5.90932795859232
48	0.7727473264910898	0.03777901833992418	1.7096474259815382	0.036477329885331894	1.0983463741173374	0.02631998623162442	1.7096474259815382	0.036477329885331894	1.7096474259815382	0.036477329885331894	1.0983463741173374	0.02631998623162442	2.3066578479415982	0.06562086407198646	6.054173366560513	6.036102053363036
49	0.37445858328999254	0.01675232502347993	1.7164639704523605	0.037088567034597994	1.001913196097897	0.021873253484798273	1.4161705045592101	0.043813879151004195	1.7164639704523605	0.037088567034597994	1.001913196097897	0.021873253484798273	2.251071475145158	0.05754551016269948	6.180193638102161	6.162290751215
50	0.15576983983132378	0.010254082557257708	1.804773423885185	0.03655965892746109	1.0617162379010945	0.021514244913136134	1.4341656879467002	0.035205478027820716	1.0617162379010945	0.021514244913136134	1.804773423885185	0.03655965892746109	2.194932903900463	0.054371766857171495	6.30651323059604	6.288393751752728
51	0.16430120855487748	0.005451827867349718	1.6855091711553742	0.03290342359870325	1.1107603087947806	0.02128754910653376	1.1107603087947806	0.02128754910653376	1.1107603087947806	0.02128754910653376	1.6855091711553742	0.03290342359870325	2.2047020918399696	0.05497231624303337	6.433309477823455	6.41519939316274
52	0.34316790269746944	0.014233385055760557	1.169407482847953	0.030946606514415092	0.8456107972689915	0.026187300507325106	1.677266112588357	0.03441295516779963	1.677266112588357	0.03441295516779963	1.677266112588357	0.03441295516779963	2.2671297228363163	0.061676636660974817	6.559928666780183	6.541823692488995
53	1.1111753533780593	0.025595950942049733	0.661503105253646	0.01661473558256335	1.567781318382276	0.03659254598622646	2.0868222840899238	0.05168881813437541	1.567781318382276	0.03659254598622646	1.1111753533780593	0.025595950942049733	2.3209066484254834	0.06330774101301449	6.6860490860246875	6.668049213342303
54	1.088865624293453	0.02541937738279003	0.6330536443518023	0.015759428297608253	1.4506531510882317	0.03363752990326005	2.016187034750439	0.058104823426794065	1.088865624293453	0.02541937738279003	1.4506531510882317	0.03363752990326005	2.3158253426299336	0.06374713659166878	6.8121769235903	6.794140050421066
55	1.1296556506857938	0.026981335764286258	0.6899619239289739	0.018939649714183656	1.529711847893921	0.03345156208382578	2.0913374393134023	0.06258807523396895	1.529711847893921	0.03345156208382578	1.529711847893921	0.03345156208382578	2.3197171646721864	0.06597826392868325	6.937789044501168	6.9199267020635835
56	1.0158255013114452	0.023707609560653962	0.6031255004828043	0.017155192824874807	1.4903234133397407	0.03357066843539485	1.9632483889710473	0.05092155618500286	1.0158255013114452	0.023707609560653962	1.0158255013114452	0.023707609560653962	2.365458372832916	0.06835219585197942	7.063248332986077	7.045291286573244
57	0.9921892368653924	0.024682655637704606	0.5293134892541748	0.0273092621102965	1.406889082401799	0.03924321716405467	1.7555756509549783	0.046864463204374485	0.9921892368653924	0.024682655637704606	1.406889082401799	0.03924321716405467	2.294504812771015	0.06443046059185964	7.189401714401785	7.171329416081225
58	1.0248373267165114	0.021877476110802062	0.6146182419097498	0.016546165542030273	1.6466238220463723	0.03900750119497264	1.0248373267165114	0.021877476110802062	1.0248373267165114	0.021877476110802062	1.6466238220463723	0.03900750119497264	2.3876468008239766	0.0669790858455661	7.315813951926738	7.297818946677939
59	1.155839120213435	0.026473639344618494	0.7121558355875668	0.018390087257639867	1.615337277579491	0.035385135167580545	1.155839120213435	0.026473639344618494	1.615337277579491	0.035385135167580545	0.7121558355875668	0.018390087257639867	2.4350512074890376	0.06811662392839811	7.442267407091276	7.424169807287922
60	0.7877675283657912	0.026269107954600125	0.3537186722905556	0.008902194018510657	1.2175092714603404	0.048381494511975716	1.5201810092359895	0.03729801882251647	1.5201810092359895	0.03729801882251647	1.5201810092359895	0.03729801882251647	2.4501800282805677	0.0689347070270117	7.568125290160409	7.550156966284565
61	0.851973324276159	0.023614393091901678	0.48528724301381576	0.02152283033054734	1.2159943619115299	0.027413953533540505	1.77489597320208	0.03976461241459406	1.77489597320208	0.03976461241459406	1.2159943619115299	0.027413953533540505	2.4555039693412786	0.06742003692137655	7.693776263894505	7.675828744632978
62	0.653598903633735	0.01765116511679879	1.2291378453740798	0.02870285508257988	2.1734651221577073	0.06706832844118264	1.754063160594686	0.05380906081955756	1.2291378453740798	0.02870285508257988	2.1734651221577073	0.06706832844118264	2.411843054341807	0.07494149815845993	7.819862880086274	7.801834724587362
63	0.7390816639088362	0.02023642595579933	1.167484791393109	0.032353108842051774	2.0372926845477948	0.06344953042395017	1.5330554240670933	0.03666175778490585	1.5330554240670933	0.03666175778490585	1.167484791393109	0.032353108842051774	2.4040581193511676	0.06572854032475023	7.946241898706768	7.928160756757589
64	0.859333144356688	0.024738550558316762	1.1941120914515893	0.03264220524552504	1.8910889869412237	0.04568920758412582	1.5940841102774916	0.04545972534866169	1.1941120914515893	0.03264220524552504	1.8910889869412237	0.04568920758412582	2.4417973876696255	0.06748125556368244	8.072986411187408	8.054843643728933
65	1.0452826870961736	0.031311417428754935	1.1491516519706244	0.03593814031250573	1.9013955187081015	0.05025187771545461	1.5973301896392076	0.05154272379398587	1.5973301896392076	0.05154272379398587	1.1491516519706244	0.03593814031250573	2.373116619078506	0.06756819300757241	8.199143120154549	8.181211926731542
66	1.2455927399501379	0.029024342890579365	0.9985536455512395	0.030349987104897846	1.9995799973804103	0.04628534322077995	1.7388029229672621	0.0482148555496042	1.2455927399501379	0.029024342890579365	1.9995799973804103	0.04628534322077995	2.3314666339253067	0.06277012188792688	8.324788736505793	8.306851082651715
67	1.1807188017755486	0.02471937561545005	1.9682604234530177	0.0414939159343513	1.1807188017755486	0.02471937561545005	1.1807188017755486	0.02471937561545005	1.1807188017755486	0.02471937561545005	1.9682604234530177	0.0414939159343513	2.3323310325682445	0.0643521948671636	8.451347238705122	8.433178625893435
68	1.2190471955826454	0.024030039819619993	2.163425878599663	0.04651954080273943	1.7314008186833483	0.04342564062659466	1.2190471955826454	0.024030039819619993	1.2190471955826454	0.024030039819619993	2.163425878599663	0.04651954080273943	2.2974971101949393	0.05915988120408271	8.577481689200745	8.5595443232928
69	1.2248102648544827	0.0332655665441083	1.8234790416596744	0.04965642843463781	1.466998128154562	0.04532158976546963	2.171929134880494	0.05034206173346379	1.2248102648544827	0.0332655665441083	2.171929134880494	0.05034206173346379	2.3701387120928126	0.06522283114495277	8.703124323141946	8.685153853521403
70	0.9181820456279453	0.021957561944421878	1.839082685968189	0.04667613277337179	1.3223464836227712	0.03831606621794549	2.1714243882040494	0.05838738263691529	1.839082685968189	0.04667613277337179	0.9181820456279453	0.021957561944421878	2.3745575748036396	0.06449218458301771	8.829148340921668	8.81111896437414
71	0.727088697547141	0.019039571975326734	1.8100430637369518	0.04028652236828706	1.4145732087080478	0.046032871582364	2.275214020999266	0.06924996932192008	1.8100430637369518	0.04028652236828706	1.8100430637369518	0.04028652236828706	2.4410060837051204	0.06963487948402002	8.955166493990312	8.937200852092973
72	0.391601187723688	0.01943089117824853	1.7737237631280711	0.04053919219379348	1.3301042359775679	0.04710164043561352	2.3062449114046437	0.07977561758718447	1.7737237631280711	0.04053919219379348	0.391601187723688	0.01943089117824853	2.4433414327714456	0.06658662252658291	9.081569117314098	9.063463545839767
73	0.25344351786395436	0.007640419784422331	1.7449435394229096	0.05512918671276047	1.0644100665100817	0.05520152808886407	2.3816572060638106	0.14481345142049024	1.7449435394229096	0.05512918671276047	0.25344351786395436	0.007640419784422331	2.4437128705851165	0.0779135630263742	9.208296860644607	9.190183203002032
74	0.26475698544316734	0.008957006420357265	1.7516982583473664	0.05320337112709343	0.7910445441949393	0.043930003508811294	2.2683197238999857	0.09002185599317072	1.7516982583473664	0.05320337112709343	0.26475698544316734	0.008957006420357265	2.4013707350165703	0.07605248627017576	9.335172423650276	9.317064249761785
75	0.22337959816545616	0.00453755640072914	1.6678610122406363	0.05912540161769551	0.9635571510792206	0.03443580747353429	2.040803747454081	0.07114839129717146	0.22337959816545616	0.00453755640072914	1.6678610122406363	0.05912540161769551	2.4030733205874695	0.08114660658105094	9.461410970578493	9.443385742813456
76	0.18344817167975536	0.006732831350388967	1.655167179527699	0.1086834501519366	2.1882729224486397	0.07681185385385107	0.18344817167975536	0.006732831350388967	2.1882729224486397	0.07681185385385107	1.655167179527699	0.1086834501519366	2.534574792655193	0.08481791031458863	9.58697573644022	9.569118157578295
77	0.10279507849241477	0.004599946925691929	1.5914280983904845	0.08565798621586988	2.1897693449907862	0.10255034282290588	0.10279507849241477	0.004599946925691929	2.1897693449907862	0.10255034282290588	1.5914280983904845	0.08565798621586988	2.5092617160519595	0.08456747829386209	9.712620475842556	9.69460654305892
78	0.095372153189492	0.003752502670749742	1.978086966823477	0.16500159657639102	2.152325203658367	0.07301599385978765	0.095372153189492	0.003752502670749742	2.152325203658367	0.07301599385978765	1.978086966823477	0.16500159657639102	2.508514113165377	0.08114817480288164	9.838302102833774	9.820380415897404
79	0.2359808352371952	0.009260813728385608	1.5329165135177039	0.06199393598670971	2.514281196277893	0.0780532838709697	2.514281196277893	0.0780532838709697	0.2359808352371952	0.009260813728385608	1.5329165135177039	0.06199393598670971	2.638644450258482	0.08300599448692177	9.96392773075151	9.945969026475808
80	0.21867836095144205	0.006597181404429796	1.3471905159192783	0.05328841613307391	2.5789617808891143	0.07725498824568168	2.5789617808891143	0.07725498824568168	0.21867836095144205	0.006597181404429796	1.3471905159192783	0.05328841613307391	2.5776832479051777	0.07720055256507545	10.08962648552168	10.071654553535557
81	0.10671652836992625	0.003041218021366439	1.1852016655099686	0.07871134469962951	2.6938188704070583	0.0875095628908718	2.6938188704070583	0.0875095628908718	0.10671652836992625	0.003041218021366439	1.1852016655099686	0.07871134469962951	2.5832372783657425	0.08182069265719268	10.215381219623039	10.197420892664809
82	0.32610738827453695	0.013284047090820553	0.9353764724011863	0.037314900377549955	2.8142038639226263	0.09370783736859441	2.8142038639226263	0.09370783736859441	0.32610738827453695	0.013284047090820553	0.9353764724011863	0.037314900377549955	2.6983120362461075	0.08372026013319586	10.34090539798304	10.323004630066613
83	0.19601373475049222	0.004959678411573	0.7246610314188267	0.0430006664886706	2.9918980894246343	0.12058270445195317	2.9918980894246343	0.12058270445195317	0.19601373475049222	0.004959678411573	0.7246610314188267	0.0430006664886706	2.8157935721905853	0.09642247728286285	10.46656041079018	10.448575946025423
84	0.1615303655577711	0.002474669622611712	0.46656034107667216	0.023690543910519144	3.1347523453588404	0.15142367606450616	3.1347523453588404	0.15142367606450616	3.1347523453588404	0.15142367606450616	3.1347523453588404	0.15142367606450616	2.8369708119763013	0.09598406511176254	10.59251913728868	10.574500782331818
85	0.08325398356293022	0.001635228971953929	2.9915065824562057	0.1128977392306751	0.08325398356293022	0.001635228971953929	0.08325398356293022	0.001635228971953929	2.9915065824562057	0.1128977392306751	2.9915065824562057	0.1128977392306751	2.7272788047910375	0.09443377021437174	10.718514425021791	10.700555632879217
86	0.16814540474040468	0.007755578972087758	3.056627925971626	0.11298067318220573	0.16814540474040468	0.007755578972087758	0.16814540474040468	0.007755578972087758	3.056627925971626	0.11298067318220573	3.056627925971626	0.11298067318220573	2.9393870540095435	0.10198435884575037	10.844814487553586	10.82672854995498
