# Supplementary material for: Mechanisms of chromosome biorientation and bipolar spindle assembly analyzed by computational modeling
Source: eLife. 2020 Feb 13;9:e48787. doi: 10.7554/eLife.48787 (PMC7311174; doi:10.7554/eLife.48787)
Supplement: Source code 1. — Requires C++ compiler, and GSL, GLEW, python2, python3, libyaml, FFTW, GLFW, xQuartz, freeGLUT, libpng, ffmpeg, pkg-config, and png++ libraries. Python libraries should include matplotlib, numpy, opencv-python, panda3d, pandas, PyYAML, and scipy for analysis framework. Used for all simulations except Figure 2—figure supplement 1, panel D: Soft nuclear envelope. Untar and unzip SourceCodeFile1.tar.gz, then use the accompanying Makefile and MakefileIncmk to compile on your system. [file elife-48787-code1.tar.gz › analysis/Data/WT/Pandas/track_007_pandas.csv]

	kc0_dist	kc0_err	kc1_dist	kc1_err	kc2_dist	kc2_err	kc3_dist	kc3_err	kc4_dist	kc4_err	kc5_dist	kc5_err	length	length_error	time_kc	time_length
0	0.14670671897398344	0.006051031380251862	0.44720663617399947	0.01730708340971003	0.44720663617399947	0.01730708340971003	0.44720663617399947	0.01730708340971003	0.44720663617399947	0.01730708340971003	0.14670671897398344	0.006051031380251862	0.8315634947439664	0.031651746339391905	0.019186017529507875	0.0
1	0.374013269179985	0.012701745839190015	0.6280969090155114	0.028434616164128085	0.374013269179985	0.012701745839190015	0.374013269179985	0.012701745839190015	0.374013269179985	0.012701745839190015	0.6280969090155114	0.028434616164128085	0.7207885324482166	0.02616053804599849	0.1540303759254737	0.13480773210315283
2	0.2803820776859462	0.013657756261551272	0.5698429830715398	0.0233703254901962	0.5698429830715398	0.0233703254901962	0.5698429830715398	0.0233703254901962	0.2803820776859462	0.013657756261551272	0.2803820776859462	0.013657756261551272	0.7362893553538017	0.02666036278464481	0.28960881710878705	0.27016081029534067
3	0.3701452993747324	0.024493516150926688	0.5738316196851743	0.030957420393631464	0.3701452993747324	0.024493516150926688	0.3701452993747324	0.024493516150926688	0.5738316196851743	0.030957420393631464	0.5738316196851743	0.030957420393631464	0.7509518668659793	0.02870856763058723	0.4227174682186507	0.4039565245703185
4	0.2932498667873356	0.011646368096764588	0.5832108482394966	0.0292258133895451	0.2932498667873356	0.011646368096764588	0.2932498667873356	0.011646368096764588	0.5832108482394966	0.0292258133895451	0.5832108482394966	0.0292258133895451	0.6860240476904015	0.02151518590220664	0.5559546612352544	0.5367606988606631
5	0.2742908325867693	0.015237935967476869	0.5114809027967492	0.015734952056182364	0.2742908325867693	0.015237935967476869	0.2742908325867693	0.015237935967476869	0.2742908325867693	0.015237935967476869	0.5114809027967492	0.015734952056182364	0.7334906544459712	0.02017567530088609	0.6900043551571945	0.6708648919481663
6	0.1807200014304404	0.012032207628952815	0.44083840294040894	0.010851183380915687	0.44083840294040894	0.010851183380915687	0.44083840294040894	0.010851183380915687	0.44083840294040894	0.010851183380915687	0.1807200014304404	0.012032207628952815	0.7845019228539067	0.01748851473404031	0.8254680055424096	0.8060822419944318
7	0.2991312214388624	0.013294631031689222	0.5605018803435773	0.013876235659485963	0.2991312214388624	0.013294631031689222	0.2991312214388624	0.013294631031689222	0.5605018803435773	0.013876235659485963	0.5605018803435773	0.013876235659485963	0.8807883760479536	0.026087674615079298	0.960490553189017	0.9412572169598792
8	0.23711123777187934	0.015667366587817515	0.5211541271033432	0.018579612381961586	0.5211541271033432	0.018579612381961586	0.5211541271033432	0.018579612381961586	0.23711123777187934	0.015667366587817515	0.23711123777187934	0.015667366587817515	0.792861279386762	0.02091054496722155	1.0942787139660124	1.0751126410765572
9	0.24088338212510094	0.01403873168683921	0.5199588671960595	0.016282838642036956	0.5199588671960595	0.016282838642036956	0.5199588671960595	0.016282838642036956	0.24088338212510094	0.01403873168683921	0.24088338212510094	0.01403873168683921	0.962437045695209	0.02379363463758485	1.2281623711736562	1.209111745780867
10	0.7595327307508456	0.10096796725717168	0.9772162079217078	0.09221440877125935	0.9772162079217078	0.09221440877125935	0.9772162079217078	0.09221440877125935	0.9772162079217078	0.09221440877125935	0.9772162079217078	0.09221440877125935	0.9278259079599797	0.017649371672631843	1.3630718738409966	1.3437386271374023
11	0.3329414530909663	0.010407819458070823	0.7520284002185526	0.023563536445296008	0.7520284002185526	0.023563536445296008	0.7520284002185526	0.023563536445296008	0.7520284002185526	0.023563536445296008	0.7520284002185526	0.023563536445296008	0.9855331443529493	0.04290808221368424	1.4976872433987214	1.4785145367728958
12	0.4234563687442384	0.02073794319731373	0.6587313223474895	0.016259985629316128	0.6587313223474895	0.016259985629316128	0.6587313223474895	0.016259985629316128	0.4234563687442384	0.02073794319731373	0.4234563687442384	0.02073794319731373	1.0258228761302168	0.02661264160904009	1.6325857900167113	1.613424962619012
13	0.6637339205634636	0.06072210793704143	0.5093170721366503	0.024462759151095727	1.6895498871814256	0.6062553691777027	0.5093170721366503	0.024462759151095727	0.5093170721366503	0.024462759151095727	1.6895498871814256	0.6062553691777027	0.967414113509295	0.020915560489139548	1.7676495925895812	1.7481825016449126
14	0.2568988814219912	0.011521603647242676	0.6442815841173205	0.013078891786116252	1.6339158162728518	0.5241722827236246	0.6442815841173205	0.013078891786116252	0.6442815841173205	0.013078891786116252	0.2568988814219912	0.011521603647242676	1.0431228370355263	0.023896368759669682	1.9001560665530737	1.8812946199207503
15	0.17598607411428085	0.00801542202817647	0.5978761773914001	0.019848291816974964	1.693581481072255	0.7755888540988916	0.5978761773914001	0.019848291816974964	0.5978761773914001	0.019848291816974964	0.17598607411428085	0.00801542202817647	1.0777224821116946	0.027284201396721167	2.034291231829529	2.015042347077443
16	0.34960695269353603	0.00869859017079128	0.7542839201133708	0.01478003770302646	0.34960695269353603	0.00869859017079128	0.34960695269353603	0.00869859017079128	0.7542839201133708	0.01478003770302646	0.7542839201133708	0.01478003770302646	1.1055095975093627	0.02350797738635093	2.170045776232442	2.1505796643932062
17	0.28113324977749937	0.010576579815327626	1.2919126423696368	0.14606615818235394	1.8084735039961473	0.7721349178458843	0.6384877750882384	0.014822922514733225	0.6384877750882384	0.014822922514733225	0.6384877750882384	0.014822922514733225	1.121360340855968	0.022571020342779777	2.3039162180752433	2.2850462958074105
18	0.22032938635849536	0.005072345187081375	1.2981861467214566	0.1376231398616226	1.8078542804346422	0.670331758973197	0.630448716790829	0.022563952631466752	0.630448716790829	0.022563952631466752	1.8078542804346422	0.670331758973197	1.1196417589014842	0.024190716468661312	2.4382955220405305	2.4188521107972476
19	0.859209327869156	0.030756650315255298	1.8929947153059299	0.6130175273312771	0.35150318279283654	0.011713033593981721	0.859209327869156	0.030756650315255298	0.859209327869156	0.030756650315255298	0.35150318279283654	0.011713033593981721	1.208588456299029	0.0302342450624168	2.5729139744565748	2.553681060486319
20	0.9076390008455046	0.030291168666815707	1.9262472861314126	0.6874164009975795	0.3651307479223141	0.009798070507441485	0.3651307479223141	0.009798070507441485	0.3651307479223141	0.009798070507441485	0.9076390008455046	0.030291168666815707	1.2497401113266418	0.027071703048362025	2.7065398979591224	2.687668291054451
21	0.5930762174892276	0.02302233963274263	0.2585663560364307	0.012326594241909048	1.2764974599903411	0.09651861012778402	0.5930762174892276	0.02302233963274263	0.5930762174892276	0.02302233963274263	0.2585663560364307	0.012326594241909048	1.2924577110216535	0.03241855521187657	2.84078392916498	2.8214849980586556
22	0.5266065221342585	0.02426114409713009	0.2495173048216108	0.01795827015013479	1.1135209702634952	0.06285986167932998	0.5266065221342585	0.02426114409713009	1.1135209702634952	0.06285986167932998	0.2495173048216108	0.01795827015013479	1.299202035786704	0.030178048522465348	2.974101990612622	2.955178112044665
23	0.45906911539268724	0.013236426679865548	0.2364402975641727	0.016228392685791185	1.2314785564310524	0.1175898392837703	0.45906911539268724	0.013236426679865548	0.45906911539268724	0.013236426679865548	0.2364402975641727	0.016228392685791185	1.3263464192572005	0.030082481316260214	3.1081573252125168	3.0888240387985344
24	0.3730645492710725	0.014572846043178768	0.7281345711797225	0.017421311296727273	1.8395153204886128	0.8416269266872162	0.7281345711797225	0.017421311296727273	0.7281345711797225	0.017421311296727273	0.3730645492710725	0.014572846043178768	1.3867589672781966	0.02932623093161889	3.242960404913583	3.2237223173273732
25	0.27180065102065315	0.005437597252913361	0.6739179998556398	0.011813228468433502	0.6739179998556398	0.011813228468433502	0.6739179998556398	0.011813228468433502	0.6739179998556398	0.011813228468433502	0.27180065102065315	0.005437597252913361	1.3999599007380938	0.029300270964037832	3.3776388000735134	3.3584002947187526
26	0.2531218698497634	0.005121427484776464	0.7507365083998093	0.01177874283961064	0.7507365083998093	0.01177874283961064	0.7507365083998093	0.01177874283961064	0.7507365083998093	0.01177874283961064	0.2531218698497634	0.005121427484776464	1.3955684931827672	0.027510729244402454	3.511893206824685	3.49277894210192
27	0.24917601933730568	0.004147850728541284	0.7282617835677139	0.013362987274569865	0.7282617835677139	0.013362987274569865	0.7282617835677139	0.013362987274569865	0.7282617835677139	0.013362987274569865	0.24917601933730568	0.004147850728541284	1.4289065183103222	0.02878021248985911	3.6478683058323225	3.628359872457831
28	0.1938569996346656	0.00522171281947895	0.7531150196368017	0.012614395872508942	0.7531150196368017	0.012614395872508942	0.7531150196368017	0.012614395872508942	0.7531150196368017	0.012614395872508942	0.1938569996346656	0.00522171281947895	1.433727775191012	0.027087071980572523	3.7833286632427967	3.764072110900504
29	0.31827973462028486	0.005274610763889497	0.829748951868533	0.015333798897725655	0.31827973462028486	0.005274610763889497	0.31827973462028486	0.005274610763889497	0.31827973462028486	0.005274610763889497	0.829748951868533	0.015333798897725655	1.5395149155015657	0.03160843520621627	3.9174431392331193	3.898228815977244
30	0.32363554797313476	0.006213799138406445	0.9192335070888267	0.021697974285991902	0.32363554797313476	0.006213799138406445	0.32363554797313476	0.006213799138406445	0.32363554797313476	0.006213799138406445	0.9192335070888267	0.021697974285991902	1.4919954166423086	0.030678018340738872	4.051090022110301	4.0320266430513705
31	0.5109633306245858	0.00891016090150811	0.9837281956178995	0.01751535690843253	0.9837281956178995	0.01751535690843253	0.9837281956178995	0.01751535690843253	0.5109633306245858	0.00891016090150811	0.5109633306245858	0.00891016090150811	1.5787522399634941	0.03013016370263382	4.183692583483981	4.164806579031409
32	0.4860916786744378	0.008635146004176577	0.9644398523289822	0.02182066410015257	0.4860916786744378	0.008635146004176577	0.4860916786744378	0.008635146004176577	0.4860916786744378	0.008635146004176577	0.9644398523289822	0.02182066410015257	1.5590690836877439	0.03347400444240685	4.3175802806366095	4.2983915392249745
33	0.6309692097807809	0.01256520074870138	0.971184654563923	0.021396871977697962	1.499479551831546	0.04176301194306669	0.6309692097807809	0.01256520074870138	0.971184654563923	0.021396871977697962	1.499479551831546	0.04176301194306669	1.583289948210415	0.032285314310734316	4.451894693603407	4.432723838902065
34	0.3757483718038468	0.007435609437260524	0.7450144125275636	0.013568014734753876	1.227918525561339	0.03109417729604497	0.7450144125275636	0.013568014734753876	0.7450144125275636	0.013568014734753876	0.3757483718038468	0.007435609437260524	1.5895534987647115	0.0329565968258333	4.58633093831371	4.567111234443849
35	0.5277381280002957	0.011547351141506793	0.9145560379283859	0.01762359091552539	1.3396827028410618	0.04251024938682945	0.9145560379283859	0.01762359091552539	1.3396827028410618	0.04251024938682945	0.5277381280002957	0.011547351141506793	1.6354231283315792	0.03367777912916637	4.722178015266906	4.702803020583516
36	0.21688398123034372	0.007035510135258546	0.6830089940997914	0.01390655326510926	1.0837724471628303	0.02373033755575322	1.0837724471628303	0.02373033755575322	1.0837724471628303	0.02373033755575322	0.6830089940997914	0.01390655326510926	1.6227447728178157	0.036851365408140595	4.858268592405702	4.838696823730075
37	0.2969203089296789	0.007966344552910976	0.7524668242340037	0.016362557456735777	1.1771277406780838	0.031444172033418184	0.7524668242340037	0.016362557456735777	1.1771277406780838	0.031444172033418184	0.2969203089296789	0.007966344552910976	1.6256553160101974	0.03721569380051554	4.993355408436525	4.974150881140734
38	0.3831871911969888	0.007567935021198544	0.8499637115169157	0.01773733668291398	1.302057632118382	0.036304493325826644	0.8499637115169157	0.01773733668291398	0.3831871911969888	0.007567935021198544	1.302057632118382	0.036304493325826644	1.688333023218293	0.039229612836766556	5.1289799908524	5.109614166644665
39	0.47387216150174	0.010324958907248898	0.8581510188387923	0.01624199125437412	1.3916179483953042	0.032265800194099664	0.8581510188387923	0.01624199125437412	0.47387216150174	0.010324958907248898	1.3916179483953042	0.032265800194099664	1.7426053368177232	0.03818689153155811	5.265743217952396	5.246095223085669
40	0.3972406301554754	0.01440596492719819	0.7350864586349537	0.015606433146800592	1.1473543696979083	0.02693951377681986	0.3972406301554754	0.01440596492719819	0.7350864586349537	0.015606433146800592	1.1473543696979083	0.02693951377681986	1.71832415600449	0.03817945891471143	5.402091622504566	5.382596403812434
41	0.27539868731156547	0.012247994610534647	0.6698113329746251	0.023427216006904065	1.0173955503251244	0.024561051818149642	1.0173955503251244	0.024561051818149642	1.0173955503251244	0.024561051818149642	0.6698113329746251	0.023427216006904065	1.7246043476105195	0.03739558453403563	5.537358101819491	5.518181813765711
42	0.35529910520534613	0.006050495744718278	0.8105369033238541	0.013039480799502956	0.8105369033238541	0.013039480799502956	0.8105369033238541	0.013039480799502956	0.8105369033238541	0.013039480799502956	0.35529910520534613	0.006050495744718278	1.710698056729083	0.034101385385080354	5.67323188369173	5.65373807022804
43	0.3111224379058099	0.005221313847222143	0.7345550576376232	0.024002448914895468	1.0130826149833154	0.023701088029753004	0.3111224379058099	0.005221313847222143	0.7345550576376232	0.024002448914895468	1.0130826149833154	0.023701088029753004	1.6980962224888376	0.03155585121476807	5.809737431011274	5.79023736779539
44	0.31980903843349473	0.005925324129010153	0.7023525528776013	0.014339787553962754	1.0880245203429475	0.037491045393294994	0.31980903843349473	0.005925324129010153	0.31980903843349473	0.005925324129010153	0.7023525528776013	0.014339787553962754	1.7629547787395496	0.03648812765628044	5.945456989023157	5.9260466584909945
45	0.3415233065836017	0.01018160219897018	0.6958855593601394	0.017301339718637905	1.2215729710205274	0.04628406984802801	0.3415233065836017	0.01018160219897018	0.6958855593601394	0.017301339718637905	1.2215729710205274	0.04628406984802801	1.7965914121180726	0.03909026371324249	6.078746638006878	6.059865387156541
46	0.41612384918315404	0.019915879451767402	0.6969599762242616	0.015267625984868796	1.257338641967358	0.02708137720335211	0.6969599762242616	0.015267625984868796	0.6969599762242616	0.015267625984868796	0.41612384918315404	0.019915879451767402	1.8322090376579185	0.04062726149949765	6.21131851281025	6.192338930828672
47	0.3870948624900817	0.01614547764115194	0.6803575591693716	0.022293735642434278	1.16831538044763	0.03030483869140093	0.6803575591693716	0.022293735642434278	1.16831538044763	0.03030483869140093	0.3870948624900817	0.01614547764115194	1.9026349307880819	0.03710710815517774	6.345296223046514	6.326100067436654
48	0.40760500306350345	0.014467173211819851	0.797582639407501	0.017404733440617912	1.2312458572489855	0.04495689961637666	0.40760500306350345	0.014467173211819851	0.40760500306350345	0.014467173211819851	0.797582639407501	0.017404733440617912	1.945736618846913	0.05106365185832022	6.480149810025407	6.460930448275809
49	0.3741242105280506	0.007005146258235344	0.9171946139769813	0.01575664274414024	1.4049206833569774	0.040549747358041906	0.3741242105280506	0.007005146258235344	0.3741242105280506	0.007005146258235344	0.9171946139769813	0.01575664274414024	1.978784749271225	0.04079922515560586	6.615504040555797	6.59617182784961
50	0.4331833170596148	0.00732627018566672	0.8227780071458604	0.02313114957760927	1.3774919289154781	0.03378728585373937	0.4331833170596148	0.00732627018566672	1.3774919289154781	0.03378728585373937	0.8227780071458604	0.02313114957760927	2.0561750331821607	0.04315349982072466	6.750732581355921	6.731513822898752
51	0.5444213241330578	0.014323483034439628	0.8691850967845688	0.031164096214720535	1.4143039754439728	0.035527087367722705	0.5444213241330578	0.014323483034439628	0.5444213241330578	0.014323483034439628	1.4143039754439728	0.035527087367722705	2.0009179001779724	0.04082418945892059	6.884816600528135	6.865660020471048
52	0.6510416086529087	0.012014184918935791	1.031403367916742	0.028911677809473436	1.4068288864126943	0.04087606625461877	0.6510416086529087	0.012014184918935791	1.4068288864126943	0.04087606625461877	1.031403367916742	0.028911677809473436	2.052796339210852	0.04581835639391831	7.01948158524479	7.000100626510177
53	0.6893866672424395	0.01326258301772421	1.2499133855004183	0.024868137992318417	1.2499133855004183	0.024868137992318417	1.2499133855004183	0.024868137992318417	1.2499133855004183	0.024868137992318417	0.6893866672424395	0.01326258301772421	2.066306737661299	0.04651837277063152	7.153932238604371	7.134821763834917
54	0.7286065510340783	0.01773694233442632	1.2933865744574753	0.03936235334351088	1.2652778203342139	0.04479559179208777	0.7286065510340783	0.01773694233442632	1.2933865744574753	0.03936235334351088	1.2652778203342139	0.04479559179208777	2.1045677661380595	0.05081270366908507	7.2880009038941	7.268740409675719
55	0.7434601564068558	0.01369557912832201	1.1629778810380476	0.0343751388470837	1.2018720432130339	0.02669791539313048	0.7434601564068558	0.01369557912832201	1.2018720432130339	0.02669791539313048	1.1629778810380476	0.0343751388470837	2.1307572902673737	0.047983874991945695	7.422404276538276	7.403231347641192
56	0.6082021528255476	0.012003468596842317	0.9986759709154034	0.024429866236083324	1.4953451908766224	0.0391542682723632	0.6082021528255476	0.012003468596842317	0.9986759709154034	0.024429866236083324	1.4953451908766224	0.0391542682723632	2.08165359850192	0.04910283243054283	7.55771714003159	7.53828110103098
57	0.2327242659919973	0.004423348224830635	0.7113477495821648	0.024045866811737624	1.850103761646036	0.06259102916094646	1.1795553088217334	0.05074929979030205	0.2327242659919973	0.004423348224830635	0.7113477495821648	0.024045866811737624	2.146122278063281	0.04977996831736979	7.692790374115558	7.673602807163079
58	0.08366586456528022	0.00197947365262691	0.611751305413115	0.015691649360417722	1.6809574456331142	0.04080028033844507	1.1322170549123949	0.040297027981660405	0.08366586456528022	0.00197947365262691	1.6809574456331142	0.04080028033844507	2.114140686300475	0.05924286412683687	7.828767384289517	7.809287620862014
59	0.1159049982269206	0.002459458953797455	0.5248109880130841	0.013357272964582693	1.4259130416777135	0.038529480055104606	1.144544203541871	0.06028406393464734	0.1159049982269206	0.002459458953797455	0.5248109880130841	0.013357272964582693	2.102930327335907	0.05871562649517204	7.963144303206974	7.944053657092693
60	0.2433640274821631	0.005804402231355333	0.7884874976864483	0.030470625673493235	1.2879586676648993	0.053318407461373535	0.2433640274821631	0.005804402231355333	0.7884874976864483	0.030470625673493235	1.2879586676648993	0.053318407461373535	2.188919511610218	0.06062046638151035	8.095466785751997	8.076596133423955
61	0.3573866512080679	0.022990068024036348	0.6979742460289644	0.01844670864597243	1.1581310357794343	0.03696926332192091	1.6331069464365542	0.06876830531089816	0.3573866512080679	0.022990068024036348	1.1581310357794343	0.03696926332192091	2.1535237556099696	0.05388996463256674	8.22934731931811	8.210142338407504
62	0.5286844852987836	0.03799218617172163	0.8920933687706601	0.020357788142482496	1.2858038647284613	0.052366305272250536	1.8347515579754177	0.05909024729017615	0.5286844852987836	0.03799218617172163	0.5286844852987836	0.03799218617172163	2.2509264549203474	0.057094298794356596	8.364575635276033	8.345261746002768
63	0.27434498768286203	0.21624576912492735	0.5893076814162209	0.019005515840395937	1.1292738310515693	0.03701902531346815	1.669503126077689	0.06646813735562382	0.5893076814162209	0.019005515840395937	1.1292738310515693	0.03701902531346815	2.2758169006963964	0.05770451578384494	8.499086363200552	8.479948837354437
64	0.5999656898512385	0.013815669196705781	1.043997849502546	0.05070536484876925	1.5537916175121644	0.04160345829721893	1.5537916175121644	0.04160345829721893	0.5999656898512385	0.013815669196705781	1.043997849502546	0.05070536484876925	2.2802785146043107	0.05767704377099577	8.633483336696417	8.614216345391217
65	0.5704415103079575	0.020117125747326492	0.8802933230616209	0.04341362475754465	1.4772199705622824	0.04166461721007638	1.8644612746736746	0.05703000717986066	0.5704415103079575	0.020117125747326492	1.4772199705622824	0.04166461721007638	2.322533839221783	0.060009193946183065	8.769185667067122	8.749752073166443
66	0.30439560109603225	0.028930270947438094	0.8169119112594678	0.018748769036459893	1.3225704815676855	0.0483483589458725	1.8213193257691924	0.0696871142060097	0.8169119112594678	0.018748769036459893	1.3225704815676855	0.0483483589458725	2.298801484892982	0.06390188923470669	8.906019711634157	8.886363923845124
67	0.21350059946144165	0.0055620334113798695	0.7401505860320227	0.030841778361925035	1.1540057203246772	0.05889349949563901	1.5692767607995204	0.05293466526814033	1.5692767607995204	0.05293466526814033	0.7401505860320227	0.030841778361925035	2.3537591103244866	0.0691594363251531	9.041221779305385	9.02207033162654
68	0.3253319873368451	0.005867669217125193	0.820796222541204	0.021739115577719195	1.455684588627248	0.06015077711919297	0.820796222541204	0.021739115577719195	0.820796222541204	0.021739115577719195	0.3253319873368451	0.005867669217125193	2.2243002736075743	0.06435809729463304	9.176235258423095	9.156861903940618
69	0.36613736996103413	0.006875165657272786	1.0576775509190257	0.10297872770065519	1.243656455492628	0.05382760249106003	0.11832856524499671	0.0024459260051767095	0.36613736996103413	0.006875165657272786	1.243656455492628	0.05382760249106003	2.230895615087896	0.06843576456460987	9.311955499353788	9.292560905113614
70	0.6207863457621456	0.015272630616037253	1.2447125675574564	0.08718713743660174	1.368847339242155	0.0636663547085536	0.04908155820691959	0.0009187196459035761	0.6207863457621456	0.015272630616037253	1.368847339242155	0.0636663547085536	2.3225907277655216	0.0717235767029638	9.445632394621581	9.426655523494071
71	0.8588714348156983	0.0491364353759522	1.4796382145055333	0.05593004263526715	0.21363726755238843	0.004754877729322301	1.4796382145055333	0.05593004263526715	0.8588714348156983	0.0491364353759522	0.21363726755238843	0.004754877729322301	2.5494948030232236	0.08413709769213698	9.579553520615999	9.560396728978912
72	1.0080998851406258	0.05449784673738792	1.4914940723500951	0.05269702024619794	0.3248416217972362	0.007103169897955274	1.4914940723500951	0.05269702024619794	0.3248416217972362	0.007103169897955274	1.0080998851406258	0.05449784673738792	2.601277846216972	0.08430147392541346	9.715327326167353	9.695762289786222
73	1.0905845046973999	0.08576279928201153	1.7159081348743652	0.09330576128329228	0.49344540904742384	0.05152482704898043	1.5551385460762805	0.07550323862987862	1.5551385460762805	0.07550323862987862	0.49344540904742384	0.05152482704898043	2.634550532960269	0.0836546367708396	9.850487018919697	9.831334893919093
74	1.2376034550931694	0.06252689413038	2.3160206053826795	0.13024107338737384	0.6319634211842712	0.047548085325864235	1.6882957861457044	0.10512526570197922	1.2376034550931694	0.06252689413038	2.3160206053826795	0.13024107338737384	2.6592792850166735	0.08205342586443631	9.985254750969391	9.966053569084387
75	1.219039146334793	0.04118229607149456	2.3696531511889094	0.08788304934743144	0.6585816691742097	0.03970103190882402	1.219039146334793	0.04118229607149456	2.3696531511889094	0.08788304934743144	0.6585816691742097	0.03970103190882402	2.6404402988255633	0.0825228318827717	10.118977144478086	10.099829621874783
76	1.282123181179621	0.04776489843904376	2.3682105223988534	0.07903964936362116	0.8324593453805254	0.061000186488761786	2.3682105223988534	0.07903964936362116	1.282123181179621	0.04776489843904376	0.8324593453805254	0.061000186488761786	2.6130700321375975	0.07849106384337808	10.254466834886646	10.234939848980842
77	1.4538232418902903	0.059942118779175824	2.3489678468351882	0.08645784813538024	0.9358457729317049	0.04694485270465593	0.9358457729317049	0.04694485270465593	2.3489678468351882	0.08645784813538024	1.4538232418902903	0.059942118779175824	2.6679948611308424	0.07713878115945443	10.390892431557981	10.371453151578793
78	1.6306653106060904	0.05771912185406248	2.3040183087039887	0.07955014956624086	0.5961566016738067	0.016355170564857382	1.3246463605577736	0.061304650045785954	2.3040183087039887	0.07955014956624086	1.6306653106060904	0.05771912185406248	2.709302081117538	0.07738026523756036	10.526067998800748	10.5068164031946
79	1.5166394202606315	0.06341900457369329	2.1808647585278833	0.07745691284942685	0.29467997435779053	0.03443281348678561	1.0177951750386585	0.056527822551357666	2.1808647585278833	0.07745691284942685	1.5166394202606315	0.06341900457369329	2.720882694973915	0.08331387996610908	10.66053283390286	10.641395408142193
80	1.51383197617744	0.07392615975740915	2.0846785387941256	0.07868412379201306	0.1238754837063576	0.006354194063894134	0.9309938440243928	0.048781400564791404	2.0846785387941256	0.07868412379201306	0.9309938440243928	0.048781400564791404	2.6906040261162634	0.08164055809580828	10.794673747814885	10.775472473572686
81	1.3572876923642003	0.05406868953556818	1.9292584031877753	0.06799701557369378	0.22396925903100834	0.021834465517920277	0.7276888333131947	0.03337231898587145	1.9292584031877753	0.06799701557369378	1.3572876923642003	0.05406868953556818	2.5784037066586416	0.07912338683405874	10.930428256662738	10.911058276753748
82	1.4213385861880161	0.06520199820956214	2.2253131894929177	0.1076012075293805	0.31673648973341373	0.02806072324471552	0.877852078655008	0.05034183713882527	1.7709214656078245	0.0848048102473502	0.877852078655008	0.05034183713882527	2.6162242321507927	0.07645475456135097	11.066431880334894	11.046846375350416
83	1.8415904206483673	0.062126104879121395	0.3113666754518521	0.01928706536145449	0.8194381734743441	0.03146251931842244	1.4036498280891896	0.051579189330217205	1.8415904206483673	0.062126104879121395	0.8194381734743441	0.03146251931842244	2.651230027882845	0.07931385331372919	11.200101985874323	11.181187887275387
84	1.790165632391227	0.07659684582310158	0.5251284103249731	0.024862557865321155	1.218642931860417	0.041000621855967256	1.5892154545448391	0.05870765964970835	1.218642931860417	0.041000621855967256	1.5892154545448391	0.05870765964970835	2.6358974976539065	0.08414641087002742	11.333200841225313	11.314219480630738
85	2.0904184240341217	0.1049546478980187	0.6510126264410301	0.04615102757183445	1.4493425968716747	0.04876596499127257	1.4493425968716747	0.04876596499127257	2.0904184240341217	0.1049546478980187	0.6510126264410301	0.04615102757183445	2.6284811748425785	0.07867070906787467	11.466324447093749	11.447309897348152
86	1.9434554339689112	0.08154734082931511	0.7140579388394144	0.0450380054951638	1.5453464305513882	0.0607355036243178	1.5453464305513882	0.0607355036243178	1.9434554339689112	0.08154734082931511	0.7140579388394144	0.0450380054951638	2.6055017988993154	0.07868661227166415	11.599659897733803	11.580531458360598
87	1.8318534322310476	0.0581905783423361	0.8631370709559228	0.051866986775494124	1.4329540847763373	0.07532125344220196	1.8318534322310476	0.0581905783423361	1.4329540847763373	0.07532125344220196	0.8631370709559228	0.051866986775494124	2.4906410468163123	0.06918819975527155	11.734868209147855	11.71558931513042
88	2.1425068023213925	0.08355342525988675	1.1209199262157394	0.0649455108909233	1.6278259096009955	0.05805641812341446	1.6278259096009955	0.05805641812341446	2.1425068023213925	0.08355342525988675	1.1209199262157394	0.0649455108909233	2.572839006150678	0.07234774305381818	11.869128935196615	11.849961708460748
89	2.4764258352885813	0.1276309572881878	0.8443172024505066	0.047421410033281035	1.4839650915210385	0.05420147561387267	1.9878708582142608	0.09368845331026598	1.4839650915210385	0.05420147561387267	0.8443172024505066	0.047421410033281035	2.5712264200143244	0.07308294434077665	12.002323865593759	11.98336074290204
90	2.6550611509996203	0.2073514902561935	0.7335414364143543	0.06063891603831932	1.4764861830231855	0.052328773696448845	1.921165339541158	0.10496187673247954	1.4764861830231855	0.052328773696448845	1.921165339541158	0.10496187673247954	2.6311409939496655	0.07819960956801769	12.137367634081054	12.117986931218796
91	2.4370817219044763	0.13820864217179554	0.7452203358249381	0.03570175985308552	1.2561960663796061	0.04943316362190614	1.7620789034358184	0.07956893817696697	1.2561960663796061	0.04943316362190614	0.7452203358249381	0.03570175985308552	2.5551342387761635	0.07301562579098624	12.27375202963302	12.254096593128192
92	2.581466060995174	0.2455385840555043	0.7675079965323647	0.061572542347109266	1.292037961964266	0.06163475588682493	1.7007483296124768	0.07821119517535045	1.292037961964266	0.06163475588682493	1.7007483296124768	0.07821119517535045	2.616659644787294	0.0825252241852979	12.409099713623268	12.389918115212343
93	2.45417180924486	0.1567035589061855	0.3803202217475562	0.02794631330026018	1.2521450111206636	0.05383588723227515	1.6042600964825613	0.07776202410631051	1.2521450111206636	0.05383588723227515	1.6042600964825613	0.07776202410631051	2.5851173257447946	0.07479302985985684	12.544057371621403	12.524800481740812
94	2.5546153425808433	0.1931198715619429	0.19152122970654795	0.016081107379778612	1.3578333962188807	0.06168745204055569	1.7114738836878025	0.09697863425053409	1.3578333962188807	0.06168745204055569	1.7114738836878025	0.09697863425053409	2.651364574373257	0.08513256846717544	12.677762658473252	12.658652820597327
95	2.6447834455790646	0.2374400443977452	0.28666398169405627	0.006594191254822417	1.2013184202965765	0.05685153600646666	1.8045993825686901	0.09189842486040188	1.2013184202965765	0.05685153600646666	1.8045993825686901	0.09189842486040188	2.538294332309282	0.07816082256817034	12.811654305272006	12.792440273734748
96	2.651083609253835	0.27524475327811804	0.36695641056838424	0.03803471653073736	1.1662041313241744	0.0660628639685724	1.7610529465403857	0.11547232624927475	1.1662041313241744	0.0660628639685724	0.36695641056838424	0.03803471653073736	2.6037807967665985	0.09369011949956779	12.946329417794264	12.92717677044933
97	2.3440481008673597	0.17678407840455515	0.3635876561208951	0.04250514227778598	0.8648162070060346	0.04546865359224658	1.5571771553239824	0.09419093910965126	0.8648162070060346	0.04546865359224658	1.5571771553239824	0.09419093910965126	2.5986050058395604	0.0903033965009728	13.082127445054118	13.062613670776024
98	2.377600694929393	0.19667367476084086	0.446200292056167	0.058171192992149325	0.9686459187611098	0.05298475486667576	1.799749972936679	0.15524248176422534	0.9686459187611098	0.05298475486667576	2.377600694929393	0.19667367476084086	2.8496816181077964	0.11461010695307684	13.218198640262733	13.198723005854157
99	1.9293439353211281	0.12084894149886544	0.48407568793396405	0.07847403999623027	0.9158285954641322	0.06330108796787344	1.3392246938750514	0.09040823890929144	0.9158285954641322	0.06330108796787344	1.3392246938750514	0.09040823890929144	2.9401543216162778	0.13166158807125491	13.35375137756221	13.334381412926453
100	1.7623687152966334	0.09395745139726984	0.5908205874491261	0.06140295960526819	1.0521690074556675	0.061910517115254124	1.3330089637896068	0.10794570428242939	1.0521690074556675	0.061910517115254124	1.7623687152966334	0.09395745139726984	2.7628020190658953	0.09790457767258554	13.48904845012987	13.46975189233931
101	1.8562101810634386	0.12404380515467216	0.1325344653715648	0.03309545204563174	1.002544039203688	0.043607980067045096	1.4227550648412102	0.09110135526299154	1.002544039203688	0.043607980067045096	0.1325344653715648	0.03309545204563174	2.665494768004161	0.08872989170743392	13.624291637120649	13.605058589555485
102	1.7506812548000827	0.10346115098759262	0.23157441867230094	0.007621834316210451	0.6660637226848304	0.03734066903240358	1.2073852035424137	0.07380149777567215	0.6660637226848304	0.03734066903240358	1.2073852035424137	0.07380149777567215	2.671083594595746	0.09174450089043328	13.760578307019424	13.741066376219727
103	2.016102270913973	0.1857610192115472	0.1982322737139642	0.024852414753105345	0.6464946538732882	0.035382168203101236	1.1313225688488329	0.07489539177757708	0.6464946538732882	0.035382168203101236	0.1982322737139642	0.024852414753105345	2.7251519283194274	0.09432142424362495	13.896768207728526	13.877251482663153
104	1.901323543352765	0.14858163824327827	0.2698815028168793	0.03776030628003243	0.5951904874991775	0.03286991266031713	0.887473429980696	0.054989864652203915	0.5951904874991775	0.03286991266031713	0.887473429980696	0.054989864652203915	2.668384362375436	0.09326930456872533	14.032694161074193	14.013337578408434
105	2.351362575290474	0.17998112898220336	0.4300933599962023	0.035874581394388164	0.7697313107604168	0.04104861977464862	1.041040476881365	0.03666329736978386	1.041040476881365	0.03666329736978386	0.4300933599962023	0.035874581394388164	2.708927803876865	0.08602370446148211	14.169435672719766	14.149795417227407
106	2.485735703888316	0.20443486182005108	0.46339998053448367	0.020314911240599	0.9488240401127449	0.038606793416517356	1.256929280577337	0.05648202829276385	0.9488240401127449	0.038606793416517356	1.256929280577337	0.05648202829276385	2.6716131915535595	0.08391657237305684	14.305141827691566	14.285911713303653
107	2.930252133535136	0.26883523056036657	0.681366929688619	0.042493696837432524	1.1798338813423295	0.05072203830121167	1.6554188445546631	0.07340807450900168	1.1798338813423295	0.05072203830121167	1.6554188445546631	0.07340807450900168	2.737467024470854	0.0908249947761253	14.44128363215659	14.421728230413624
108	2.7080684245306084	0.1836051496816794	0.8425744799820326	0.05633095107062754	1.3691962794137849	0.05678884677969122	1.9240533535580082	0.11939827551742377	1.3691962794137849	0.05678884677969122	0.8425744799820326	0.05633095107062754	2.7954636312012227	0.10028715310093965	14.577622497696154	14.558183756195936
109	2.5376088433287824	0.16448908186408434	0.82009751238895	0.04252325528515174	1.3641077504547492	0.04933742518574332	1.8285267684972617	0.10007691088139654	1.3641077504547492	0.04933742518574332	0.82009751238895	0.04252325528515174	2.7330227072181734	0.09890628024873283	14.713381670746616	14.69394155073999
110	2.181722784591313	0.11422443758502292	0.8622444592066634	0.04582002857346234	1.0726534803751717	0.05112172842559159	1.7129157471547662	0.062326671952762244	1.7129157471547662	0.062326671952762244	0.8622444592066634	0.04582002857346234	2.6693700017350683	0.0891081634465058	14.848293025767497	14.829075293671123
111	2.0817896389167716	0.08058750944276369	0.7793214854349491	0.02556723516896473	0.7793214854349491	0.02556723516896473	0.7793214854349491	0.02556723516896473	0.7793214854349491	0.02556723516896473	2.0817896389167716	0.08058750944276369	2.7083319035469047	0.09962574013813738	14.982613635149654	14.963446623766277
112	2.032120668152278	0.08202976909839998	1.1817777979155688	0.04294659505319194	0.5455818922391406	0.032719944466025545	1.1817777979155688	0.04294659505319194	2.032120668152278	0.08202976909839998	0.5455818922391406	0.032719944466025545	2.75427479274482	0.09508046918955637	15.11725517345434	15.09806471461425
113	1.8402368975454988	0.08047744730746899	1.1208067916126776	0.03924485909823126	0.4831886458275116	0.014531213381096069	1.1208067916126776	0.03924485909823126	0.4831886458275116	0.014531213381096069	1.8402368975454988	0.08047744730746899	2.767381313556463	0.1002687377670389	15.25336952017708	15.233869755598587
114	1.8870154192292727	0.08395040327736877	1.1615197967733946	0.042880669207694906	0.6762790302368688	0.021975474022908534	1.1615197967733946	0.042880669207694906	1.8870154192292727	0.08395040327736877	0.6762790302368688	0.021975474022908534	2.76443348170436	0.09527357520001993	15.38982161669547	15.370345066702809
115	1.7761371255307044	0.09381633902779041	1.0780108472533039	0.04647853520908264	0.612600817230876	0.02404500230174286	1.0780108472533039	0.04647853520908264	1.7761371255307044	0.09381633902779041	0.612600817230876	0.02404500230174286	2.798170132703847	0.10955183619319875	15.52620931347676	15.506687456176714
116	1.668116652577143	0.08868405649171539	1.040912817344609	0.03360771905950099	0.612622686558613	0.021498134587909962	1.040912817344609	0.03360771905950099	0.612622686558613	0.021498134587909962	1.668116652577143	0.08868405649171539	2.740427991403294	0.09288282121034115	15.662751922945898	15.643237363623987
117	1.5915794450135337	0.07128602323032711	0.898253849927166	0.03681640795743222	0.453029286872498	0.02814158153531109	0.898253849927166	0.03681640795743222	1.5915794450135337	0.07128602323032711	0.453029286872498	0.02814158153531109	2.824529206877957	0.10540487697287486	15.797980879015606	15.77876686652406
118	1.5322227142690747	0.06797794789016154	0.9335496828192392	0.02919140729109042	0.5235516812140657	0.026844234757892743	0.5235516812140657	0.026844234757892743	0.9335496828192392	0.02919140729109042	1.5322227142690747	0.06797794789016154	2.8723333645503057	0.10117361768418354	15.931936145719174	15.912844765680559
119	1.4545956698239575	0.046437786528033896	0.7384810920130358	0.023531473921826803	0.3290342702375577	0.010303035868656307	1.4545956698239575	0.046437786528033896	0.7384810920130358	0.023531473921826803	0.3290342702375577	0.010303035868656307	2.8605961291255415	0.09867798818416014	16.066975634824992	16.047524068775587
120	1.4308973313175428	0.0646665428831955	0.902189757275363	0.04325257331693207	0.5971378227546134	0.03593199009987245	2.003609632161953	0.09085667829540318	0.5971378227546134	0.03593199009987245	1.4308973313175428	0.0646665428831955	2.895786874689805	0.09845050643986936	16.20303517185527	16.18364075478452
121	1.2787717819433497	0.0378949712534827	0.7719212691463326	0.04055923811757356	0.5761196648199784	0.028774971125813682	2.2236786930782935	0.09167333658547559	1.2787717819433497	0.0378949712534827	0.5761196648199784	0.028774971125813682	2.8217036391139616	0.0967834270893922	16.33915603569049	16.319783716732744
122	1.3227406884377442	0.047904569044887935	0.9344009204223404	0.051950788441351786	0.6498037333562182	0.027034594464419304	2.251348724391196	0.11142677328241271	1.479732624205536	0.09143868143106024	1.3227406884377442	0.047904569044887935	2.830900014851028	0.09547487038807884	16.474408275761412	16.4549602781119
123	1.4479517027647864	0.060870559559135735	0.9670595858705501	0.057135276593445604	0.701169863390819	0.04623803473978149	2.158701482900787	0.12251103696045428	1.4479517027647864	0.060870559559135735	0.701169863390819	0.04623803473978149	2.8653635748436597	0.09758585664474805	16.609496783477333	16.590336641847486
124	1.8289142271345955	0.07252413694475635	0.7599293294968309	0.020772863545484892	0.7599293294968309	0.020772863545484892	0.7599293294968309	0.020772863545484892	0.7599293294968309	0.020772863545484892	1.8289142271345955	0.07252413694475635	2.928823810979137	0.10116507376461088	16.745594206057444	16.72607356508047
125	2.3229968259396987	0.13530198665386017	0.625457613132061	0.0190950698906768	1.2443678990653928	0.08300018897893174	1.703809137528579	0.0968214160053629	0.625457613132061	0.0190950698906768	2.3229968259396987	0.13530198665386017	2.919211672284047	0.10226978934289473	16.88087297691499	16.861654784376665
126	2.478231967532103	0.13089463804231458	0.6138851385673125	0.030792885341651588	1.3054138929641566	0.08196949607785291	0.6138851385673125	0.030792885341651588	2.478231967532103	0.13089463804231458	1.3054138929641566	0.08196949607785291	2.908365658069275	0.10228064117303251	17.015308815883834	16.996005839761324
127	2.5759358063239577	0.14052166300229724	0.6874598977769493	0.025682830997297117	1.2357590706950219	0.05859893660181035	0.6874598977769493	0.025682830997297117	2.5759358063239577	0.14052166300229724	1.2357590706950219	0.05859893660181035	2.7930969414500897	0.09399000789495067	17.15208609054898	17.132441080644906
128	2.2463142595388375	0.09307607191366463	0.7186896551622978	0.027303736799815827	1.2916850009739667	0.051483153980942734	1.2916850009739667	0.051483153980942734	0.7186896551622978	0.027303736799815827	2.2463142595388375	0.09307607191366463	2.833141916064607	0.09467172217975302	17.28840303670889	17.269089152827075
129	2.0433310364499366	0.08780274927175165	0.8311173898332305	0.027352839384562302	1.2730925190428055	0.045132454165888375	1.2730925190428055	0.045132454165888375	0.8311173898332305	0.027352839384562302	2.0433310364499366	0.08780274927175165	2.749552841386413	0.08796784342513744	17.423862051688754	17.404402024467593
130	2.101760293273975	0.11205787565094515	0.5969284864410437	0.018957960488217726	1.245560479126411	0.05215120746836028	0.7664353841602207	0.02633518801004241	1.7153258539838176	0.09105634421029025	1.245560479126411	0.05215120746836028	2.738910575483104	0.08793634420807811	17.560338007940594	17.540798636545038
131	2.093389472550917	0.10378700009152635	0.4242561914266472	0.09411347577351745	1.4085314684209351	0.058802145673894926	0.7990071937565004	0.028420291737467768	1.4085314684209351	0.058802145673894926	0.4242561914266472	0.09411347577351745	2.8015819641218354	0.09282313577750706	17.69642541453054	17.67697803697401
132	1.9631521571512769	0.07983446750069163	0.48133791760896766	0.05102208715704168	1.4072347650291843	0.05599169629785448	0.7500173756985762	0.025760979632357583	1.4072347650291843	0.05599169629785448	1.9631521571512769	0.07983446750069163	2.815334054150274	0.09124347047332243	17.831343655501357	17.81215496071888
133	1.9653144496345885	0.07001121506964574	0.6321549749943876	0.02275863079174542	1.2831764275556563	0.07867649089050895	0.5367606766786784	0.09181455951566023	1.9653144496345885	0.07001121506964574	0.6321549749943876	0.02275863079174542	2.7604550514166317	0.09234926599388207	17.965497128335063	17.946353993586044
134	2.1972131373012407	0.09865098737451027	0.8050019347344641	0.02965421153425424	1.5757634219615682	0.06617628469182016	0.44510578151870567	0.07199782091835907	0.8050019347344641	0.02965421153425424	0.44510578151870567	0.07199782091835907	2.7901331855824134	0.09027410011895123	18.100085449748352	18.080870206326434
135	2.4440415733383944	0.10020921648064765	0.9779231104116032	0.03921721900537584	1.5370596713020086	0.0638184323260391	0.5438345081514979	0.02380585695217875	0.9779231104116032	0.03921721900537584	2.4440415733383944	0.10020921648064765	2.737039140154788	0.09070639001942911	18.235472451807723	18.21604530908254
136	2.3238418700115306	0.07122288962165513	1.1487830664215029	0.03756392865037273	1.3163256012031426	0.05190891040867173	0.7234040457516033	0.03306732880348238	2.3238418700115306	0.07122288962165513	1.1487830664215029	0.03756392865037273	2.7823349472358077	0.08994623398184264	18.370562598999232	18.351425387063728
137	2.381246038424727	0.09950417476649528	0.7828873448185532	0.040644068899893235	1.3509330080080681	0.046524504004434634	1.3509330080080681	0.046524504004434634	2.381246038424727	0.09950417476649528	0.7828873448185532	0.040644068899893235	2.78900191973401	0.08773956922005491	18.50695657118951	18.487298703187086
138	2.31017382630978	0.1227618057466862	0.7219398134838744	0.025713277151930655	1.3883268778518685	0.04945691149159551	1.3883268778518685	0.04945691149159551	2.31017382630978	0.1227618057466862	0.7219398134838744	0.025713277151930655	2.8290716468490293	0.09146577852206995	18.643178432207637	18.62368971126823
139	2.188374516352411	0.09893402122345948	0.47484693844510373	0.0879746493525254	1.504733933954709	0.04959888804306729	2.603601236087445	0.1459234290238331	1.0488129198176053	0.061646681404639116	1.504733933954709	0.04959888804306729	2.7734319867237534	0.08557164590024559	18.778430873911304	18.75927573330996
140	1.9452523614291803	0.0988283854862386	0.2996540898726489	0.07619558549566399	1.1510079926064138	0.04393323221081333	2.4890298604853798	0.13071505051368806	0.6972205345154272	0.03779368345500704	1.537881955256947	0.0786533443868079	2.851723603359231	0.09115185411795723	18.914402144282963	18.89490364280027
141	1.750752761404751	0.07187824787746057	0.541221904749697	0.012941643977642046	1.1106931778018383	0.054520644114862384	2.4726570122599263	0.10599299882784527	0.541221904749697	0.012941643977642046	1.750752761404751	0.07187824787746057	2.878747422300661	0.09286759469218626	19.05072595740195	19.031211692944943
142	1.6762853551802885	0.08984107699863776	0.5188976476853022	0.014895079780395254	0.9338486284952937	0.03576011118268265	2.306013382216196	0.1307827331629701	0.5188976476853022	0.014895079780395254	0.9338486284952937	0.03576011118268265	2.859402011299243	0.09780723636384141	19.187107262364773	19.167639498680316
143	1.8044334519958025	0.10109338230399122	0.49630651675832416	0.06425986702797155	0.7028643165585413	0.018855279578140004	2.288255921545472	0.13179889905967251	0.7028643165585413	0.018855279578140004	1.8044334519958025	0.10109338230399122	2.8994220188343363	0.10125070015481223	19.323719181063908	19.304211454839784
144	1.8884252708891112	0.11544574817990659	0.3023077573524935	0.007931694451564511	0.8459513513979479	0.06880307869263377	2.231417617033756	0.14175868826132865	0.3023077573524935	0.007931694451564511	0.8459513513979479	0.06880307869263377	3.026580005960253	0.11695698235593668	19.45963584704762	19.44018518574747
145	0.26714579233392266	0.00738489435546483	0.8772711729521337	0.0968415193896855	1.984291659512544	0.09347353468565113	1.984291659512544	0.09347353468565113	0.26714579233392266	0.00738489435546483	0.8772711729521337	0.0968415193896855	2.8825195099581937	0.11285557704715704	19.595923361091426	19.5764215088065
146	0.40709386136549147	0.010913083846168488	2.3134230715032706	0.09956693533824536	0.40709386136549147	0.010913083846168488	0.40709386136549147	0.010913083846168488	0.40709386136549147	0.010913083846168488	2.3134230715032706	0.09956693533824536	2.8762357448856015	0.10869559548218911	19.73296540561184	19.713436140222857
147	0.4496390194344762	0.011374285131479103	2.337695878542195	0.09319996885746615	2.337695878542195	0.09319996885746615	2.337695878542195	0.09319996885746615	2.337695878542195	0.09319996885746615	0.4496390194344762	0.011374285131479103	2.8688665281285015	0.1050683424215316	19.86967603133432	19.850127788726695
148	0.5383757016088582	0.015351773771394047	2.6022884704214952	0.09783349228830351	0.7229105813754959	0.021252346290119933	2.6022884704214952	0.09783349228830351	0.5383757016088582	0.015351773771394047	0.7229105813754959	0.021252346290119933	2.8438484445571	0.10139224571844102	20.006027561563346	19.986581074435893
149	0.6271318721804526	0.019487730750465903	2.901430487903387	0.12245569501116695	0.5960802367224661	0.017123206614720107	0.6271318721804526	0.019487730750465903	0.5960802367224661	0.017123206614720107	2.901430487903387	0.12245569501116695	2.8927794879867093	0.10255122271658393	20.142383319516917	20.122932048958617
150	0.5645582222537078	0.015748159896384478	2.850646888254593	0.10765182582185488	0.24711925625370426	0.006486593412318423	2.850646888254593	0.10765182582185488	0.5645582222537078	0.015748159896384478	0.24711925625370426	0.006486593412318423	2.968811044917452	0.10218614430158852	20.279041449487394	20.25947836335367
151	2.859923531067128	0.08990256354104695	0.20311843384817066	0.0363388342811745	0.20311843384817066	0.0363388342811745	0.20311843384817066	0.0363388342811745	0.20311843384817066	0.0363388342811745	2.859923531067128	0.08990256354104695	2.9935256168392277	0.09639649858288774	20.415053863539715	20.39558263378598
