# Supplementary material for: Mechanisms of chromosome biorientation and bipolar spindle assembly analyzed by computational modeling
Source: eLife. 2020 Feb 13;9:e48787. doi: 10.7554/eLife.48787 (PMC7311174; doi:10.7554/eLife.48787)
Supplement: Source code 1. — Requires C++ compiler, and GSL, GLEW, python2, python3, libyaml, FFTW, GLFW, xQuartz, freeGLUT, libpng, ffmpeg, pkg-config, and png++ libraries. Python libraries should include matplotlib, numpy, opencv-python, panda3d, pandas, PyYAML, and scipy for analysis framework. Used for all simulations except Figure 2—figure supplement 1, panel D: Soft nuclear envelope. Untar and unzip SourceCodeFile1.tar.gz, then use the accompanying Makefile and MakefileIncmk to compile on your system. [file elife-48787-code1.tar.gz › analysis/Data/WT/Pandas/track_005-2_pandas.csv]

	kc0_dist	kc0_err	kc1_dist	kc1_err	kc2_dist	kc2_err	kc3_dist	kc3_err	kc4_dist	kc4_err	kc5_dist	kc5_err	length	length_error	time_kc	time_length
0	0.41654927912269823	0.09281789448381779	0.6787118683892579	0.11973406485989112	0.6787118683892579	0.11973406485989112	0.6787118683892579	0.11973406485989112	0.6787118683892579	0.11973406485989112	0.41654927912269823	0.09281789448381779	0.6736492646023682	0.1797860274366983	0.018967689242754916	0.0
1	0.41475673858894735	0.06207890442491049	0.5452166312333103	0.01762478138455542	0.5452166312333103	0.01762478138455542	0.5452166312333103	0.01762478138455542	0.5452166312333103	0.01762478138455542	0.41475673858894735	0.06207890442491049	0.7621715724561671	0.08937967684606149	0.15120531511060165	0.1324519390586628
2	0.36032171622493536	0.03061586491864945	0.6744331439587063	0.09170008710609373	0.36032171622493536	0.03061586491864945	0.36032171622493536	0.03061586491864945	0.36032171622493536	0.03061586491864945	0.6744331439587063	0.09170008710609373	0.6643305817814089	0.04798804390009737	0.28281042894029607	0.26399307544581724
3	0.7933587617244111	0.1781143402615729	0.8234319588766897	0.14994623810568358	0.8234319588766897	0.14994623810568358	0.8234319588766897	0.14994623810568358	0.8234319588766897	0.14994623810568358	0.7933587617244111	0.1781143402615729	0.9234008334751201	0.28380604386884695	0.41442945661983804	0.395552695954409
4	0.9387968885723659	0.11022162996557314	0.9570145087412097	0.0847520218792502	0.9570145087412097	0.0847520218792502	0.9570145087412097	0.0847520218792502	0.9387968885723659	0.11022162996557314	0.9387968885723659	0.11022162996557314	0.7767261713719096	0.03888971335797825	0.5476829883945439	0.5285165971041432
5	0.5278898582995782	0.032579107601042594	0.7342268676562967	0.03911319911456183	0.7604289783989371	0.1151058890819611	0.7342268676562967	0.03911319911456183	0.5278898582995782	0.032579107601042594	0.7604289783989371	0.1151058890819611	0.8480929992494363	0.10384130153181614	0.6810776355382411	0.6622154435724819
6	0.8375792180630376	0.06529667138188622	0.7996849547555333	0.033104229811284754	0.5187201352612884	0.03914929576756467	0.7996849547555333	0.033104229811284754	0.7996849547555333	0.033104229811284754	0.8375792180630376	0.06529667138188622	0.9184243542095978	0.05047225500152604	0.8140198520146754	0.7949734188872432
7	0.3340027084184557	0.022762908322557174	0.5886765720480812	0.032041214086904524	0.051051343876426555	0.0048648613092330305	0.5886765720480812	0.032041214086904524	0.3340027084184557	0.022762908322557174	0.051051343876426555	0.0048648613092330305	1.065440123163191	0.09452148887077703	0.9464636377754663	0.9274904152781034
8	0.765767928829757	0.07433679647308424	0.9090396750354395	0.03100406511116306	0.5999593994756106	0.05397036193656835	0.9090396750354395	0.03100406511116306	0.5999593994756106	0.05397036193656835	0.765767928829757	0.07433679647308424	1.0259661979415426	0.059617969127496624	1.079628239866302	1.0606832765180707
9	0.8911400450174234	0.0329652795357165	0.5141570334166636	0.009145117231084104	0.8911400450174234	0.0329652795357165	0.8911400450174234	0.0329652795357165	0.8911400450174234	0.0329652795357165	0.5141570334166636	0.009145117231084104	1.08571579350342	0.01945509797422905	1.2124133653299698	1.1935603874143832
10	1.0684317344274659	0.048807213514105614	0.7152843700270572	0.018590425695674512	1.0684317344274659	0.048807213514105614	1.0684317344274659	0.048807213514105614	1.0684317344274659	0.048807213514105614	0.7152843700270572	0.018590425695674512	1.2465403129738195	0.12810981257396042	1.3445650391242423	1.3256310736870656
11	1.0356744962068445	0.03384514299988456	0.599573676530663	0.015105602236361712	0.9099447652159071	0.022561376437899218	0.599573676530663	0.015105602236361712	0.9099447652159071	0.022561376437899218	1.0356744962068445	0.03384514299988456	1.1050088301864651	0.0328356125901226	1.4759310158752081	1.457183107403009
12	0.6490248303733929	0.0504926007245824	0.5312209404121462	0.046604656281048526	0.9155806534239479	0.04247103305076585	0.9155806534239479	0.04247103305076585	0.5312209404121462	0.046604656281048526	0.6490248303733929	0.0504926007245824	1.2424758080577147	0.061742037886588524	1.6071257528247576	1.5882692064176405
13	0.2768076601753841	0.008117739608736019	0.6471732575116029	0.013313156315800361	0.2768076601753841	0.008117739608736019	0.2768076601753841	0.008117739608736019	0.2768076601753841	0.008117739608736019	0.6471732575116029	0.013313156315800361	1.2035108312637737	0.024494952995791158	1.7401612229649908	1.7211904426564766
14	0.4978155865523378	0.04451520731864736	0.7612612202344488	0.025235035544614755	0.7612612202344488	0.025235035544614755	0.7612612202344488	0.025235035544614755	0.7612612202344488	0.025235035544614755	0.4978155865523378	0.04451520731864736	1.2615883621212434	0.05185177186487273	1.8733961345444654	1.8543720094910776
15	0.3778343590528537	0.011397360557410098	0.8633645097845853	0.030332174748136834	0.8633645097845853	0.030332174748136834	0.8633645097845853	0.030332174748136834	0.8633645097845853	0.030332174748136834	0.3778343590528537	0.011397360557410098	1.33388136335322	0.05361627760628426	2.00538708990446	1.9866593858088015
16	0.47248511636309787	0.03382196443930669	0.9080926779213453	0.017128983885550834	0.9080926779213453	0.017128983885550834	0.9080926779213453	0.017128983885550834	0.9080926779213453	0.017128983885550834	0.47248511636309787	0.03382196443930669	1.3442768081789205	0.06952155626323908	2.1376891055176075	2.1187251497172217
17	0.4796534549570833	0.014138520520355701	0.9355919880135448	0.016813692918133217	0.4796534549570833	0.014138520520355701	0.4796534549570833	0.014138520520355701	0.4796534549570833	0.014138520520355701	0.9355919880135448	0.016813692918133217	1.3690519675469983	0.05459127605765573	2.2707620727750912	2.2516742559801295
18	0.48441033969975167	0.022589212472031186	0.9411512527664257	0.01571448832864739	2.016278233697463	0.07344792409477889	0.48441033969975167	0.022589212472031186	0.48441033969975167	0.022589212472031186	0.9411512527664257	0.01571448832864739	1.4022936366564296	0.026971082709240323	2.404181515675823	2.385143196926279
19	0.5426701755034506	0.02861350923962427	0.9087944321880342	0.014545311618899435	2.0004342937196475	0.09499811818618607	0.5426701755034506	0.02861350923962427	0.5426701755034506	0.02861350923962427	0.9087944321880342	0.014545311618899435	1.3926875303483477	0.0282451399084061	2.536334254903998	2.517506451037513
20	0.5563706301618578	0.014079445915869512	0.929979603959573	0.01448521457835439	1.8263126016037607	0.082214912387206	0.929979603959573	0.01448521457835439	0.929979603959573	0.01448521457835439	0.5563706301618578	0.014079445915869512	1.4217984617530495	0.029469969984149004	2.6683359848678516	2.6494830626537227
21	0.6162241664888416	0.022526916710099	1.0430986103241942	0.03128944767829552	1.0430986103241942	0.03128944767829552	1.0430986103241942	0.03128944767829552	1.0430986103241942	0.03128944767829552	0.6162241664888416	0.022526916710099	1.466406687076379	0.027327540981936727	2.799256027595716	2.780679037162923
22	0.5472588965860953	0.007882268527118486	0.9968925623145424	0.01872557153945725	0.9968925623145424	0.01872557153945725	0.9968925623145424	0.01872557153945725	0.9968925623145424	0.01872557153945725	0.5472588965860953	0.007882268527118486	1.5352548404102115	0.029455874492610563	2.9304716451238613	2.9116254910504926
23	0.4785621483979089	0.007933311363280049	0.8756231918211597	0.017557983506762503	0.4785621483979089	0.007933311363280049	0.4785621483979089	0.007933311363280049	0.4785621483979089	0.007933311363280049	0.8756231918211597	0.017557983506762503	1.511962138417361	0.028735317647925213	3.0635846096340784	3.0444652476614924
24	0.5705330658075745	0.008725879926581168	0.9847324060289343	0.014647223771010841	1.9637070856241339	0.14275998751357546	0.9847324060289343	0.014647223771010841	0.9847324060289343	0.014647223771010841	0.5705330658075745	0.008725879926581168	1.5699686781497597	0.03264566052943091	3.195660349249693	3.1768897700101486
25	0.6393248944207874	0.02296385776160835	1.1117671515952103	0.03549436771417919	2.5107313883120765	0.3212490297033118	0.6393248944207874	0.02296385776160835	0.6393248944207874	0.02296385776160835	1.1117671515952103	0.03549436771417919	1.5492740077329226	0.034190257619858354	3.327827979186709	3.308807262255974
26	0.5345649091829824	0.010252230240137663	1.0589446096788666	0.03517980630573393	0.9383646369793831	0.026084928536550277	0.5345649091829824	0.010252230240137663	1.0589446096788666	0.03517980630573393	0.9383646369793831	0.026084928536550277	1.608580105933026	0.04846554496658948	3.4610475637861966	3.442149353402033
27	0.5702146997720681	0.011712916261169904	1.080916790561476	0.038395311196662306	0.888786979897442	0.06746577956039836	0.5702146997720681	0.011712916261169904	1.080916790561476	0.038395311196662306	0.888786979897442	0.06746577956039836	1.599487100034998	0.034460050625456894	3.5933070677818955	3.574382074986278
28	0.7346130718859472	0.041552913807447876	1.1129701984088165	0.04786314836769343	0.7346130718859472	0.041552913807447876	0.7346130718859472	0.041552913807447876	0.7346130718859472	0.041552913807447876	1.1129701984088165	0.04786314836769343	1.5714494271906227	0.03883176001559278	3.726056312463046	3.707024151016861
29	0.7798766122609598	0.0593856493157477	1.3177085974093639	0.0244089737724555	0.849587029638941	0.01983232548766052	1.3177085974093639	0.0244089737724555	0.849587029638941	0.01983232548766052	0.7798766122609598	0.0593856493157477	1.571991618795268	0.042686888172601654	3.8587880937896677	3.839811849582267
30	0.7655848844823988	0.07208792092811182	1.2496881382349039	0.022999252141658273	0.765388706457441	0.03180769058610072	1.2496881382349039	0.022999252141658273	0.765388706457441	0.03180769058610072	0.7655848844823988	0.07208792092811182	1.6261801570450292	0.04164478029335732	3.9913830220340256	3.972464564508288
31	0.6564326554901542	0.010483881315462882	1.1218554620021888	0.042191445611419506	1.106598625875534	0.026272215644649707	0.6564326554901542	0.010483881315462882	1.106598625875534	0.026272215644649707	1.1218554620021888	0.042191445611419506	1.5974666449230588	0.03554354188061388	4.1240039859220925	4.105160845922137
32	0.4334084305097675	0.04549091021384501	0.7573576852864964	0.03795409247256973	1.149948034288675	0.03322148965673079	1.1273029721915162	0.0436348340935697	2.764778311243586	0.493457133352155	1.149948034288675	0.03322148965673079	1.6990994950395115	0.034846270270802615	4.257385384758252	4.238209755789999
33	1.0569508182595484	0.04175564894329539	1.0380757587960852	0.041598711683498796	1.3934794943376505	0.04064652938135394	1.3668903030686443	0.051777613856888824	1.8998009311449262	0.16548153093186868	0.5774478061006819	0.024884093873957756	1.7126196447459363	0.035878826170420014	4.3911010161711825	4.371943544875537
34	0.9869770377148276	0.07658338838598272	1.1166821973336227	0.07723654979129312	1.3471807614497426	0.04331391518220242	0.36047909419655266	0.014561192996212342	0.9869770377148276	0.07658338838598272	1.3471807614497426	0.04331391518220242	1.701385299115645	0.04010437803069936	4.524143003193493	4.505192701370106
35	0.9713424964401633	0.06263286120173384	1.0092169980901577	0.023583370503718375	1.3516322204612607	0.04133925368784158	0.5005611940766623	0.03828187829062764	0.5005611940766623	0.03828187829062764	1.0092169980901577	0.023583370503718375	1.7042873465910593	0.027676244279967628	4.656836637164806	4.637878898859564
36	0.6294857900295391	0.016694799549736506	1.1640060268844736	0.14644214143693615	1.3084151523090768	0.024542899481055123	0.590404648533311	0.0224713086920405	1.3084151523090768	0.024542899481055123	1.1640060268844736	0.14644214143693615	1.7501701633058755	0.029544314778773822	4.78888098066897	4.770093795373028
37	0.5932418309477425	0.0316773714470395	0.9407259627727593	0.01654992640247501	1.5089134867189782	0.029181029501669297	0.7364261624120507	0.01949801368149782	1.5089134867189782	0.029181029501669297	0.7364261624120507	0.01949801368149782	1.7761422420304	0.041753399339852545	4.921295533232342	4.902389884121148
38	0.6851007981122431	0.040647830096603964	1.068655937823052	0.055654735288507624	1.676741727183609	0.15375600902699604	0.9463512245354755	0.0710351775005066	1.588269695150547	0.0925587825373814	0.9463512245354755	0.0710351775005066	1.7141128250759026	0.029882346528048154	5.0528967946646635	5.034066142485077
39	0.7809024554082481	0.03326226725404116	1.1065986568777892	0.06023062798834195	1.4237306129978022	0.024683268065967	0.7809024554082481	0.03326226725404116	1.4237306129978022	0.024683268065967	1.1065986568777892	0.06023062798834195	1.8595739641534128	0.04244751212937186	5.184794747349302	5.165846550750749
40	0.408660277366163	0.008372680064870347	0.9125078901094045	0.026925944150182523	1.2375768657277884	0.02098805683796572	0.5556865753297481	0.03573197739951466	1.2375768657277884	0.02098805683796572	0.408660277366163	0.008372680064870347	1.8227629006600667	0.035989513760415356	5.316121000125065	5.2975010695913625
41	0.4093013957031939	0.03824456792869146	1.005764448920748	0.05497365826334021	1.2870711567374173	0.047449587307037924	0.4093013957031939	0.03824456792869146	1.005764448920748	0.05497365826334021	1.2870711567374173	0.047449587307037924	1.9917908698369269	0.07720475014371153	5.447030096858005	5.428265861973012
42	0.3962138534115268	0.024693796143744562	0.9176104895424596	0.025574774867865063	1.2524903580809537	0.040505297269237274	0.3962138534115268	0.024693796143744562	0.9176104895424596	0.025574774867865063	1.2524903580809537	0.040505297269237274	1.848076560577212	0.05021218483281205	5.5781385714382505	5.559499913540615
43	0.269840283924669	0.009426891120522888	0.8729131265867046	0.05613816375566981	1.2007760122583524	0.05389208563105643	0.7986521368962204	0.015898725723594263	0.269840283924669	0.009426891120522888	0.7986521368962204	0.015898725723594263	1.8836778156659844	0.04328070177692911	5.71050410181542	5.691407952809701
44	0.2727451162782925	0.01318808245903895	0.6069832990040791	0.021614296605360725	1.1361640652503426	0.03845182607603498	0.8989313439426456	0.07430824867963225	0.2727451162782925	0.01318808245903895	0.6069832990040791	0.021614296605360725	1.937379991473052	0.04961275615473055	5.843484625046908	5.824590204524414
45	0.5346472542835637	0.026977448133386144	0.8862168058236001	0.027688694688058065	1.2953816758624528	0.05870085527456221	0.5346472542835637	0.026977448133386144	1.2953816758624528	0.05870085527456221	0.8862168058236001	0.027688694688058065	2.0832774936028122	0.056807589192833394	5.9764653959680745	5.9574317163632164
46	1.0259091895907506	0.030966650404658656	1.198354985461652	0.04727377943988348	1.6989055039843906	0.03251670027416696	1.6989055039843906	0.03251670027416696	1.0259091895907506	0.030966650404658656	1.198354985461652	0.04727377943988348	2.046403102749836	0.049351118987509685	6.1070673124870325	6.088544183660362
47	1.108259066882951	0.027764182422291832	1.2872149802785693	0.030214509242318322	1.6169974838061343	0.03793521880904982	2.122413146885001	0.043666434569659296	0.835503918146998	0.09484348739160876	1.2872149802785693	0.030214509242318322	2.136680508877694	0.08905006024260681	6.238248867787661	6.219433691393809
48	0.91051608783642	0.030403424236994957	1.132104535615558	0.02529364123406845	1.4275083405877187	0.04795890525518335	1.759630885834318	0.07602740344148391	1.4908442982983283	0.15577539609243649	0.91051608783642	0.030403424236994957	1.9916340001413941	0.05079152155446325	6.370729387339785	6.351762793187345
49	1.154903602246189	0.05651017160207763	1.1311087328176523	0.032487967613333814	1.6133082580057279	0.09374029394843252	1.8153113289931113	0.12440098319522251	1.1249809984813763	0.09316142076521818	1.1311087328176523	0.032487967613333814	2.069706482600714	0.08899077730340979	6.502891989449385	6.484003009106454
50	1.4217948907293576	0.12254945973528694	2.1363245476439205	0.32433560073464657	2.5824082394755923	0.22729488914940485	0.9442773289924378	0.020798536778159453	0.9898799273821638	0.023276991118344085	1.4217948907293576	0.12254945973528694	2.8475309016482537	0.21446078880114838	6.634918530052179	6.616161384711611
51	0.5522290302274596	0.023824512376791125	2.004368673323611	0.24549989000635622	1.988953725906213	0.08636553044147187	1.0257604588389724	0.06159020512904046	1.3526200661893406	0.08739036241827454	1.3526200661893406	0.08739036241827454	2.485301012868038	0.12846226151577497	6.76701632496702	6.748130002021863
52	0.47384201107532314	0.02909153571768833	1.4487113836774164	0.036608643179498544	1.8454178133532446	0.06158697911886216	0.7874256206989286	0.015125688740566178	1.2490712284105732	0.022297793041783535	1.2490712284105732	0.022297793041783535	2.2137008591778726	0.1345840137277376	6.897454561982416	6.878912076534899
53	0.20847758624414361	0.005041920042312524	1.4789588474118762	0.11570127134521015	1.6490633087049495	0.06577017379378428	0.7575196380141932	0.11876596786095218	1.0374129156330119	0.07894430731741396	0.9536624546679604	0.0331708167374153	2.199203555260518	0.11412836385079325	7.027229181053383	7.008586310851914
54	0.48121010081704724	0.02792396277416363	1.9723780158007493	0.2758460730933784	1.4789458386900451	0.10657168522379916	1.5018448480587112	0.33204846461180754	1.2354199801829928	0.08046675953101327	0.928621832168742	0.03956281083639181	2.1863076300529327	0.09712642639649939	7.157408531799562	7.1388373060565735
55	1.2592550028137262	0.16809068592383775	2.188466000918589	0.2640073856841841	1.651947834270849	0.0434879170715738	1.5141973683197953	0.1149034179271759	1.4601188327571504	0.07401488813272591	1.0377403749897323	0.06152698315081119	2.4486800633578545	0.14023486284967096	7.289098607098483	7.270112660097675
56	0.6181717046279532	0.01449542034341589	1.966898272270939	0.06585331724255218	1.994575872584749	0.14729778522949413	1.0963242155513013	0.038804129057757854	1.6778148328246394	0.2955361818831236	1.3156412014589876	0.14961914861504716	2.569226343371097	0.1297451081665685	7.42229724055494	7.403235942518887
57	0.6498838682917938	0.05706101579866871	2.066701799068572	0.04529355195860828	2.021090971927474	0.11162277175680574	1.2095810224823447	0.033425426762439356	1.2095810224823447	0.033425426762439356	2.066701799068572	0.04529355195860828	2.553518125269274	0.12027240908852636	7.554594051288175	7.535808963724022
58	0.518934275297658	0.0569043488386231	1.6998912577577645	0.03557393941146149	1.0207299278233641	0.025148686125870047	2.4208802902372715	0.22186438839744776	1.6884295090416948	0.19950512679036778	0.8539215403804203	0.045089301369050594	2.341072186876116	0.12003144778903795	7.687036904487483	7.668118401142067
59	0.4454730609368177	0.04842415684757839	1.2486614001639902	0.05471672461293081	2.0359919710685506	0.26260793821580813	1.0200074469693123	0.07149281783918246	0.7525830421171716	0.056217979088264335	1.0200074469693123	0.07149281783918246	2.679744779400833	0.20390562648908953	7.819769844971455	7.8009216176034615
60	0.6737094413736708	0.043752032025602045	1.55917600474778	0.05881990384891083	1.489074809009246	0.09504460310198491	1.10017918834011	0.0564763095327386	1.55917600474778	0.05881990384891083	1.10017918834011	0.0564763095327386	2.537168048341323	0.1375194924207641	7.951250271803228	7.93241821448684
61	1.5881301675133201	0.03626986368845808	1.0447280675856223	0.0549944301488602	1.1286625886877695	0.03640524306428801	1.5881301675133201	0.03626986368845808	1.1286625886877695	0.03640524306428801	1.0447280675856223	0.0549944301488602	2.2689188941391216	0.07521400851398093	8.082246679143198	8.06349072745107
62	1.8437577262644966	0.03729095939043331	1.3860872728251492	0.03513359270326529	1.4992360489550824	0.12810145476304396	2.260118508487668	0.06964109182417451	1.3860872728251492	0.03513359270326529	1.8437577262644966	0.03729095939043331	2.2029857306069998	0.0550210216423025	8.213489447368344	8.194864156793688
63	1.4986075839763044	0.050777327619362655	1.3620396275234727	0.06620906746427153	1.0658301027028823	0.03351012693517564	1.9017275957679225	0.061963835783903486	1.0658301027028823	0.03351012693517564	1.4986075839763044	0.050777327619362655	2.3387594081917866	0.09757505697924689	8.344490248447665	8.32571144247427
64	1.689279536770252	0.09048832739470107	1.3982187192963977	0.08056476949913728	0.9588726578545179	0.05915389089759058	1.8696712082355227	0.09581826690562337	1.689279536770252	0.09048832739470107	0.9588726578545179	0.05915389089759058	2.308303364569314	0.11430104719227155	8.47455504585032	8.455981802657735
65	1.5742614420826253	0.04080994172305991	1.3356506754496638	0.08114723160817193	0.9421410557751748	0.023663295321772554	0.4904128144352404	0.008507739655277692	1.3903018269028065	0.030756278609593766	0.4904128144352404	0.008507739655277692	2.1971769282093288	0.04879536861400732	8.605515791521336	8.586705440513887
66	1.8374372918194561	0.053705579755772045	1.0797198726917159	0.0664720375753182	0.7223898563752719	0.017082343732830883	1.6148374626546176	0.051473593020429774	1.181744927598707	0.0458265799898811	1.8374372918194561	0.053705579755772045	2.295330263828338	0.09009690077586965	8.73737053021307	8.718514576407125
67	0.6822801391425868	0.034180185607627235	0.9941523759633478	0.08769113931692057	1.2906269641720907	0.09278119582177814	1.5356375407763883	0.08444937583940376	1.5356375407763883	0.08444937583940376	0.9941523759633478	0.08769113931692057	2.568602625477629	0.13697365564627165	8.87025044121685	8.851265567923843
68	0.8650343433954649	0.03321700870117639	1.0790361183980497	0.029096193791410763	1.225326559269695	0.02765703802486908	1.531491134370008	0.0557195570569162	0.8650343433954649	0.03321700870117639	1.531491134370008	0.0557195570569162	3.179742848443533	0.26945781147766107	9.004047138946847	8.984966153578776
69	0.6076862152448644	0.012065968797070913	1.3856816781302723	0.10239911712711687	1.1777795383312781	0.03393030076292231	1.9952481450466666	0.13754695998174005	2.8330682116251666	0.42335966365782624	1.9952481450466666	0.13754695998174005	3.3190349430155335	0.2863870198940458	9.137193020165354	9.118164427119059
70	0.9290718305161849	0.0380201010620415	1.4430943504624436	0.07549415469044389	1.9457537346779001	0.17240828340320555	2.955596771515326	0.23083326338935764	2.3181803406901955	0.16748999638200807	1.9457537346779001	0.17240828340320555	3.475389733065004	0.3153467485281831	9.269367244043936	9.250499502649227
71	0.7962779231745108	0.07357008969597467	1.0066779573544233	0.08086206827277617	0.7950997641283258	0.046995447745085246	2.327535499271197	0.2058223826526049	1.9520601737342433	0.2082035770260511	0.7962779231745108	0.07357008969597467	3.329183603029679	0.41945717724472176	9.401863162196019	9.382969896421056
72	0.8834034324409602	0.043543846408262615	2.0692096519443814	0.18784504994759682	1.7649771054211387	0.16911701349186892	3.2988258617403576	0.5598544203704753	2.0006336824572815	0.15140905294010004	1.7649771054211387	0.16911701349186892	3.3882437306084476	0.37288059357134545	9.533873093112028	9.51502454572412
73	1.7141029710692073	0.2230738567707363	1.6895439933882774	0.1972095926234323	2.086319644395404	0.3116533532262835	2.6862602832378704	0.49996543129831855	1.9069608401052869	0.21314507810389174	1.1481407455090107	0.2805673693597216	2.8531779691639763	0.3827267670019914	9.665965271761445	9.64702713454031
74	2.2209620647590667	0.2799146077557984	0.4715570341548414	0.010077791034610963	2.206863397405284	0.15102271841015397	2.929914510602375	0.7674321252872922	1.4807084003079098	0.2984110725558884	2.206863397405284	0.15102271841015397	2.8952758563917156	0.2425071313187711	9.796824413917784	9.778311387233565
75	1.7969856318797923	0.13577961309030898	0.6334934534826611	0.05095131034357185	2.330430177599963	0.3419816356257618	3.057635228946228	0.604380221318066	1.9637507582484657	0.13744127009053472	1.7969856318797923	0.13577961309030898	2.866613993889255	0.28392939179436794	9.928855429357434	9.909749397425886
76	1.2518151179848678	0.11247500782189257	0.8579376669450943	0.049719517174694326	2.033911767946442	0.19002824397347062	2.8193448302864277	0.6708756038535303	1.9264951570455995	0.17574959666843035	0.8579376669450943	0.049719517174694326	2.7655554840139565	0.2077383537067907	10.06174164439468	10.042853626264998
77	1.0084842631703153	0.10063633620599402	0.33364947354178354	0.006658098024658322	1.6318684322655856	0.14331437723146292	2.500754439114568	0.4799734077247881	1.6835045802914268	0.1120671585639078	1.6835045802914268	0.1120671585639078	2.6479523674462286	0.18740969172280939	10.194702917029066	10.175639806061074
78	0.7866374749657443	0.04065923844175624	1.058513760141802	0.0960754338902911	1.6362612202748643	0.10496379345738606	2.3709590315492926	0.42880712386929043	1.6362612202748643	0.10496379345738606	0.7866374749657443	0.04065923844175624	2.481092249058356	0.17104971246908043	10.327330799038792	10.308354276858672
79	1.0052532722277174	0.07324683695935282	0.7424947904678806	0.05834926642255852	1.1613947446360489	0.06089477970584419	2.0355185511610125	0.3058880896149512	2.0355185511610125	0.3058880896149512	1.1613947446360489	0.06089477970584419	2.4157377080453992	0.16572969838489848	10.461497747483754	10.442307195476987
80	0.9349665458528152	0.047153105967378414	0.42147170304511083	0.015617411937070926	1.1911415347729772	0.024409212807117293	1.844206994328152	0.133425224727266	2.3370561007742814	0.45738474740116863	1.844206994328152	0.133425224727266	2.479997132772616	0.159004946219725	10.59530288915538	10.576385083796394
81	1.3568616630844725	0.07638129342065365	0.41171000698681337	0.017955649083198497	2.3425822448127906	0.24449640491203897	2.3425822448127906	0.24449640491203897	1.3568616630844725	0.07638129342065365	0.41171000698681337	0.017955649083198497	2.4869688297195314	0.1718373551778291	10.726718453669609	10.707913968246896
82	1.9146889704350667	0.15426530817061443	1.1212004879260593	0.09145450633549874	2.8766790747845508	0.5095804343197112	2.7536791631387296	0.549626569872563	1.9146889704350667	0.15426530817061443	2.8766790747845508	0.5095804343197112	2.9549530083321116	0.25239723799959773	10.858754000268046	10.839850127433047
83	1.835267882433471	0.1644514687011307	0.8736786153134528	0.0594240597820779	2.4379284438595783	0.3350078009028551	1.8953742338104993	0.17601860124694188	2.4379284438595783	0.3350078009028551	1.835267882433471	0.1644514687011307	2.474830605588691	0.18402318555904446	10.992744623729022	10.973466864368715
84	2.0039533819034157	0.26596144140817396	0.8514692646843934	0.0585311371178512	2.2371029603887185	0.314984776762345	1.5946475984964399	0.17941866939356402	2.0039533819034157	0.26596144140817396	2.2371029603887185	0.314984776762345	2.4199007180973524	0.1487055612451898	11.126649029187812	11.10759811971302
85	2.1234127240496106	0.21686930731462223	0.9539337273885028	0.08036128489224138	2.5513125502122627	0.4032082549696345	1.9104053254168036	0.21022934625718215	2.1234127240496106	0.21686930731462223	2.5513125502122627	0.4032082549696345	2.424526304410813	0.22782500619961035	11.260175318879465	11.24112249710513
86	1.5699389914461994	0.09915143504565194	0.9139885713600974	0.06522343788293469	2.6454323916206204	0.6273935000935781	2.1859375459460897	0.18450370685967862	2.1859375459460897	0.18450370685967862	1.5699389914461994	0.09915143504565194	2.6398882425322503	0.21103470384562215	11.391550633066172	11.372821950766193
87	1.6098538405493261	0.09956712400814585	2.55228412445372	0.9565481678672487	2.6654234770674794	0.4100365967193886	2.8732814364297043	0.39079109830922804	2.8732814364297043	0.39079109830922804	1.6098538405493261	0.09956712400814585	3.0935833533295245	0.18786634376237793	11.523748854886206	11.504749143366904
88	1.072606161096887	0.06823514112450776	2.1699719543806197	0.2273818207980372	2.1699719543806197	0.2273818207980372	2.1699719543806197	0.2273818207980372	2.1699719543806197	0.2273818207980372	1.072606161096887	0.06823514112450776	2.6118713345549067	0.16330713250769827	11.657359744683793	11.638386807795758
89	0.6415658030577287	0.011887320718932172	1.6311475868370633	0.14476748590747227	2.1617137553017938	0.3644804330269101	1.6311475868370633	0.14476748590747227	1.6311475868370633	0.14476748590747227	0.6415658030577287	0.011887320718932172	2.252131093112304	0.08670695818751127	11.791155263459256	11.772033593036298
90	0.5029000519034188	0.02439189179619296	1.135322622384516	0.06374349889014576	1.5945065671068377	0.16422484574375476	0.7608195104151633	0.022464629091208534	0.6712585221574993	0.05966591999711677	1.135322622384516	0.06374349889014576	2.192491381083676	0.06793426291114153	11.92433545664498	11.90531634412083
91	1.0291334453061838	0.06975181097302269	1.5828005650557313	0.11262762371880712	1.9237197320007677	0.2018263207590843	1.2538732276627087	0.034198801520769886	0.8660501204115698	0.04787638325241502	1.5828005650557313	0.11262762371880712	2.3157384835290142	0.0701150246131615	12.058706604927636	12.039468767822333
92	1.2393823992646213	0.09822385114448856	1.9485603255288204	0.1256868600754348	1.3778948912174422	0.04776485250369209	0.6591253721772223	0.020237877363772073	1.2393823992646213	0.09822385114448856	1.9485603255288204	0.1256868600754348	2.132191742569163	0.07039056132536614	12.192931813406819	12.173774029010028
93	1.1866427181106411	0.06856611840974988	2.0375682164268993	0.1582045796249088	1.40067410204771	0.07498398183899267	0.8604304521494504	0.062505203806671	1.1866427181106411	0.06856611840974988	2.0375682164268993	0.1582045796249088	1.9049792228567033	0.07611223557135532	12.325946744253779	12.307060735219236
94	1.4025318111893643	0.10589168077907432	2.161338905338396	0.2819148116086393	1.7139025843819187	0.22272537551021918	0.8518200372289323	0.05046608442883164	1.4025318111893643	0.10589168077907432	1.7139025843819187	0.22272537551021918	2.154523191864574	0.09480754801492676	12.45884883377048	12.439674103585768
95	1.867057759673488	0.5792391330220034	2.318396339579923	0.5167941537917999	2.111961256061644	0.37665115623450907	0.9809858837180337	0.0748476307027242	2.111961256061644	0.37665115623450907	0.9809858837180337	0.0748476307027242	2.1895688705338454	0.1700806288967668	12.591738629577092	12.57273831934732
96	1.137882888248399	0.05578730896313277	2.0549634366941136	0.18262554546624102	1.7051912556633932	0.18642632279916435	1.137882888248399	0.05578730896313277	2.0549634366941136	0.18262554546624102	1.7051912556633932	0.18642632279916435	2.1154244823938413	0.07763677408370825	12.725414666306103	12.706245857407579
97	0.9770092278771767	0.06632319246913572	1.736754679578304	0.2173929027311504	1.4960238902016405	0.2602513048231112	0.9770092278771767	0.06632319246913572	1.736754679578304	0.2173929027311504	1.4960238902016405	0.2602513048231112	2.094211698640095	0.1293264599815092	12.859709681810887	12.840627219521854
98	0.5926226632066626	0.06832779880117386	1.424592748029047	0.05015237303125721	1.1320335424417265	0.06947715866307107	1.1320335424417265	0.06947715866307107	0.5926226632066626	0.06832779880117386	1.424592748029047	0.05015237303125721	2.0614608675138895	0.06599961883649598	12.993331271144905	12.974273242153513
99	0.48480740648445236	0.010385490737961635	1.9521337623556492	0.20115962014457314	1.4243700624881777	0.12785774745553863	1.1426078155719412	0.19633946431331034	1.4243700624881777	0.12785774745553863	0.48480740648445236	0.010385490737961635	2.1313933973007018	0.07421328269191023	13.125974527005177	13.106960554587527
100	0.5143068964340972	0.04135035382604594	2.099340787974375	0.21715479770970006	1.066480133123968	0.03604817989265083	0.818599026683653	0.06718139210072618	1.066480133123968	0.03604817989265083	0.818599026683653	0.06718139210072618	1.7014443121981713	0.07290984029937768	13.258996827258102	13.240122175015712
101	0.46579518883182147	0.01656727860069421	1.8380980706822503	0.16157457735786138	1.3232923269931154	0.13419313667649815	0.8420511348823448	0.018447205695948026	0.8420511348823448	0.018447205695948026	1.3232923269931154	0.13419313667649815	2.1942819262664823	0.06948964301781416	13.39202980425793	13.373080699711908
102	0.6767633843803816	0.024020426530462703	1.6302122923212792	0.041395272831964536	1.7256837129376552	0.14769756681350793	0.8804020971199819	0.02364869466205355	2.0452586637126853	0.722575104587925	1.7256837129376552	0.14769756681350793	2.3289724191560874	0.11507556988307278	13.524893989995029	13.505732318705764
103	0.9565320057161352	0.07619832781507968	1.3396656660662365	0.040326287341622274	1.5813850757183026	0.09062185733671814	0.8969731029655704	0.03395411783727418	1.506059050939529	0.5966224089131162	0.9565320057161352	0.07619832781507968	2.5967822712366955	0.1451230573308374	13.657231602705888	13.638398300621585
104	1.1604400893496791	0.04579300408871919	1.5559546699122313	0.050058679999812915	1.8016196320384483	0.10497387445911666	0.6685098277318602	0.021993922301032906	1.8016196320384483	0.10497387445911666	1.1604400893496791	0.04579300408871919	2.770423052510551	0.13667884156985502	13.789874744810762	13.770945888841986
105	1.0496269567753718	0.08540225528170257	1.4898995430912105	0.1535684685299314	1.3084408996239107	0.1903985218274979	0.6540253410055512	0.07361308338508715	1.0496269567753718	0.08540225528170257	1.4898995430912105	0.1535684685299314	2.359312207915371	0.08282458630715712	13.92273922997303	13.903873451187874
106	0.9429622604045171	0.02310229013323908	1.3840464558201788	0.02696257847401946	1.005938702773492	0.026791931190923674	0.47010107294268266	0.01299625604894445	1.3840464558201788	0.02696257847401946	0.9429622604045171	0.02310229013323908	2.2356342909491564	0.05220053702178255	14.054708609653268	14.035751399083802
107	1.0701804436271718	0.0802745847580703	1.4419373349709583	0.026805184767281158	0.8763302017288497	0.019911569207998442	0.4228352312581522	0.0410202554289926	1.4419373349709583	0.026805184767281158	0.8763302017288497	0.019911569207998442	2.2373896589970377	0.054622775863557856	14.186773000723527	14.16791657883902
108	1.5472082290090055	0.04628934909455362	1.0756534393601944	0.029234859272241155	0.6034012174050858	0.030376472889843423	1.9148371230485752	0.0659471266496859	1.0756534393601944	0.029234859272241155	1.5472082290090055	0.04628934909455362	2.222281397562116	0.062161109237422546	14.32035385368659	14.3011924459063
109	1.533265837152861	0.05705764546799168	0.8275237523691102	0.014952395441103317	0.45406748067330727	0.06409140510089094	0.8275237523691102	0.014952395441103317	1.533265837152861	0.05705764546799168	0.45406748067330727	0.06409140510089094	2.2783968307835663	0.06191314826245036	14.45279705238331	14.433973227766499
110	1.511502590089672	0.08028215265498052	1.163828558901807	0.043698560342982556	0.6364684451423148	0.05915360373530428	1.9644021796691502	0.054008701218012316	1.163828558901807	0.043698560342982556	1.9644021796691502	0.054008701218012316	2.2299748998626567	0.05693917824792666	14.585557339170196	14.566390411789557
111	1.6415372617406712	0.05603025804713121	1.1781198473339907	0.053566674642738926	0.8125865712148744	0.028040905520377208	2.116077034916973	0.07753026231625161	1.766490010478238	0.06973124155234758	1.6415372617406712	0.05603025804713121	2.1710763880605914	0.057328991961941446	14.71914964527598	14.700236790635483
112	1.2115949853762396	0.11800072292648556	0.9757534963431652	0.028841543693322053	2.2768401430749736	0.13452785163248027	1.775213637147332	0.10554178369644725	1.775213637147332	0.10554178369644725	2.2768401430749736	0.13452785163248027	2.159661924124202	0.06808345942555859	14.853009713759056	14.833880870454843
113	1.164263356995499	0.058574491670534856	1.0687916144780707	0.06331797530236981	2.2890283840965893	0.11420276349651241	1.7879878128376363	0.11079084926781876	2.2890283840965893	0.11420276349651241	1.7879878128376363	0.11079084926781876	2.350936370782053	0.07594966410332593	14.98637755951496	14.967441562738708
114	1.313246922944671	0.1990987770033529	0.893130979603579	0.06335507759344906	2.2297916340663972	0.1286703959005604	1.746266322429115	0.0886500137699256	1.746266322429115	0.0886500137699256	2.2297916340663972	0.1286703959005604	2.4067654206163365	0.07375643676199238	15.119589208448957	15.100305768453524
115	1.2922668526859975	0.14469387554586288	0.48750205055124146	0.021760914429468523	2.1808622426694724	0.15700219765339957	1.7963459761678087	0.15275139461107998	2.1808622426694724	0.15700219765339957	1.7963459761678087	0.15275139461107998	1.7507097155430642	0.09066913740863979	15.253693607962221	15.234599257424701
116	1.4113838597708241	0.15606434569915265	0.21294462884550885	0.009120169650918577	2.102261272233544	0.18507263948692376	1.7835621391723582	0.08832259474272369	0.7057061152949776	0.09474891535661191	1.7835621391723582	0.08832259474272369	1.7007965972441403	0.05612581467965093	15.387688318834753	15.368545472749702
117	1.2561796925405544	0.03652981553997199	0.2373485166319538	0.02459779361431724	1.7497428846674223	0.05973728667517824	0.21661637339287368	0.01943864870993738	0.21661637339287368	0.01943864870993738	0.2373485166319538	0.02459779361431724	1.5498026913977625	0.04637761978413097	15.52061865612216	15.50171360500359
118	1.0545685505297708	0.08246066207183443	0.5774252338188459	0.11424662337518263	1.581431858597904	0.13891457503084118	0.4007121795616731	0.0912699685583378	1.0545685505297708	0.08246066207183443	0.4007121795616731	0.0912699685583378	1.6157730380244717	0.0537370499866491	15.65460487589779	15.635477107828697
119	0.6341415243507631	0.03259674293665093	1.620255754819742	0.05987046477472269	0.5490125858496719	0.03763119548822528	1.18618739175257	0.03467508226415063	1.18618739175257	0.03467508226415063	0.6341415243507631	0.03259674293665093	1.5038819962826186	0.04858932016685487	15.78767761457401	15.768667487093284
120	0.8846575332389457	0.06182497017506825	1.2779906940717052	0.054530270413118545	0.39586000842249464	0.04779251400514083	1.2779906940717052	0.054530270413118545	0.39586000842249464	0.04779251400514083	0.8846575332389457	0.06182497017506825	2.0527050693132876	0.06274416037671747	15.920146981430028	15.901090443105497
121	1.3154993832729414	0.0626905026231524	0.6592822079265396	0.0294288249542372	1.891065216308567	0.16575190624444264	0.6592822079265396	0.0294288249542372	1.3154993832729414	0.0626905026231524	1.891065216308567	0.16575190624444264	1.427571699206933	0.09400682211656289	16.05348653741979	16.034547511296893
122	1.5138746276801305	0.14658159600584467	1.021921197308219	0.1406101249487629	2.3805575292113907	0.28264417670939834	1.021921197308219	0.1406101249487629	1.021921197308219	0.1406101249487629	1.5138746276801305	0.14658159600584467	1.563521916013269	0.09096591671455387	16.186356851375066	16.167493425476202
123	1.4786836640430496	0.10703062040374114	0.9110898366067984	0.06339375053181259	2.3776203073330118	0.1505386240566314	0.482151446262457	0.04979142134827851	1.4786836640430496	0.10703062040374114	0.9110898366067984	0.06339375053181259	1.5162175241712628	0.06461669700701778	16.319971726842162	16.300725800370408
124	1.5998503663785468	0.14010165924756943	1.0127265045707616	0.14854042083462216	0.37149831312954623	0.02831246823451643	0.37149831312954623	0.02831246823451643	1.5998503663785468	0.14010165924756943	1.0127265045707616	0.14854042083462216	1.616534951765071	0.05418221177158139	16.453454887621795	16.43443598209568
125	1.7078785132622039	0.0440535067205202	1.0939306666808852	0.029387036248186952	0.18666745907588783	0.01992209343296846	2.3495095319081436	0.06196828633584919	1.7078785132622039	0.0440535067205202	1.0939306666808852	0.029387036248186952	1.3334636118673195	0.04430333595778261	16.585549091650368	16.56664553038918
126	1.7731624662463117	0.04678866006506718	1.0425450183741156	0.02926144050516401	0.37924616594567134	0.060635777770948876	2.463883745756057	0.07362767683315476	1.7731624662463117	0.04678866006506718	0.37924616594567134	0.060635777770948876	1.2876338728648213	0.04202434489672895	16.717544843769627	16.698772976997123
127	1.8248717584811913	0.16793327729815372	1.1983030040823281	0.17371766103008598	0.4086497550478447	0.03037940465653695	2.5781416396711934	0.15369308936575282	2.5781416396711934	0.15369308936575282	1.8248717584811913	0.16793327729815372	2.5350985057843567	0.07315755721763902	16.84918048448061	16.8303725703622
128	1.623453229556681	0.1784751591402991	1.2628894989138584	0.14352436805404215	0.39304562048797065	0.01391393373062313	2.745017805653918	0.16715171612821766	2.745017805653918	0.16715171612821766	1.2628894989138584	0.14352436805404215	2.4806356128864606	0.07749186317048098	16.98057246198182	16.961715588727664
129	1.389615067311896	0.09257212211437661	1.1952731209647245	0.17064406783595898	0.45683189661488166	0.10665477186251161	2.655585213056013	0.18830186524476572	2.4294097720164416	0.19027990088374647	2.655585213056013	0.18830186524476572	2.1716551142574185	0.0683051787333128	17.1133215362745	17.09440639217741
130	1.6413670997983332	0.06611159889914409	1.3477305351865059	0.09939159559758136	0.6850560597346438	0.047163927721247896	3.0835316938074775	0.11636443749973402	2.8480952467562477	0.100113403772748	2.8480952467562477	0.100113403772748	2.748950587949807	0.07498293181923131	17.246227098628047	17.22731902660893
131	0.9166242475495026	0.0305821115470284	0.6740573710792926	0.019308845991295065	0.49989834398525135	0.07585564226756174	2.9908695075637444	0.08860009341594981	2.9908695075637444	0.08860009341594981	0.49989834398525135	0.07585564226756174	2.9836220358053707	0.0854418137193319	17.37944750450866	17.360305793224317
132	0.6589534420084614	0.05692504933372201	0.4908373805817418	0.07735937797591254	2.4669754306215683	0.06464093068378876	2.4139482469531712	0.11645578701429564	2.4139482469531712	0.11645578701429564	2.4669754306215683	0.06464093068378876	2.8132670972083114	0.0777765128782054	17.51258945091992	17.493563291472817
133	0.40801877261983804	0.008588479290156928	3.057594525353492	0.07333467684990433	3.057594525353492	0.07333467684990433	3.057594525353492	0.07333467684990433	3.057594525353492	0.07333467684990433	0.40801877261983804	0.008588479290156928	3.0395413468028827	0.0819356746197294	17.645777216281296	17.626714437460155
134	0.5457086981050076	0.05162423519785886	2.6658971264814317	0.05255328533695421	2.6658971264814317	0.05255328533695421	2.6658971264814317	0.05255328533695421	2.6658971264814317	0.05255328533695421	0.5457086981050076	0.05162423519785886	2.9418842265651173	0.07837172204052435	17.779929180747796	17.760730330366584
135	0.3015710854187962	0.01861208097311389	3.063473890030011	0.08096630992701753	3.063473890030011	0.08096630992701753	3.063473890030011	0.08096630992701753	3.063473890030011	0.08096630992701753	0.3015710854187962	0.01861208097311389	3.030833230325849	0.08139848623365598	17.91286008236161	17.893860306694755
136	0.45299423919346105	0.03913900441798125	2.8829726667164453	0.05861427890804471	3.008235420122363	1.4874565538080682	0.45299423919346105	0.03913900441798125	0.45299423919346105	0.03913900441798125	2.8829726667164453	0.05861427890804471	3.0468029866066955	0.08597685917891176	18.046525089845456	18.02735811969979
137	0.33920683168030247	0.006241672210301998	3.253489246969638	0.0756123857561277	1.2370927547860133	0.15557038101897755	3.253489246969638	0.0756123857561277	0.33920683168030247	0.006241672210301998	1.2370927547860133	0.15557038101897755	3.1748276724347386	0.08959322052948215	18.1809888356817	18.16188261064158
138	0.6418852642054791	0.05152764874818698	2.6918160808627962	0.0517724104775957	3.0145608853853063	1.5408264527227609	2.6918160808627962	0.0517724104775957	2.6918160808627962	0.0517724104775957	0.6418852642054791	0.05152764874818698	2.8217403695088854	0.0730909558055456	18.3157917379181	18.29646548759224
139	0.8508760071890092	0.06690133377692843	2.8218070761322216	0.0815872148791985	3.0241562646174245	1.4318105395362974	4.056534826549931	1.6797625594959762	2.8218070761322216	0.0815872148791985	0.8508760071890092	0.06690133377692843	2.8343236297876038	0.07605903835856129	18.4511550121325	18.43182761268577
