# Supplementary material for: Mechanisms of chromosome biorientation and bipolar spindle assembly analyzed by computational modeling
Source: eLife. 2020 Feb 13;9:e48787. doi: 10.7554/eLife.48787 (PMC7311174; doi:10.7554/eLife.48787)
Supplement: Source code 1. — Requires C++ compiler, and GSL, GLEW, python2, python3, libyaml, FFTW, GLFW, xQuartz, freeGLUT, libpng, ffmpeg, pkg-config, and png++ libraries. Python libraries should include matplotlib, numpy, opencv-python, panda3d, pandas, PyYAML, and scipy for analysis framework. Used for all simulations except Figure 2—figure supplement 1, panel D: Soft nuclear envelope. Untar and unzip SourceCodeFile1.tar.gz, then use the accompanying Makefile and MakefileIncmk to compile on your system. [file elife-48787-code1.tar.gz › analysis/Data/WT/Pandas/track_002-2_pandas.csv]

	kc0_dist	kc0_err	kc1_dist	kc1_err	kc2_dist	kc2_err	kc3_dist	kc3_err	kc4_dist	kc4_err	kc5_dist	kc5_err	length	length_error	time_kc	time_length
0	0.7041554803000367	0.02239050415062958	0.13225664423338399	0.016026149664019478	0.3997043988534177	0.013408537465823657	0.3997043988534177	0.013408537465823657	0.7041554803000367	0.02239050415062958	0.13225664423338399	0.016026149664019478	0.91314095774984	0.023584864521684262	0.018903313025441786	0.0
1	0.7985573375766283	0.026059720477774058	0.12128968193028201	0.00933896437349566	0.48928680741307173	0.012801497906425279	0.48928680741307173	0.012801497906425279	0.7985573375766283	0.026059720477774058	0.12128968193028201	0.00933896437349566	0.9532340060975953	0.028044990242921668	0.15203317766086688	0.13305724502728278
2	0.8902553040460969	0.022567534398436947	0.21756699405518568	0.011096742259219548	0.5833045203923506	0.014493801492926697	0.5833045203923506	0.014493801492926697	0.8902553040460969	0.022567534398436947	0.21756699405518568	0.011096742259219548	1.031774580732567	0.02563576876836178	0.2842082699260539	0.26553895341575
3	0.817698590293528	0.023250044769449384	0.2159226719299578	0.01523697454380523	0.5433376383570908	0.01902244514543283	0.5433376383570908	0.01902244514543283	0.817698590293528	0.023250044769449384	0.2159226719299578	0.01523697454380523	1.1616245428432337	0.030725294588634596	0.41549104151175176	0.3965837584005731
4	0.9352337873536448	0.028761869971097177	0.27229713457459365	0.02205024580136778	0.5319795730090168	0.014837359707122926	0.8418641257556095	0.023779582117859556	0.5319795730090168	0.014837359707122926	0.8418641257556095	0.023779582117859556	1.230055176745034	0.03122160693725016	0.5481511628654627	0.529062100493092
5	1.0155547038203847	0.029455038302857433	0.2931058499374189	0.00672114527030885	0.6807176906535103	0.017830804392779405	0.6807176906535103	0.017830804392779405	0.2931058499374189	0.00672114527030885	1.0155547038203847	0.029455038302857433	1.2226653354715642	0.03134642595060037	0.6811599390369262	0.6622461848034145
6	0.9495681541238077	0.02980595623088551	0.2484095615088514	0.007075897353070963	0.5968511906020865	0.015797460698450498	0.5968511906020865	0.015797460698450498	0.2484095615088514	0.007075897353070963	0.9495681541238077	0.02980595623088551	1.2563823678410502	0.03402016901324473	0.8144909211855846	0.7953665253012436
7	1.0655077732728733	0.032073111935343915	0.37148539513285767	0.009524314034158023	0.7098927515713743	0.020797879757196838	0.7098927515713743	0.020797879757196838	0.37148539513285767	0.009524314034158023	1.0655077732728733	0.032073111935343915	1.357339309317618	0.039419436414552665	0.9475169833454037	0.9285890773712921
8	0.8852184623468872	0.036512283216236265	0.5570255815824143	0.018268347648938456	0.7101007508339023	0.01729472797779324	0.2634974900270692	0.006541213598912108	0.7101007508339023	0.01729472797779324	0.2634974900270692	0.006541213598912108	1.344909598501164	0.03599538237230997	1.0800874561255398	1.0613309598970802
9	0.5117123710278866	0.01730550048511413	0.728665923314873	0.01849791707354606	0.22838581411828265	0.01109800353118311	0.728665923314873	0.01849791707354606	0.22838581411828265	0.01109800353118311	0.5117123710278866	0.01730550048511413	1.3400888497000605	0.03247905946434667	1.212390220861243	1.1933830340508105
10	0.5953512639936501	0.017599645850331153	0.7825677674772578	0.016460045161156723	0.3154721489500766	0.007283541122320899	0.7825677674772578	0.016460045161156723	0.7825677674772578	0.016460045161156723	0.3154721489500766	0.007283541122320899	1.4303289101025125	0.04110953057687568	1.344050813155	1.325209403519929
11	0.6226417321498141	0.0257270071973509	0.8289188868331333	0.01733140864844812	0.3783657099614487	0.008660504110804065	0.8289188868331333	0.01733140864844812	0.3783657099614487	0.008660504110804065	0.6226417321498141	0.0257270071973509	1.4325232799062189	0.04206739279235793	1.4752255429496217	1.456468775667216
12	0.6832076715901786	0.016385997708855796	1.1692640982064544	0.024750635211259878	0.37206111606837683	0.027102371544343272	0.6832076715901786	0.016385997708855796	1.1692640982064544	0.024750635211259878	0.37206111606837683	0.027102371544343272	1.4431628956614433	0.037720335571240424	1.6075090540053878	1.5885051371010244
13	0.6680851771298074	0.0162827866008696	1.0894673878259968	0.022258678413841305	0.3727360066686819	0.01741504115453461	1.0894673878259968	0.022258678413841305	0.6680851771298074	0.0162827866008696	0.3727360066686819	0.01741504115453461	1.4579500969600792	0.038167878138678946	1.7394330281152122	1.7207651778346147
14	0.6057634448506898	0.014837506113049258	0.9799313361546663	0.018772030029872183	0.2980300448650928	0.007772832596368008	0.9799313361546663	0.018772030029872183	0.6057634448506898	0.014837506113049258	0.2980300448650928	0.007772832596368008	1.4446205922305426	0.03365806882950191	1.8718819375461184	1.852787614500402
15	0.9004467623427426	0.02304409857463137	1.2299400917294718	0.03226513289243116	0.29875456451044113	0.01701202270963795	0.617409875311801	0.016386613126999842	0.617409875311801	0.016386613126999842	0.9004467623427426	0.02304409857463137	1.5524003012910927	0.03680442028424104	2.004789623797716	1.9858851591710291
16	1.1043024957628946	0.024440797758896925	0.37070311453300214	0.01843368450868014	0.6913848751875854	0.02018214319956918	0.6913848751875854	0.02018214319956918	1.1043024957628946	0.024440797758896925	0.37070311453300214	0.01843368450868014	1.53154606207623	0.03810840799572321	2.1375107994492146	2.1186449878724383
17	1.1404330501000792	0.03181107191497124	0.43985766644276514	0.00925871070598078	0.8649063159268117	0.02894909191864427	0.7882336644695619	0.02592562213752604	0.43985766644276514	0.00925871070598078	1.1404330501000792	0.03181107191497124	1.5525922623529282	0.03840273184400092	2.2697806229546837	2.2508984679293618
18	0.47086285616356843	0.014440954863911266	1.0543475295652414	0.021642719300078217	0.7605779811278537	0.030857440047988946	1.0543475295652414	0.021642719300078217	0.47086285616356843	0.014440954863911266	0.7605779811278537	0.030857440047988946	1.665744067048162	0.040896904649378556	2.40304451226555	2.383874239382485
19	0.407388060222697	0.008845257110556086	1.3878555637027654	0.041903534127272275	1.0328940687624957	0.023479617720877696	0.7842223959037988	0.025307684938585873	0.407388060222697	0.008845257110556086	1.0328940687624957	0.023479617720877696	1.6514628408099858	0.036158740672247426	2.5372458000989804	2.518089261279601
20	0.3328849299331489	0.012455106600558895	1.0075145861609183	0.023569627059662222	0.5465927001997112	0.023247329032104923	1.0075145861609183	0.023569627059662222	0.3328849299331489	0.012455106600558895	0.5465927001997112	0.023247329032104923	1.6348898670301009	0.04042968393817422	2.670613383329695	2.6515230096531113
21	0.18392503386002246	0.005224830865200981	0.9108993124461857	0.01988437075671853	0.7505657132914545	0.030301765755598883	0.18392503386002246	0.005224830865200981	0.9108993124461857	0.01988437075671853	0.7505657132914545	0.030301765755598883	1.7014121528625634	0.040025857501500096	2.803155565934271	2.7841786651217175
22	0.3118295788897839	0.007370632712028685	0.8132216703784167	0.015281885798224105	0.8132216703784167	0.015281885798224105	0.8132216703784167	0.015281885798224105	0.8132216703784167	0.015281885798224105	0.3118295788897839	0.007370632712028685	1.7381343650443675	0.04375375368235734	2.9356114919073986	2.9167439353187214
23	0.32174501906821823	0.006840580634516887	0.7378820296264261	0.014350469385815006	0.49233961177864294	0.03208731973330433	0.7378820296264261	0.014350469385815006	0.32174501906821823	0.006840580634516887	0.49233961177864294	0.03208731973330433	1.745875214252615	0.042733542730057535	3.0686140538445223	3.049549214090906
24	0.19027552488227148	0.017852551518830185	0.8905192624937823	0.029891358387426206	0.5156294992397104	0.012912292111997004	0.8674761411241635	0.01963684537193547	0.5156294992397104	0.012912292111997004	0.8674761411241635	0.01963684537193547	1.8563047026418535	0.04508823550836123	3.2023989559460366	3.1833661423330977
25	0.33233293063083696	0.008292742708010142	1.2053340890173467	0.03929858864930657	0.720463697799533	0.02003658559861815	0.9721389526185391	0.030131763588993887	0.9721389526185391	0.030131763588993887	0.720463697799533	0.02003658559861815	1.8601451855888465	0.053595693098188776	3.3366391703494895	3.3174700940259405
26	0.4343916530802477	0.018501509809493125	1.206092419051649	0.03353823015727921	0.8100557837274722	0.02347712413245884	0.8100557837274722	0.02347712413245884	0.4343916530802477	0.018501509809493125	1.206092419051649	0.03353823015727921	1.8797423687466033	0.05599241391973643	3.4703447987034357	3.4511843638276463
27	0.48165109741369	0.011107676060812576	1.02744568409614	0.021371881379717256	0.7219542956948037	0.02251839265911799	1.02744568409614	0.021371881379717256	0.48165109741369	0.011107676060812576	0.7219542956948037	0.02251839265911799	1.823645435465876	0.04801709956968278	3.6027033077748976	3.583827070981124
28	0.6780522850052819	0.019839773328647486	1.1592206376853305	0.028761733159768373	1.0363515270427788	0.03770698548421351	0.40662279875855456	0.009940821812318803	0.6780522850052819	0.019839773328647486	1.1592206376853305	0.028761733159768373	1.8566003626044243	0.05018014230158074	3.7355865793570358	3.716607149298242
29	0.4959232568239909	0.014828077428509962	1.4726930724231526	0.04129469365513507	0.9202110122795462	0.01890767549570618	0.253910940817188	0.007577803050120404	0.9202110122795462	0.01890767549570618	1.4726930724231526	0.04129469365513507	1.8435922999226462	0.050696823841343455	3.8690204393098915	3.849906090584385
30	1.2840666923355912	0.028058815204350527	0.8879943624131797	0.0235693937987418	0.25618138729451484	0.01676690419121771	0.8879943624131797	0.0235693937987418	1.2840666923355912	0.028058815204350527	0.25618138729451484	0.01676690419121771	1.8997262514617104	0.05300655161335383	4.002775498120617	3.9835656711589364
31	1.3440078663412054	0.031275014564860024	0.7893269139985284	0.016327522280200527	0.23741814192690308	0.005979584915920364	0.23741814192690308	0.005979584915920364	0.7893269139985284	0.016327522280200527	1.3440078663412054	0.031275014564860024	1.9113277802742819	0.04952699420399628	4.135312024881061	4.116655853749328
32	1.7145150919741836	0.04459497783603315	0.8848180397776328	0.03432098975850538	0.4123607805902637	0.018507811208900757	1.234707496532751	0.056123311587492335	0.8848180397776328	0.03432098975850538	0.4123607805902637	0.018507811208900757	1.967365182079479	0.06019626354907086	4.268194740205874	4.249127298612368
33	1.5354774806636713	0.04840931817917234	0.9627887528049566	0.025975213047140278	0.579014699863144	0.02213801018083408	0.9627887528049566	0.025975213047140278	0.579014699863144	0.02213801018083408	1.5354774806636713	0.04840931817917234	2.0202585568891855	0.05409970465234603	4.4018540127511345	4.382768665493264
34	1.4270621596533641	0.030327488752363567	0.9112795699753269	0.022489578337784602	0.5889611372788016	0.016862285829642942	0.5889611372788016	0.016862285829642942	1.4270621596533641	0.030327488752363567	0.9112795699753269	0.022489578337784602	2.0476119641693247	0.05555703541799388	4.534539817635389	4.515540710935837
35	1.2924236195315872	0.04124927291530855	1.1083610508733763	0.03125955615320816	0.7126606189677526	0.01666870822127852	0.7126606189677526	0.01666870822127852	1.2924236195315872	0.04124927291530855	1.1083610508733763	0.03125955615320816	2.024152764768084	0.05591923147193669	4.66717912580149	4.648263970203667
36	1.6603548035087934	0.044034130149772616	1.0662808633148144	0.03624748354610041	0.8113764159112921	0.02102607954152813	1.3111428413844226	0.026221644128055107	1.3111428413844226	0.026221644128055107	0.8113764159112921	0.02102607954152813	2.0502071687852603	0.05014500982965953	4.799207437582353	4.780407754636198
37	1.874330842463445	0.049590459374751414	1.0155745972689891	0.028123583673196235	0.6022241092720841	0.015850897303417037	1.3403741142206895	0.03041790599690849	1.3403741142206895	0.03041790599690849	1.0155745972689891	0.028123583673196235	2.146905183543005	0.055012756848950246	4.930880013667932	4.911928247860007
38	1.7660908775889683	0.044807540246163506	1.2290192238269142	0.04077962355605598	0.8148380620654176	0.01974606769753327	1.3378960249997507	0.035899392178403655	1.3378960249997507	0.035899392178403655	0.8148380620654176	0.01974606769753327	2.2561099895967534	0.06056270400067133	5.063167194101112	5.044309676316812
39	1.6265031241790338	0.031912647732089655	1.2210721840051983	0.02546913839207359	0.7596953329914868	0.01665821698173598	1.6265031241790338	0.031912647732089655	0.7596953329914868	0.01665821698173598	1.2210721840051983	0.02546913839207359	2.2331262993068925	0.05360439083819866	5.196877999788326	5.177704498236904
40	1.8257453080991632	0.06215245739816849	1.489534260121899	0.05276405650868189	0.9823282579584468	0.028636287505863497	0.3307116989881736	0.014474127308720332	1.1211917456979883	0.036945084312627455	0.9823282579584468	0.028636287505863497	2.185811475772544	0.058656530908973534	5.3329126455013895	5.313434931740827
41	1.9031503190534047	0.057132918290058565	1.0350181337686604	0.03377751458281557	0.4379827359874557	0.024229327265476892	1.4233592748220023	0.07215229975859355	1.0350181337686604	0.03377751458281557	1.9031503190534047	0.057132918290058565	2.197440048586051	0.06158606678968067	5.467809357361583	5.4487229363959155
42	1.8629668058312898	0.061334982196623825	1.140866108551587	0.032195633242313275	0.6532406197005203	0.06833532794211193	1.54840597969512	0.0414896763494061	1.0359145203852653	0.035534516592171855	1.0359145203852653	0.035534516592171855	2.248701566627896	0.06601069648550836	5.6010272290804775	5.582027289272261
43	1.6773239047135067	0.04175434575516127	1.1561801437004622	0.04839184817082398	0.7763374542363223	0.05543914175613699	1.180865039839221	0.04056230406847545	1.180865039839221	0.04056230406847545	1.6773239047135067	0.04175434575516127	2.1369424678297655	0.07382284353543582	5.733718310684713	5.714741436410917
44	1.5994832703337465	0.05822882178543848	0.8346372935709759	0.049737588340418325	1.157315760411949	0.03758727400820087	1.620887537048931	0.05146959199477345	1.620887537048931	0.05146959199477345	1.157315760411949	0.03758727400820087	2.1733710987376527	0.08328305396638054	5.866656532359646	5.847538103581174
45	1.5166987651126036	0.05185575672324181	0.7865065159453759	0.027810019882375206	1.114238090544497	0.033034238275815676	1.8081080238653793	0.06224159898824567	1.114238090544497	0.033034238275815676	1.5166987651126036	0.05185575672324181	2.200858818571785	0.07066745492125179	6.000796925853137	5.981617148010762
46	1.5469205745877244	0.05820052857437774	0.9716762676173423	0.09516672611421846	1.1960647091021397	0.03895186852239464	1.9870235934345706	0.057688171235780974	1.2904739645160117	0.05599786761529087	1.2904739645160117	0.05599786761529087	2.2269710388232413	0.07598536321954556	6.135082992798393	6.1159302782512635
47	1.7301598361800252	0.05474940919690031	0.9658137503291284	0.06005955789600615	2.0920438289189547	0.07081472760164756	1.3253213268649766	0.03358681239357968	1.3253213268649766	0.03358681239357968	0.9658137503291284	0.06005955789600615	2.1947056808447476	0.07140975146305953	6.266856425894013	6.24822755622821
48	0.8829143370763795	0.05020785692949181	2.06773616791707	0.0558801408451367	1.376976015298459	0.03597619181702526	1.376976015298459	0.03597619181702526	2.06773616791707	0.0558801408451367	0.8829143370763795	0.05020785692949181	2.2298259378029983	0.0752173876459918	6.399405723802724	6.380392328713018
49	0.674769836874038	0.053381821168526605	2.0583220597857363	0.0493472501527802	1.337435850021161	0.03077491521787405	2.0583220597857363	0.0493472501527802	2.0583220597857363	0.0493472501527802	1.337435850021161	0.03077491521787405	2.2562808001297583	0.07491012343558112	6.532095667958969	6.513119755180576
50	0.6109579967185549	0.01719026002529762	2.110731378334042	0.04783231116077049	1.3252466959995888	0.04291027643414047	1.2391722781465633	0.028753783970746332	1.2391722781465633	0.028753783970746332	2.110731378334042	0.04783231116077049	2.3185488366085525	0.0674328348883637	6.664250206932681	6.64534360639114
51	0.6688846327254189	0.024927684104280663	1.8722746298783972	0.05553369593827183	1.0292860864173925	0.03661362154159876	1.2032803967288122	0.027022350715851635	2.148374829265245	0.06240763837108345	1.2032803967288122	0.027022350715851635	2.346791683756209	0.07112747670988075	6.798232928164037	6.779062034470152
52	1.842669518049259	0.047361009201298446	0.8157438346910886	0.01930483753674255	1.331709008947343	0.029883599081488774	2.1110266083979305	0.05956407975016413	1.331709008947343	0.029883599081488774	0.8157438346910886	0.01930483753674255	2.3777326002769144	0.0700306999520638	6.932677748115341	6.913492884432244
53	1.7345341578817985	0.042783300803477524	0.8466702957595061	0.02248859974088184	1.5257219189643387	0.07292200214403827	0.505735434193169	0.01904498581778121	1.7345341578817985	0.042783300803477524	0.8466702957595061	0.02248859974088184	2.3787334239633564	0.07338633364976645	7.067108131052484	7.047914319882833
54	1.7973618783138807	0.049129023690012735	1.0230454994747362	0.028099002932541525	1.4110268814508706	0.03856613033312646	0.5112977854712595	0.012214114232021107	1.7973618783138807	0.049129023690012735	0.5112977854712595	0.012214114232021107	2.3030309895004906	0.0755356617668152	7.20088776052988	7.181702045410246
55	1.7864557699536219	0.045814946114541705	1.1551042121487383	0.03665278785560211	1.3509931087040916	0.05267399367416181	0.7254732761317197	0.025384000791652952	0.3885656548660867	0.02783403538840632	1.7864557699536219	0.045814946114541705	2.338376713453107	0.07711241977995646	7.3337893049551495	7.314894973017359
56	1.6967969147594575	0.041549580789752565	1.2587257547674684	0.035092989471089436	1.4405075513080468	0.04896931004205493	0.7209616434766222	0.025344105671976456	0.532328921873944	0.03979808956421711	1.6967969147594575	0.041549580789752565	2.389246907686222	0.0817316521696107	7.467997098463724	7.448677398680977
57	1.3227232306846552	0.03397421714155774	1.6984545669590003	0.03714114160479175	0.8382893293968195	0.02784903895749533	1.6984545669590003	0.03714114160479175	0.8382893293968195	0.02784903895749533	1.3227232306846552	0.03397421714155774	2.394650392604971	0.06829529606546565	7.600909779269189	7.582124668795194
58	1.322791166499585	0.03718642031721767	1.6107800417478106	0.03985765005597065	0.8039267066168592	0.024915640709450706	1.0428560428022586	0.03507226554672723	1.6107800417478106	0.03985765005597065	1.322791166499585	0.03718642031721767	2.309969530267094	0.06821911085397044	7.734191007872748	7.715095440868583
59	1.237203065962726	0.03620541991666833	1.5665999763234262	0.040006913459818154	0.7235005668070958	0.02508994369279651	1.057808740960838	0.02943752677862659	1.8800707805743433	0.05715202765903851	1.5665999763234262	0.040006913459818154	2.3068296156131747	0.07719594477465215	7.868782672841564	7.84946866057301
60	1.2129477786306366	0.037739038164782204	1.5545646691415436	0.0504772154843076	0.8255672036311046	0.03159819018172449	1.1385271607239138	0.04002549851220176	2.1204493778293836	0.050278447455357186	2.1204493778293836	0.050278447455357186	2.3540622398268436	0.07646584592690803	8.003252934280399	7.984060931317151
61	1.1629620607182367	0.028478057179288266	1.5734824779602172	0.05046122150972618	1.209324963009156	0.0546481370628265	2.103274472715815	0.049507309628301605	2.103274472715815	0.049507309628301605	1.1629620607182367	0.028478057179288266	2.3214913945142044	0.07345357818836526	8.137422109719408	8.118265827490225
62	1.141941954323654	0.030330343674405732	1.6034388940850302	0.05045066460599435	2.0207228315919425	0.05485389076044319	1.141941954323654	0.030330343674405732	2.0207228315919425	0.05485389076044319	1.6034388940850302	0.05045066460599435	2.4597308565304727	0.08669101897343881	8.271596464779133	8.252430634016132
63	0.8955339504802513	0.043179301257872615	1.4172708728438455	0.03938984326161109	1.7943514443031865	0.04206431182992913	1.7943514443031865	0.04206431182992913	0.8955339504802513	0.043179301257872615	1.4172708728438455	0.03938984326161109	2.551349537742025	0.14099041130274212	8.404645601949207	8.385765293456922
64	0.6522620057067059	0.020753704698335464	1.37538983512356	0.09081684233409511	1.6889245412299618	0.11340348546311939	1.6508715948622932	0.058803399836923405	0.6522620057067059	0.020753704698335464	1.6889245412299618	0.11340348546311939	2.355369376343791	0.07898773163517818	8.537955491593424	8.51879294137582
65	0.8610716998864151	0.03583151521445163	1.116972930537874	0.039270774627953836	1.4765218901860846	0.03919432380658091	1.5220068305708483	0.050347919913613426	0.45581766282523706	0.04010807565941416	1.4765218901860846	0.03919432380658091	2.3749974130235643	0.08634562917537247	8.672236008701056	8.653074348912535
66	0.9287730715266433	0.030811743757121184	0.8143944920454476	0.03855978982563386	1.4731960228935368	0.037859891003352096	1.590509155283619	0.04174819868008485	0.5326999260981703	0.02617612777067907	1.4731960228935368	0.037859891003352096	2.395328666861895	0.08075016662327442	8.806596602865365	8.7873392013317
67	0.8454514919712989	0.021563611783982067	1.40268703356975	0.03365217037844049	1.4203760852755654	0.038843058597900784	0.5081792761840155	0.022529013772340154	1.40268703356975	0.03365217037844049	0.8454514919712989	0.021563611783982067	2.488548054729895	0.07765613554958024	8.94005471397144	8.920954529205114
68	0.7863983131880091	0.01945861590480814	1.5489231966818657	0.04255383726280603	1.2823532471274526	0.05297913312029582	0.39536279758521714	0.03572706429333511	0.7863983131880091	0.01945861590480814	1.5489231966818657	0.04255383726280603	2.4848850381822505	0.0835036246615254	9.073374052052976	9.05445214292171
69	1.1785223610978208	0.038260173938642075	1.8141113791576147	0.05417202784345188	1.359859692658854	0.057510608020780736	0.4799845385408956	0.02544017142117501	0.4799845385408956	0.02544017142117501	1.1785223610978208	0.038260173938642075	2.5050154367815534	0.08894999945401866	9.206666859996991	9.18754308043314
70	1.2385795641882857	0.07206344183452677	1.9205739255842085	0.05358997943916105	1.103575594427002	0.026602481695380133	0.13625605390233986	0.003564741344047252	0.5528484282584387	0.029839010965618383	1.103575594427002	0.026602481695380133	2.4199976525293234	0.07501234541784649	9.339823586155925	9.3208523613049
71	1.1497359263328033	0.030584610597147482	2.3850020166128307	0.06730234939655874	1.0864928310657	0.029320719953372782	0.27415396831562505	0.0071146362669638205	0.6902307071186394	0.02013235806761872	1.0864928310657	0.029320719953372782	2.446216941576937	0.08133943255514967	9.47413997511116	9.454809904377186
72	1.2286180287197566	0.03721237763727428	2.3557643965958306	0.06439239025057966	1.0143638726993713	0.029929831805435625	0.5301922998372387	0.08946129626668362	0.8201547441959707	0.030188206949576673	1.0143638726993713	0.029929831805435625	2.5437170154139683	0.08129583080702166	9.607977528027476	9.58888732321779
73	1.5172413004180576	0.03862587246013745	2.2271266892526347	0.09637904406182536	1.1893907649830595	0.062025951341088105	0.6186054860933828	0.040599246006545686	0.9183517954786655	0.03142203131579472	0.6186054860933828	0.040599246006545686	2.563078115929859	0.09000416776976533	9.742052322466916	9.722967127131824
74	1.8890768478029785	0.0675057090676439	2.1579581541661104	0.12466366575907094	1.6563009250079535	0.23442110819023199	0.6771127592312283	0.044920864187035274	1.0980442914717028	0.09883688160810047	0.6771127592312283	0.044920864187035274	2.674041068797823	0.10336821241929187	9.875771521442617	9.856715953059586
75	2.0842549063873417	0.08704464843316398	1.8999422028256967	0.09364296402577155	0.8994121349005685	0.1920125321151148	1.1806975384046772	0.06790235860892317	0.952919888849177	0.09183598023828718	1.8999422028256967	0.09364296402577155	2.6599334796868392	0.09851317874665631	10.008774326866035	9.9897587842691
76	2.2391472426987034	0.08947857312144834	1.8845467869882475	0.06998400163489195	1.3826191202002034	0.08416793488321031	0.9837243832637644	0.05283833239020605	1.8845467869882475	0.06998400163489195	0.9837243832637644	0.05283833239020605	2.690011758879065	0.10603607282318556	10.143094766739448	10.123937293198631
77	2.0431305495786525	0.08139338733426589	1.7043281164737194	0.0519158038385798	1.2605466659288311	0.05509644632581038	0.8467070323975184	0.041140476741835914	0.8467070323975184	0.041140476741835914	1.7043281164737194	0.0519158038385798	2.70314449600929	0.10426950367606715	10.277413069420954	10.258084940631857
78	1.8359316846205218	0.06723834703750357	1.490072039317002	0.04069024758228505	1.1572050246286738	0.040956125414727415	0.613884148328713	0.03278345757818093	0.613884148328713	0.03278345757818093	1.490072039317002	0.04069024758228505	2.665898019279655	0.09325409237075617	10.411358459398931	10.392354103435137
79	2.0290261865966834	0.06384791638555813	1.6460494449909828	0.04336868549289549	1.2758253731282705	0.062413095351634126	0.5025853008781592	0.0260430101384148	0.5025853008781592	0.0260430101384148	1.6460494449909828	0.04336868549289549	2.6760861011128045	0.09056260261698076	10.544881905591609	10.52591189352637
80	1.912061538180912	0.07114374971706038	1.476972746863544	0.05959533678932212	0.7861603258449593	0.03735920887568227	0.5036985905052552	0.05097261189600464	2.324645808834795	0.0714343783153498	0.5036985905052552	0.05097261189600464	2.72437308864783	0.09478587991958567	10.678079762919586	10.658960413165577
81	1.960808976650348	0.06010113068984461	1.828510630755473	0.08103516495090109	0.46984824960255095	0.034684376861762914	0.13241417171565906	0.0042406523838564554	2.673101869023755	0.11984344623730397	0.13241417171565906	0.0042406523838564554	2.770478871073271	0.08975212271272161	10.811347671503672	10.79238495885226
82	2.127392321683448	0.11182207284326773	0.2463134001033924	0.009768976371746771	1.0536156122922888	0.47020257784590225	2.507072276075906	0.0907301208317095	0.2463134001033924	0.009768976371746771	2.507072276075906	0.0907301208317095	2.8903516616170055	0.10062445888970711	10.944145710864662	10.925017705342716
83	2.5666343197221195	0.1699623857872784	0.19405895957157637	0.005487297828777566	1.5851837286793058	0.7321960762699347	2.938825080542042	0.1340739178533215	2.938825080542042	0.1340739178533215	1.5851837286793058	0.7321960762699347	3.2006247134400065	0.14148683274707669	11.077196175843282	11.058139677229146
84	2.826516075760913	0.17545773138892956	0.3614324197185471	0.030513454822136302	1.597502385244836	0.6530791724087385	2.970558829687505	0.1512883239782995	0.3614324197185471	0.030513454822136302	2.970558829687505	0.1512883239782995	3.0970426133923783	0.1314647006873399	11.210965918598257	11.191927468590613
