# Supplementary material for: Mechanisms of chromosome biorientation and bipolar spindle assembly analyzed by computational modeling
Source: eLife. 2020 Feb 13;9:e48787. doi: 10.7554/eLife.48787 (PMC7311174; doi:10.7554/eLife.48787)
Supplement: Source code 1. — Requires C++ compiler, and GSL, GLEW, python2, python3, libyaml, FFTW, GLFW, xQuartz, freeGLUT, libpng, ffmpeg, pkg-config, and png++ libraries. Python libraries should include matplotlib, numpy, opencv-python, panda3d, pandas, PyYAML, and scipy for analysis framework. Used for all simulations except Figure 2—figure supplement 1, panel D: Soft nuclear envelope. Untar and unzip SourceCodeFile1.tar.gz, then use the accompanying Makefile and MakefileIncmk to compile on your system. [file elife-48787-code1.tar.gz › analysis/Data/WT/Pandas/track_010-2_pandas.csv]

	kc0_dist	kc0_err	kc1_dist	kc1_err	kc2_dist	kc2_err	kc3_dist	kc3_err	kc4_dist	kc4_err	kc5_dist	kc5_err	length	length_error	time_kc	time_length
0	0.5635044735863951	0.013882475529559504	0.5635044735863951	0.013882475529559504	0.5635044735863951	0.013882475529559504	0.5635044735863951	0.013882475529559504	0.5635044735863951	0.013882475529559504	0.5635044735863951	0.013882475529559504	1.1568208025482565	0.03808101484464551	0.019280136540199482	0.0
1	0.463973023248902	0.013079568035683845	0.463973023248902	0.013079568035683845	0.463973023248902	0.013079568035683845	0.463973023248902	0.013079568035683845	0.463973023248902	0.013079568035683845	0.463973023248902	0.013079568035683845	1.1556499915632474	0.04205315746714341	0.14628486881202882	0.12822120568636539
2	0.14353507589245346	0.006562449350514591	0.5332322180544254	0.01955675450795146	0.14353507589245346	0.006562449350514591	0.14353507589245346	0.006562449350514591	0.14353507589245346	0.006562449350514591	0.5332322180544254	0.01955675450795146	1.0087123817344381	0.038222930075888555	0.27232374855981956	0.2543819573323597
3	0.23762857025877476	0.008476742662622355	0.64068380250577	0.026533128277510275	0.23762857025877476	0.008476742662622355	0.23762857025877476	0.008476742662622355	0.23762857025877476	0.008476742662622355	0.64068380250577	0.026533128277510275	1.103030202735663	0.04273582053121571	0.3981141267818132	0.3801627252097817
4	0.3577676743315729	0.01551360015774195	0.3577676743315729	0.01551360015774195	0.3577676743315729	0.01551360015774195	0.3577676743315729	0.01551360015774195	0.3577676743315729	0.01551360015774195	0.3577676743315729	0.01551360015774195	1.2273151366558213	0.04482456352421249	0.5231639569548091	0.5053105093569761
5	0.4942302275683744	0.013071460504943046	0.4942302275683744	0.013071460504943046	0.4942302275683744	0.013071460504943046	0.4942302275683744	0.013071460504943046	0.4942302275683744	0.013071460504943046	0.4942302275683744	0.013071460504943046	1.3134409170753822	0.04508973929587345	0.6479559795202199	0.6300745216871257
6	0.6080493963099664	0.020706101698718907	0.6080493963099664	0.020706101698718907	0.6080493963099664	0.020706101698718907	0.6080493963099664	0.020706101698718907	0.6080493963099664	0.020706101698718907	0.6080493963099664	0.020706101698718907	1.2748508246622257	0.04675900208689667	0.7723044736818144	0.7546499283544498
7	0.528581403675364	0.03262112348876847	0.7762263106430448	0.03009136383822655	0.7762263106430448	0.03009136383822655	0.7762263106430448	0.03009136383822655	0.7762263106430448	0.03009136383822655	0.528581403675364	0.03262112348876847	1.3941711757818218	0.04859125395972845	0.8971459064161628	0.8792635413534361
8	0.34555194456352195	0.029857683020829476	0.7651801302209565	0.02253906519961178	0.687448639964261	0.025442193915171378	0.7651801302209565	0.02253906519961178	0.34555194456352195	0.029857683020829476	0.687448639964261	0.025442193915171378	1.4901497045955105	0.05012913749869957	1.0230639564662773	1.0050132003652197
9	0.7849459595055046	0.02155287050203501	0.5320267920710006	0.02212383115977266	0.7849459595055046	0.02155287050203501	0.7849459595055046	0.02155287050203501	0.7849459595055046	0.02155287050203501	0.5320267920710006	0.02212383115977266	1.5769967865101278	0.05369424688329315	1.1483743657660803	1.1304863719452614
10	0.9963735065238287	0.030473769352926554	0.47444138020272475	0.016978533667325428	0.7576092809005396	0.02656285793375481	0.9963735065238287	0.030473769352926554	0.47444138020272475	0.016978533667325428	0.7576092809005396	0.02656285793375481	1.5783284626058522	0.054173499354727234	1.2734043179802508	1.2555684332606072
11	1.3011216747269996	0.03895678508512598	0.3224516830387558	0.011405653182761455	0.7427186138625935	0.021276953540106964	0.7427186138625935	0.021276953540106964	0.3224516830387558	0.011405653182761455	1.3011216747269996	0.03895678508512598	1.6338250762149416	0.0559440036825076	1.398942914414184	1.3810343879860292
12	1.3525015852733784	0.0341593962987583	0.41608441874382923	0.010369788049814118	0.7869572159031035	0.020729029912410105	0.7869572159031035	0.020729029912410105	0.41608441874382923	0.010369788049814118	1.3525015852733784	0.0341593962987583	1.5851685734872722	0.047083599450586676	1.5249975552280435	1.5069768215120414
13	0.4315537346599182	0.011940367479166632	0.8142930478014729	0.02323238678353501	0.8142930478014729	0.02323238678353501	0.8142930478014729	0.02323238678353501	0.8142930478014729	0.02323238678353501	0.4315537346599182	0.011940367479166632	1.6371246591058164	0.05287665199587897	1.6510179219909944	1.6330055134753252
14	0.5254971202521933	0.014469607751124743	1.0974004456534074	0.027902553538998037	1.0974004456534074	0.027902553538998037	1.0974004456534074	0.027902553538998037	1.0974004456534074	0.027902553538998037	0.5254971202521933	0.014469607751124743	1.651479640606514	0.0550691145144083	1.7766002356982882	1.7586030249956421
15	0.622109111759658	0.017752161056599044	0.9430627062259953	0.029206771444268424	1.3885641397222246	0.03665212219864378	1.3885641397222246	0.03665212219864378	0.9430627062259953	0.029206771444268424	0.622109111759658	0.017752161056599044	1.6385253397675412	0.05492305338214875	1.9020447035231893	1.8841787299738486
16	0.47381626215143213	0.01482766618938466	0.7606427070960926	0.02185124017359474	1.2092895595118223	0.03166556739738308	1.2092895595118223	0.03166556739738308	0.7606427070960926	0.02185124017359474	0.47381626215143213	0.01482766618938466	1.530826555610387	0.048516076206959594	2.0271275257517276	2.0092559448268132
17	0.23272626702357269	0.01952185415267421	0.7019771883241791	0.023687256178836266	1.0575500670866118	0.029086654836166608	1.0575500670866118	0.029086654836166608	0.7019771883241791	0.023687256178836266	0.23272626702357269	0.01952185415267421	1.5106400068160173	0.0509749360819299	2.152560789958179	2.134635859080218
18	0.9217588315215796	0.02590328391584054	0.9217588315215796	0.02590328391584054	0.9217588315215796	0.02590328391584054	0.9217588315215796	0.02590328391584054	0.9217588315215796	0.02590328391584054	0.9217588315215796	0.02590328391584054	1.5439029751348616	0.0526666326963826	2.2781380276291943	2.2601982379121974
19	1.0498165262422294	0.03227031968922995	0.2177778493702412	0.010221186773338822	0.8152832889854472	0.026143471722238968	1.0498165262422294	0.03227031968922995	0.8152832889854472	0.026143471722238968	0.2177778493702412	0.010221186773338822	1.644342844031272	0.056436349357784264	2.4033843877047123	2.3854741255202376
20	1.1016388006274485	0.03126633066065279	0.3213017786309773	0.019390413159147295	0.8574449207693414	0.029785941510196152	0.8574449207693414	0.029785941510196152	1.1016388006274485	0.03126633066065279	0.3213017786309773	0.019390413159147295	1.7263096329244472	0.059921307156005396	2.529097925017091	2.511111399894128
21	1.0949933742168132	0.030601219987248487	0.4621265545090037	0.017994919879670328	0.8431467346016831	0.0226209586652296	0.8431467346016831	0.0226209586652296	1.0949933742168132	0.030601219987248487	0.4621265545090037	0.017994919879670328	1.7615053217291872	0.055902356098705815	2.6555938185715693	2.637551049362784
22	0.9785285328466702	0.024439627553485426	0.3102783004066135	0.018062465622688362	0.6541823949628679	0.01569059854348352	0.6541823949628679	0.01569059854348352	0.9785285328466702	0.024439627553485426	0.3102783004066135	0.018062465622688362	1.5954712343566568	0.04398273884040308	2.782050177242824	2.7639741279615047
23	1.0509663027305958	0.0252949165862812	0.34410434192024986	0.01336350686227468	0.714972705220788	0.02178896321485008	1.0509663027305958	0.0252949165862812	0.714972705220788	0.02178896321485008	0.34410434192024986	0.01336350686227468	1.647029739818884	0.044024719347173016	2.907841543879985	2.889866340512397
24	0.9731513752767417	0.021280521068977033	0.38407289146003964	0.014184576523729467	0.9731513752767417	0.021280521068977033	0.9731513752767417	0.021280521068977033	0.9731513752767417	0.021280521068977033	0.38407289146003964	0.014184576523729467	1.7158232132595344	0.05003680770731596	3.033653307060813	3.0157246198306398
25	0.8073505661100454	0.01893699703903822	0.4285535257436688	0.01129515803907689	0.23644656619359003	0.01299183696949585	0.8073505661100454	0.01893699703903822	0.4285535257436688	0.01129515803907689	0.23644656619359003	0.01299183696949585	1.5694524335511855	0.04071562085399299	3.1594345226779845	3.14143893327411
26	0.8213585772639783	0.024787560747507376	0.42985556945924	0.011138052537935563	0.18255916098459807	0.005795991077203895	0.8213585772639783	0.024787560747507376	0.42985556945924	0.011138052537935563	0.18255916098459807	0.005795991077203895	1.635189077801037	0.04147347608763666	3.2839277759708776	3.266252379400035
27	0.9480247260154973	0.02059529059554022	0.5693718253712121	0.015166771770114242	0.15381468057687644	0.0038084334517910407	0.9480247260154973	0.02059529059554022	0.5693718253712121	0.015166771770114242	0.15381468057687644	0.0038084334517910407	1.7835127869081384	0.04480972533510455	3.408558637977019	3.3906776513687644
28	1.0077349499207748	0.026773866073353633	0.6561909729724495	0.016480327282696387	0.25135243530526014	0.009191656963161102	1.3192182383517888	0.032722993751270864	0.6561909729724495	0.016480327282696387	1.0077349499207748	0.026773866073353633	1.867253311018954	0.049440887012081096	3.5335275850255843	3.515722351856269
29	1.1094419548194512	0.03510294424675388	0.8288424581474632	0.020312360008168013	0.3669762331175376	0.009675395502364816	1.5465596594894704	0.03595203233448226	1.5465596594894704	0.03595203233448226	0.8288424581474632	0.020312360008168013	2.0136502665575664	0.05736792880377593	3.6593029215648283	3.641281139439602
30	1.060419394950622	0.023031590564991652	0.4551550420475258	0.01792892560372116	1.581824266251915	0.041734988960758036	1.060419394950622	0.023031590564991652	0.4551550420475258	0.01792892560372116	1.581824266251915	0.041734988960758036	2.0432767949305783	0.059774640076919995	3.7855701228012553	3.7674982139479547
31	1.0012776013751439	0.026323759408579693	0.5930899062417229	0.015156192394072635	1.4018055589430813	0.031521281353429666	1.4018055589430813	0.031521281353429666	0.5930899062417229	0.015156192394072635	1.0012776013751439	0.026323759408579693	2.1022570873628963	0.06190945714939438	3.9111421795739485	3.893236667937063
32	0.9851231063899287	0.026082797465259645	0.6418927973085857	0.015054561453659712	1.4926972074056692	0.03310378618931397	1.4926972074056692	0.03310378618931397	0.6418927973085857	0.015054561453659712	0.9851231063899287	0.026082797465259645	2.097097539923158	0.060996963645180355	4.037435833561248	4.019290645440007
33	1.0377439541373463	0.02741988004214621	0.6092604752562839	0.01809628168928218	1.350329121019775	0.03484641071129389	1.350329121019775	0.03484641071129389	0.6092604752562839	0.01809628168928218	1.0377439541373463	0.02741988004214621	2.0860222995034055	0.06149991186086845	4.163873754716394	4.145919689493728
34	1.3105551863149456	0.03468782563385595	0.661145643057175	0.015615787045615677	1.2359154390048286	0.0287113616747728	1.2359154390048286	0.0287113616747728	0.661145643057175	0.015615787045615677	1.3105551863149456	0.03468782563385595	2.0766936535708065	0.06312570337013286	4.290171564398756	4.272080275205293
35	1.3212490436755029	0.03579702021123507	0.8100995021120994	0.019610312431278348	1.5080925194075576	0.04086843098696165	0.8100995021120994	0.019610312431278348	1.5080925194075576	0.04086843098696165	1.3212490436755029	0.03579702021123507	2.139914974638014	0.06667440924822697	4.415806036450892	4.397902931874442
36	1.303758673375002	0.03232626192292168	0.8458567232049575	0.025725185557485538	1.5664961787062277	0.0420130569321719	0.9157156309907344	0.0226624812926387	0.9157156309907344	0.0226624812926387	1.303758673375002	0.03232626192292168	2.165453445261733	0.06436093169842262	4.541659732549657	4.523636551396913
37	1.2896352728861202	0.0330121278397758	0.7495809704673411	0.021519055663097402	1.5602439846250855	0.051258830382581826	0.8874357956872896	0.021571364763760235	0.8874357956872896	0.021571364763760235	1.2896352728861202	0.0330121278397758	2.163393318518006	0.0636417139121919	4.667350941182522	4.649421670515113
38	1.3872201400294888	0.0429758499284368	1.727587634244417	0.042132056775867816	0.9305275946841758	0.020729544653769888	0.9305275946841758	0.020729544653769888	1.727587634244417	0.042132056775867816	1.3872201400294888	0.0429758499284368	2.2210355709684304	0.06491881187512509	4.793004273886487	4.775032601545206
39	1.0998254628685156	0.025955096565073974	1.7353019562661829	0.039003565284679464	1.0809078223047053	0.030792428038759714	1.7353019562661829	0.039003565284679464	1.0998254628685156	0.025955096565073974	1.0809078223047053	0.030792428038759714	2.2528194549533573	0.06813627779286864	4.918537225047504	4.900672867405486
40	1.0460892480459365	0.028426776283960023	1.6117147202059157	0.04144184280216193	1.945906775865662	0.04723037733028037	1.3248305893893986	0.04524112602545881	1.0460892480459365	0.028426776283960023	1.945906775865662	0.04723037733028037	2.226259472042037	0.06342267659380874	5.044282253502504	5.026252558462402
41	0.9776702276698067	0.024527717864243796	1.604120121823228	0.03965754206932861	1.9017864317604865	0.05086346611416799	1.604120121823228	0.03965754206932861	0.9776702276698067	0.024527717864243796	1.9017864317604865	0.05086346611416799	2.316912441536899	0.07039525073838479	5.169962670515929	5.152015114598664
42	0.9509781090078121	0.026598293422754198	1.5230782955782347	0.04034221862186543	1.9731888182867903	0.05245545911067861	1.9731888182867903	0.05245545911067861	1.5230782955782347	0.04034221862186543	0.9509781090078121	0.026598293422754198	2.3538482134257355	0.07687449743496784	5.29529215142698	5.277412825736249
43	1.0421996534973785	0.033587114022098415	1.4412434439303787	0.04170137327428047	1.7541009654097632	0.04777577464658729	0.7363254648204406	0.026592884818161834	1.7541009654097632	0.04777577464658729	1.4412434439303787	0.04170137327428047	2.349681111083822	0.07709750332564536	5.421496165067335	5.403388581299644
44	1.0773995830641472	0.03009614753893577	1.509211633341693	0.03649022322828722	1.8698769734349425	0.05834952698465387	0.8317997295061409	0.026308619977465645	1.509211633341693	0.03649022322828722	1.0773995830641472	0.03009614753893577	2.3831213004369864	0.07310553114421511	5.548363326157474	5.530235359551713
45	1.235648554518506	0.04191527649662022	1.5327832797552805	0.04028135923731319	1.8669422460292537	0.053534117316645584	0.923817469675366	0.0243332626575054	1.5327832797552805	0.04028135923731319	0.923817469675366	0.0243332626575054	2.391132423626809	0.07620754859127847	5.67484308323242	5.65677148900758
46	1.4983439978767081	0.037913866401687445	1.5552109826599612	0.044386005850913665	2.110467915003204	0.05471390839591736	0.904459111314403	0.021664483312192832	1.4983439978767081	0.037913866401687445	0.904459111314403	0.021664483312192832	2.384867076324641	0.07115663797440372	5.800968798418259	5.782990946816832
47	1.597796505239693	0.044033690711882116	0.9708557382870129	0.028823121222506236	2.281327370060397	0.058395199936884974	0.5629064168957558	0.016536392638782108	1.485806775817366	0.04316136220504246	1.597796505239693	0.044033690711882116	2.394422126091212	0.07225834648293865	5.9274683527350245	5.90932795859232
48	1.6847626727047629	0.04985382559064631	0.6688665212669491	0.020248869293643525	2.2337208404507995	0.05295514277086475	0.2647285556195358	0.025217104145837468	1.4199005779622795	0.03520670691054289	1.4199005779622795	0.03520670691054289	2.4314836063902376	0.06992952649148987	6.054173366560513	6.036102053363036
49	1.6718962923723704	0.0469450289856577	0.4270334272313639	0.010338430737573814	2.1317649578307623	0.04975779820213052	1.308318267545226	0.03337116941177313	1.308318267545226	0.03337116941177313	2.1317649578307623	0.04975779820213052	2.418779354092366	0.06852649323719427	6.180193638102161	6.162290751215
50	1.6020786094073083	0.04676664538133032	0.7132405980923077	0.023347777628541025	2.1221547694018175	0.05155211393942328	1.353602610918807	0.04541343827795822	0.37191988704123363	0.0242423455266306	1.0319690681730893	0.04004416569609686	2.3820178409026203	0.07036465007006015	6.30651323059604	6.288393751752728
51	1.336628849992145	0.04003714751028178	2.109514253510974	0.05705842236729973	1.5241639647111092	0.03925178040547222	0.5746477834158619	0.05249217740608262	0.9562024171058328	0.03870443132513121	1.5241639647111092	0.03925178040547222	2.4653885302990095	0.0737218810638427	6.433309477823455	6.41519939316274
52	1.0562756315281863	0.031306560426410175	1.7832638337910685	0.05249829294639412	1.659342006807421	0.04481969795992077	0.5148351075116729	0.021225314912203124	1.659342006807421	0.04481969795992077	1.0562756315281863	0.031306560426410175	2.401549486391425	0.07285498131557759	6.559928666780183	6.541823692488995
53	1.1058469864183842	0.031264505437441165	2.015889283562998	0.04747095563453508	1.626638263412536	0.04050837358362798	0.673874592941144	0.017287696541847725	2.015889283562998	0.04747095563453508	1.626638263412536	0.04050837358362798	2.343312932055411	0.06780669770247354	6.6860490860246875	6.668049213342303
54	1.1266389657513487	0.031881633706836034	2.1286154415225664	0.05281824405796681	1.6052721700427943	0.03946588768210238	0.7112047993245466	0.02305358480161604	1.6052721700427943	0.03946588768210238	2.1286154415225664	0.05281824405796681	2.3992174232877272	0.07330667171646012	6.8121769235903	6.794140050421066
55	2.03464243983443	0.049769816968704673	1.6421905217159114	0.04472246932325208	0.898573341486262	0.022741944623058268	2.03464243983443	0.049769816968704673	0.898573341486262	0.022741944623058268	1.6421905217159114	0.04472246932325208	2.466336000464719	0.07927690333302594	6.937789044501168	6.9199267020635835
56	2.0664904902612635	0.05764189007708765	1.907954594135086	0.061200405034836154	0.9030825504893893	0.027055251638992833	1.296198361075703	0.04299930855735556	4.1977285003152005	0.14641362510042955	2.0664904902612635	0.05764189007708765	2.4919641095903042	0.0794216019808858	7.063248332986077	7.045291286573244
57	2.066748681449851	0.05168123335055678	1.9227661120036257	0.05248930797555645	0.9776568437924493	0.025948318570605963	2.066748681449851	0.05168123335055678	1.9227661120036257	0.05248930797555645	0.9776568437924493	0.025948318570605963	2.4057771568314594	0.07861113990062661	7.189401714401785	7.171329416081225
58	1.9684409135025636	0.04393659587519686	1.5603769990153367	0.04027219370304167	0.661297651490184	0.016654912961793118	1.0371475496292228	0.032733058536372504	1.9684409135025636	0.04393659587519686	0.661297651490184	0.016654912961793118	2.2706093412333725	0.06777638813789896	7.315813951926738	7.297818946677939
59	1.7979017893803817	0.056674418116463274	0.8695873757694106	0.028633316245862142	1.1509450185943975	0.0428479199953281	2.136150014161205	0.05919584222693093	2.136150014161205	0.05919584222693093	1.7979017893803817	0.056674418116463274	2.5042299897301885	0.08157212311122064	7.442267407091276	7.424169807287922
60	1.7702856431335223	0.054054940475872025	0.7323365080229584	0.0195190116405809	1.1803082350152987	0.03881570634052503	2.3579941911312305	0.07210611728127263	2.1132989931461257	0.06318290849513546	0.7323365080229584	0.0195190116405809	2.5488762603715074	0.08178172331554683	7.568125290160409	7.550156966284565
61	0.45638783711721764	0.019228328406594677	2.383773764018105	0.06731696586875573	0.45638783711721764	0.019228328406594677	0.45638783711721764	0.019228328406594677	0.45638783711721764	0.019228328406594677	2.383773764018105	0.06731696586875573	2.643297066340114	0.09051792839305166	7.693776263894505	7.675828744632978
62	0.20513950046721044	0.024882952793250146	2.562938675625224	0.06653573300697933	1.9171940383488473	0.056115548568762524	0.7069281249028224	0.036040482622255184	2.562938675625224	0.06653573300697933	0.20513950046721044	0.024882952793250146	2.687891634566196	0.08829136466902393	7.819862880086274	7.801834724587362
63	0.050309379596506	0.00205684848103918	2.5440172435426724	0.06676731551474896	1.9830636581006016	0.0591625655308219	2.5440172435426724	0.06676731551474896	0.050309379596506	0.00205684848103918	1.9830636581006016	0.0591625655308219	2.7469284030599646	0.08983630980433861	7.946241898706768	7.928160756757589
64	2.54414055323889	0.06881482056150631	2.185130647301922	0.06735786496006685	0.1646667569951909	0.004377765720306836	0.1646667569951909	0.004377765720306836	2.54414055323889	0.06881482056150631	2.185130647301922	0.06735786496006685	2.686628129012264	0.08589169053308555	8.072986411187408	8.054843643728933
65	2.5371743507395665	0.06342468678458012	0.12389425214373322	0.004976276677540639	2.5371743507395665	0.06342468678458012	2.5371743507395665	0.06342468678458012	2.5371743507395665	0.06342468678458012	0.12389425214373322	0.004976276677540639	2.712891807578426	0.08619642867950254	8.199143120154549	8.181211926731542
66	2.5895712494306906	0.06415624444604358	0.15564351039834853	0.006653564467192282	2.5895712494306906	0.06415624444604358	2.5895712494306906	0.06415624444604358	2.5895712494306906	0.06415624444604358	0.15564351039834853	0.006653564467192282	2.7452893691137747	0.08779572918516743	8.324788736505793	8.306851082651715
67	2.6207239812760528	0.0657993160622976	0.23908536124439658	0.04010413452325726	2.6207239812760528	0.0657993160622976	2.6207239812760528	0.0657993160622976	0.23908536124439658	0.04010413452325726	0.23908536124439658	0.04010413452325726	2.7469737145389987	0.08848401823558041	8.451347238705122	8.433178625893435
68	2.6060842216757023	0.06161710387749413	2.6060842216757023	0.06161710387749413	2.6060842216757023	0.06161710387749413	2.6060842216757023	0.06161710387749413	2.6060842216757023	0.06161710387749413	2.6060842216757023	0.06161710387749413	2.7630820752466603	0.08504964858834818	8.577481689200745	8.5595443232928
