# Supplementary material for: Mechanisms of chromosome biorientation and bipolar spindle assembly analyzed by computational modeling
Source: eLife. 2020 Feb 13;9:e48787. doi: 10.7554/eLife.48787 (PMC7311174; doi:10.7554/eLife.48787)
Supplement: Source code 1. — Requires C++ compiler, and GSL, GLEW, python2, python3, libyaml, FFTW, GLFW, xQuartz, freeGLUT, libpng, ffmpeg, pkg-config, and png++ libraries. Python libraries should include matplotlib, numpy, opencv-python, panda3d, pandas, PyYAML, and scipy for analysis framework. Used for all simulations except Figure 2—figure supplement 1, panel D: Soft nuclear envelope. Untar and unzip SourceCodeFile1.tar.gz, then use the accompanying Makefile and MakefileIncmk to compile on your system. [file elife-48787-code1.tar.gz › analysis/Data/WT/Pandas/track_003-2_pandas.csv]

	kc0_dist	kc0_err	kc1_dist	kc1_err	kc2_dist	kc2_err	kc3_dist	kc3_err	kc4_dist	kc4_err	kc5_dist	kc5_err	length	length_error	time_kc	time_length
0	1.9454039716845581	0.17099896233223896	0.30691250456347435	0.08432806042774832	1.9454039716845581	0.17099896233223896	1.9454039716845581	0.17099896233223896	0.30691250456347435	0.08432806042774832	0.30691250456347435	0.08432806042774832	2.737162442823989	0.247772671813224	0.01985313758189302	0.0
1	2.462976525137822	0.3237467953849871	0.3852282943032157	0.06388975087179515	2.462976525137822	0.3237467953849871	2.462976525137822	0.3237467953849871	0.3852282943032157	0.06388975087179515	0.3852282943032157	0.06388975087179515	3.037414317714285	0.4520656259081172	0.1512736008506978	0.1326837660654625
2	2.6318498114087894	0.31330372427319164	0.539038095439716	0.06810364641537513	2.6318498114087894	0.31330372427319164	2.6318498114087894	0.31330372427319164	0.539038095439716	0.06810364641537513	0.539038095439716	0.06810364641537513	3.046302654788909	0.31754833011407424	0.28162060163801184	0.26287868857296803
3	2.6450409605655545	0.3943303464188187	0.6219185800298805	0.08499346076388371	0.6219185800298805	0.08499346076388371	0.6219185800298805	0.08499346076388371	2.6450409605655545	0.3943303464188187	2.6450409605655545	0.3943303464188187	3.0315872950792175	0.3649223417700975	0.41124953408348597	0.39275422304942975
4	3.003640339500475	0.7458302106285468	0.3798412286399623	0.059878100473505974	0.3798412286399623	0.059878100473505974	0.3798412286399623	0.059878100473505974	3.003640339500475	0.7458302106285468	3.003640339500475	0.7458302106285468	2.8386183742328854	0.4511566542918238	0.5408415003655543	0.5223462435056322
5	3.0193116952271146	0.6051256215416974	0.5204420564643548	0.05258558479001316	0.5204420564643548	0.05258558479001316	0.5204420564643548	0.05258558479001316	3.0193116952271146	0.6051256215416974	3.0193116952271146	0.6051256215416974	3.042342779827807	0.3363354036301627	0.6714151268616763	0.6527343283706944
6	3.0234817601633033	0.6027636190822311	0.41912562916463414	0.052941298378015665	3.0234817601633033	0.6027636190822311	3.0234817601633033	0.6027636190822311	0.41912562916463414	0.052941298378015665	0.41912562916463414	0.052941298378015665	3.055861371178364	0.3316917907281569	0.8012389602959887	0.7828016238042752
7	3.046963764590042	0.5107379711328367	0.5306861553513149	0.062058876225749356	3.046963764590042	0.5107379711328367	3.046963764590042	0.5107379711328367	3.046963764590042	0.5107379711328367	0.5306861553513149	0.062058876225749356	3.0784602426512864	0.32168464802015073	0.9313909486063113	0.9126374739962474
8	0.4542363363255175	0.06376637369940884	3.0929831052828662	0.4567410545208195	3.0929831052828662	0.4567410545208195	3.0929831052828662	0.4567410545208195	0.4542363363255175	0.06376637369940884	0.4542363363255175	0.06376637369940884	3.13508569141925	0.3057405604495068	1.061542679635903	1.0429590822926367
9	0.40587421040564087	0.05767038139305988	3.1059501278338595	0.4619646416379187	3.1059501278338595	0.4619646416379187	3.1059501278338595	0.4619646416379187	0.40587421040564087	0.05767038139305988	0.40587421040564087	0.05767038139305988	3.1660661387071514	0.22441338703358193	1.191176440882971	1.1727835356416714
10	0.3823874639998729	0.07397514905567924	3.131816316712493	0.44790253258946633	3.131816316712493	0.44790253258946633	3.131816316712493	0.44790253258946633	0.3823874639998729	0.07397514905567924	0.3823874639998729	0.07397514905567924	3.1764562268793495	0.2440820108606858	1.3215038830965138	1.3027441353417843
11	3.1464192283150125	0.5004654330820529	3.1464192283150125	0.5004654330820529	3.1464192283150125	0.5004654330820529	3.1464192283150125	0.5004654330820529	3.1464192283150125	0.5004654330820529	3.1464192283150125	0.5004654330820529	3.2218167274412712	0.28050519908754273	1.4502564957705724	1.4320032812177292
12	3.1238035336166137	0.4672401207527068	3.1238035336166137	0.4672401207527068	3.1238035336166137	0.4672401207527068	3.1238035336166137	0.4672401207527068	3.1238035336166137	0.4672401207527068	3.1238035336166137	0.4672401207527068	3.1641350355299878	0.21353263265431432	1.5788165293585907	1.560489204674303
13	3.1746577780541307	0.4878967761122931	3.1746577780541307	0.4878967761122931	3.1746577780541307	0.4878967761122931	3.1746577780541307	0.4878967761122931	3.1746577780541307	0.4878967761122931	3.1746577780541307	0.4878967761122931	3.23758705543882	0.2638476650594277	1.708819307811026	1.6902460820849008
