# Supplementary material for: Mechanisms of chromosome biorientation and bipolar spindle assembly analyzed by computational modeling
Source: eLife. 2020 Feb 13;9:e48787. doi: 10.7554/eLife.48787 (PMC7311174; doi:10.7554/eLife.48787)
Supplement: Source code 1. — Requires C++ compiler, and GSL, GLEW, python2, python3, libyaml, FFTW, GLFW, xQuartz, freeGLUT, libpng, ffmpeg, pkg-config, and png++ libraries. Python libraries should include matplotlib, numpy, opencv-python, panda3d, pandas, PyYAML, and scipy for analysis framework. Used for all simulations except Figure 2—figure supplement 1, panel D: Soft nuclear envelope. Untar and unzip SourceCodeFile1.tar.gz, then use the accompanying Makefile and MakefileIncmk to compile on your system. [file elife-48787-code1.tar.gz › analysis/Image_Generation/add_framenumber.py]

#!/usr/bin/env python

import os
import sys
import subprocess
import re
import shlex

if __name__ == "__main__":
    filename_base = sys.argv[1]
    filenames = []
    # Check to see if we have the proper filename
    for fname in os.listdir("."):
        m = re.search(filename_base, fname)
        if m:
            filenames.append(fname)

    #print "files: {}".format(filenames)

    #for filex in filenames:
    #    numbers = re.findall(r"\D(\d{5})\D", " "+filex+" ")
    #    #print "file: {}, number: {}".format(filex, numbers)
    #    newfile = filex + "dodo"
    #    mnum = numbers[0]
    #    callstring = r"convert {} xc:white -font Arial-Regular -pointsize 120 -fill black -gravity South -annotate +0+130 {} -append {}".format(filex, mnum, newfile)
    #    print "callstring: {}".format(callstring)
    for filex in filenames:
        #print "filex: {}".format(filex)
        match = re.split(r"\D(\d{5})\D", filex)
        #print "match: {}".format(match)
        extension = match[2]
        fname = match[0]
        numbers = match[1]
        fnamenew = "{}_{}_{}.png".format(fname, numbers, r"annotated")
        callstring = r"/usr/local/bin/convert {} -fill white -gravity SouthEast -annotate 0 {} -append {}".format(filex, numbers, fnamenew)
        #print "cstr: {}".format(callstring)
        args = shlex.split(callstring)
        #print "args: {}".format(args)
        subprocess.call(args)
