# Supplementary material for: Mechanisms of chromosome biorientation and bipolar spindle assembly analyzed by computational modeling
Source: eLife. 2020 Feb 13;9:e48787. doi: 10.7554/eLife.48787 (PMC7311174; doi:10.7554/eLife.48787)
Supplement: Source code 1. — Requires C++ compiler, and GSL, GLEW, python2, python3, libyaml, FFTW, GLFW, xQuartz, freeGLUT, libpng, ffmpeg, pkg-config, and png++ libraries. Python libraries should include matplotlib, numpy, opencv-python, panda3d, pandas, PyYAML, and scipy for analysis framework. Used for all simulations except Figure 2—figure supplement 1, panel D: Soft nuclear envelope. Untar and unzip SourceCodeFile1.tar.gz, then use the accompanying Makefile and MakefileIncmk to compile on your system. [file elife-48787-code1.tar.gz › analysis/Image_Generation/custom_4_fluorescent.sh]

# Generate a 4x1 even spaced images of the chromosomes

# Figure out what the new value is that was passed in second (last anaphase B frame...)
# For anaphase A at 657

cp $1/frames/fixed_$2.png .
cp $1/frames/fixed_$3.png .
cp $1/frames/fixed_$4.png .
cp $1/frames/fixed_$5.png .

# Now do the KCs
cp $1/blurdir/kc_gaussian_2dblur_frame$2.png .
cp $1/blurdir/kc_gaussian_2dblur_frame$3.png .
cp $1/blurdir/kc_gaussian_2dblur_frame$4.png .
cp $1/blurdir/kc_gaussian_2dblur_frame$5.png .

# Now the MTs
cp $1/blurdir/mt_gaussian_2dblur_frame$2.png .
cp $1/blurdir/mt_gaussian_2dblur_frame$3.png .
cp $1/blurdir/mt_gaussian_2dblur_frame$4.png .
cp $1/blurdir/mt_gaussian_2dblur_frame$5.png .

# Now the merge
cp $1/blurdir/merge_gaussian_2dblur_frame$2.png .
cp $1/blurdir/merge_gaussian_2dblur_frame$3.png .
cp $1/blurdir/merge_gaussian_2dblur_frame$4.png .
cp $1/blurdir/merge_gaussian_2dblur_frame$5.png .

# Run the mogrify command to resize them all
mogrify -gravity center -crop 1100x1310+0+0 fixed*.png

# Do ti again for the 800x800 on the merge files
mogrify -gravity center -crop 550x655+0+0 merge*.png
mogrify -gravity center -crop 550x655+0+0 kc_gaussian*.png
mogrify -gravity center -crop 550x655+0+0 mt_gaussian*.png
