# Supplementary material for: Mechanisms of chromosome biorientation and bipolar spindle assembly analyzed by computational modeling
Source: eLife. 2020 Feb 13;9:e48787. doi: 10.7554/eLife.48787 (PMC7311174; doi:10.7554/eLife.48787)
Supplement: Source code 1. — Requires C++ compiler, and GSL, GLEW, python2, python3, libyaml, FFTW, GLFW, xQuartz, freeGLUT, libpng, ffmpeg, pkg-config, and png++ libraries. Python libraries should include matplotlib, numpy, opencv-python, panda3d, pandas, PyYAML, and scipy for analysis framework. Used for all simulations except Figure 2—figure supplement 1, panel D: Soft nuclear envelope. Untar and unzip SourceCodeFile1.tar.gz, then use the accompanying Makefile and MakefileIncmk to compile on your system. [file elife-48787-code1.tar.gz › analysis/Image_Generation/early_4.sh]

# Generate a 4x1 even spaced images of the chromosomes on the early spindle
cp $1/planar_00002.png .
cp $1/chromosome0_00002.png .
cp $1/chromosome1_00002.png .
cp $1/chromosome2_00002.png .

cp $1/planar_00050.png .
cp $1/chromosome0_00050.png .
cp $1/chromosome1_00050.png .
cp $1/chromosome2_00050.png .

cp $1/planar_00100.png .
cp $1/chromosome0_00100.png .
cp $1/chromosome1_00100.png .
cp $1/chromosome2_00100.png .

cp $1/planar_00150.png .
cp $1/chromosome0_00150.png .
cp $1/chromosome1_00150.png .
cp $1/chromosome2_00150.png .

# Run the mogrify command to resize them all
mogrify -gravity center -crop 1100x1310+0+0 *.png

# Run composite script on each
/Users/cedelmaier/Projects/Biophysics/newagebob/analysis/Image_Generation/compose_frame_chromosomes.sh 00002
/Users/cedelmaier/Projects/Biophysics/newagebob/analysis/Image_Generation/compose_frame_chromosomes.sh 00050
/Users/cedelmaier/Projects/Biophysics/newagebob/analysis/Image_Generation/compose_frame_chromosomes.sh 00100
/Users/cedelmaier/Projects/Biophysics/newagebob/analysis/Image_Generation/compose_frame_chromosomes.sh 00150

# Append everything together
montage composite*.png -tile 4x1 -geometry '1x1+14+14<' chromosome_montage_early.png
