# Supplementary material for: Mechanisms of chromosome biorientation and bipolar spindle assembly analyzed by computational modeling
Source: eLife. 2020 Feb 13;9:e48787. doi: 10.7554/eLife.48787 (PMC7311174; doi:10.7554/eLife.48787)
Supplement: Source code 1. — Requires C++ compiler, and GSL, GLEW, python2, python3, libyaml, FFTW, GLFW, xQuartz, freeGLUT, libpng, ffmpeg, pkg-config, and png++ libraries. Python libraries should include matplotlib, numpy, opencv-python, panda3d, pandas, PyYAML, and scipy for analysis framework. Used for all simulations except Figure 2—figure supplement 1, panel D: Soft nuclear envelope. Untar and unzip SourceCodeFile1.tar.gz, then use the accompanying Makefile and MakefileIncmk to compile on your system. [file elife-48787-code1.tar.gz › analysis/Image_Generation/loop_movies.sh]

#!/bin/bash

basedir=/Volumes/BioData2/data/production/20200102/ase1_delete_refined/simulations/cutN174_apfcut1.0_pklN920_apfpkl1.0_pklNxc0.06025649/

for dir in "$basedir"/s*;
do
  echo "$dir"
  cd "$dir"
  echo $PWD 

  # Run the movie generation script
  echo $(basename $PWD)
  curmov="$(basename $PWD).mov"
  echo "$curmov"

  /Users/cedelmaier/Projects/Biophysics/newagebob/analysis/Image_Generation/movie_full_seed.sh "$curmov"
done
