# Supplementary material for: Mechanisms of chromosome biorientation and bipolar spindle assembly analyzed by computational modeling
Source: eLife. 2020 Feb 13;9:e48787. doi: 10.7554/eLife.48787 (PMC7311174; doi:10.7554/eLife.48787)
Supplement: Source code 1. — Requires C++ compiler, and GSL, GLEW, python2, python3, libyaml, FFTW, GLFW, xQuartz, freeGLUT, libpng, ffmpeg, pkg-config, and png++ libraries. Python libraries should include matplotlib, numpy, opencv-python, panda3d, pandas, PyYAML, and scipy for analysis framework. Used for all simulations except Figure 2—figure supplement 1, panel D: Soft nuclear envelope. Untar and unzip SourceCodeFile1.tar.gz, then use the accompanying Makefile and MakefileIncmk to compile on your system. [file elife-48787-code1.tar.gz › analysis/Image_Generation/mosaic_movie.sh]

# Combinging the 4 into a single movie
ffmpeg \
  -i planar_view.mov -i chromosome0.mov -i chromosome1.mov -i chromosome2.mov \
  -filter_complex " \
    nullsrc=size=1600x1600 [base]; \
    [0:v] setpts=PTS-STARTPTS, scale=1600x1600 [upperleft]; \
    [1:v] setpts=PTS-STARTPTS, scale=500x500 [upperright]; \
    [2:v] setpts=PTS-STARTPTS, scale=500x500 [lowerleft]; \
    [3:v] setpts=PTS-STARTPTS, scale=500x500 [lowerright]; \
    [base][upperleft] overlay=shortest=1 [tmp1]; \
    [tmp1][upperright] overlay=shortest=1 [tmp2]; \
    [tmp2][lowerleft] overlay=shortest=1:x=1100 [tmp3]; \
    [tmp3][lowerright] overlay=shortest=1:y=1100 \
  " \
  -c:v libx264 mosaic.mov
