# Supplementary material for: Mechanisms of chromosome biorientation and bipolar spindle assembly analyzed by computational modeling
Source: eLife. 2020 Feb 13;9:e48787. doi: 10.7554/eLife.48787 (PMC7311174; doi:10.7554/eLife.48787)
Supplement: Source code 1. — Requires C++ compiler, and GSL, GLEW, python2, python3, libyaml, FFTW, GLFW, xQuartz, freeGLUT, libpng, ffmpeg, pkg-config, and png++ libraries. Python libraries should include matplotlib, numpy, opencv-python, panda3d, pandas, PyYAML, and scipy for analysis framework. Used for all simulations except Figure 2—figure supplement 1, panel D: Soft nuclear envelope. Untar and unzip SourceCodeFile1.tar.gz, then use the accompanying Makefile and MakefileIncmk to compile on your system. [file elife-48787-code1.tar.gz › analysis/Image_Generation/movie_full_seed.sh]

#!/bin/bash

SpindleAnalysis -sd -m planar
mv $1 planar_view.mov
#SpindleAnalysis -sd -m fixed
#mv $1 fixed_view.mov
#~/Projects/Biophysics/newagebob/movie_gen.sh

# Do something with the other chromosome views...
SpindleAnalysis -sd -m chromosome0
mv $1 chromosome0.mov
SpindleAnalysis -sd -m chromosome1
mv $1 chromosome1.mov
SpindleAnalysis -sd -m chromosome2
mv $1 chromosome2.mov

~/Projects/Biophysics/newagebob/analysis/Image_Generation/mosaic_movie.sh
