# Supplementary material for: Mechanisms of chromosome biorientation and bipolar spindle assembly analyzed by computational modeling
Source: eLife. 2020 Feb 13;9:e48787. doi: 10.7554/eLife.48787 (PMC7311174; doi:10.7554/eLife.48787)
Supplement: Source code 1. — Requires C++ compiler, and GSL, GLEW, python2, python3, libyaml, FFTW, GLFW, xQuartz, freeGLUT, libpng, ffmpeg, pkg-config, and png++ libraries. Python libraries should include matplotlib, numpy, opencv-python, panda3d, pandas, PyYAML, and scipy for analysis framework. Used for all simulations except Figure 2—figure supplement 1, panel D: Soft nuclear envelope. Untar and unzip SourceCodeFile1.tar.gz, then use the accompanying Makefile and MakefileIncmk to compile on your system. [file elife-48787-code1.tar.gz › analysis/Image_Generation/stack_merge_single.sh]

# compose a frame of the chromosomes and simulatino snapshot
#convert \( chromosome0_00002.png -resize 367x436 \) \( chromosome1_00002.png -resize 367x436 \) -append \( chromosome2_00002.png -resize 367x436 \) -append planar_00002.png +append result.png
file1="mt_gaussian_2dblur_frame$1.png"
file2="kc_gaussian_2dblur_frame$1.png"
file3="merge_gaussian_2dblur_frame$1.png"
outputfile="stacked_$1.png"
# Left side stack of chromosomes
#convert \( $file1 -resize 367x436 -bordercolor black -border 1 \) \( $file2 -resize 367x436 -bordercolor black -border 1 \) -append \( $file3 -resize 367x436 -bordercolor black -border 1 \) -append $file4 +append $outputfile
#convert $file4 \( \( $file1 -resize 367x436 -bordercolor black -border 1 \) \( $file2 -resize 367x436 -bordercolor black -border 1 \) -append \( $file3 -resize 367x436 -bordercolor black -border 1 \) -append \) +append $outputfile
#convert $file1 $file2 $file3 -gravity center -append $outputfile
convert \( $file1 -resize 800x800 \) \( $file2 -resize 800x800 \) \( $file3 -resize 800x800 \) -gravity center -append $outputfile
