# Supplementary material for: Mechanisms of chromosome biorientation and bipolar spindle assembly analyzed by computational modeling
Source: eLife. 2020 Feb 13;9:e48787. doi: 10.7554/eLife.48787 (PMC7311174; doi:10.7554/eLife.48787)
Supplement: Source code 1. — Requires C++ compiler, and GSL, GLEW, python2, python3, libyaml, FFTW, GLFW, xQuartz, freeGLUT, libpng, ffmpeg, pkg-config, and png++ libraries. Python libraries should include matplotlib, numpy, opencv-python, panda3d, pandas, PyYAML, and scipy for analysis framework. Used for all simulations except Figure 2—figure supplement 1, panel D: Soft nuclear envelope. Untar and unzip SourceCodeFile1.tar.gz, then use the accompanying Makefile and MakefileIncmk to compile on your system. [file elife-48787-code1.tar.gz › analysis/Lib/UnitConversionDict.py]

#!/usr/bin/env python
# In case of poor (Sh**y) commenting contact adam.lamson@colorado.edu
# Basic
import sys, os, pdb
import yaml
## Analysis
# import pandas as pd
# import numpy as np
# import matplotlib.pyplot as plt
# import matplotlib as mpl
# from math import *

'''
Name: UnitConversionDict.py
Description: Object that takes in dictionary of parameterts to convert from
             sim units to real units. Used for labeling parameters in graphs
Input: Either yaml file or dictionary of units
'''

#Class definition
class UnitConversionDict(dictionary='', yaml_file='')
    def __init__(self):
        self.ud = {}
        if dictionary:
            self.ud = dictionary
        elif yaml_file:
            self.ud = yaml.load(os.path.abspath(yaml_file))
        else:
            print "No dictionary or yaml_file given to UnitConversionDict
                    class"

    def __getitem__(self, k):
        if k in self.ud:
            return self.ud[k]
        else:
            return ('',1.0, float)
        

##########################################
if __name__ == "__main__":
    print "UnitConversionDict not implemented for executable use."
