# Supplementary material for: Mechanisms of chromosome biorientation and bipolar spindle assembly analyzed by computational modeling
Source: eLife. 2020 Feb 13;9:e48787. doi: 10.7554/eLife.48787 (PMC7311174; doi:10.7554/eLife.48787)
Supplement: Source code 1. — Requires C++ compiler, and GSL, GLEW, python2, python3, libyaml, FFTW, GLFW, xQuartz, freeGLUT, libpng, ffmpeg, pkg-config, and png++ libraries. Python libraries should include matplotlib, numpy, opencv-python, panda3d, pandas, PyYAML, and scipy for analysis framework. Used for all simulations except Figure 2—figure supplement 1, panel D: Soft nuclear envelope. Untar and unzip SourceCodeFile1.tar.gz, then use the accompanying Makefile and MakefileIncmk to compile on your system. [file elife-48787-code1.tar.gz › analysis/Lib/base_funcs.py]

#!/usr/bin/env python
# In case of poor (Sh***y) commenting contact adam.lamson@colorado.edu
# Basic
import sys, os, pdb
## Analysis
# import pandas as pd
# import numpy as np
# import matplotlib.pyplot as plt
# import matplotlib as mpl
# from math import *

'''
Name: base_funcs.py
Description: Library that holds general functions and classes used with
             used with analysis base classes
'''

##Class definition
class VirtualMethodError(Exception):
    """ Error when the method you are trying to use has not been defined in
        the inherited class.
    """
    def __init__(self, method, className):
        err_str = "Must right {} method in derived class {}.".format(
                method, className.__name__)
        Exception.__init__(self, err_str)

def create_datadir(path, datadir_name = 'data'):
    """ Create a directory to put graphs and run/simulation data files
    Inputs:  path         = path to directory where data directory will live
             datadir_name = name of the data directory that will be created
    Outputs: data_path    = absolute path to data directory
    """
    try: abs_path = os.path.abspath(path)
    except:
        print " ## Could not find the absolute path of {} directory.".format(path)
        raise

    data_path = os.path.join(path, datadir_name)

    # Try to make a data directory but if one exists just skip it
    try: os.mkdir(data_path)
    except OSError as error:
        print "WARNING: Data directory {} already exists. Continuing on.".format(data_path)

    return data_path

# Define a moving average
import numpy as np
def moving_average(a, n=2):
    """ Define moving average
    Inputs:  a = array of values to be averaged over
             n = number of data points to average over
    Outputs: array of values created by the moving average
    """
    ret = np.cumsum(a, dtype=float)
    ret[n:] = ret[n:] - ret[:-n]
    return np.divide(ret[n-1:],n)

##########################################
if __name__ == "__main__":
    print "Not implemented yet"
