# Supplementary material for: Mechanisms of chromosome biorientation and bipolar spindle assembly analyzed by computational modeling
Source: eLife. 2020 Feb 13;9:e48787. doi: 10.7554/eLife.48787 (PMC7311174; doi:10.7554/eLife.48787)
Supplement: Source code 1. — Requires C++ compiler, and GSL, GLEW, python2, python3, libyaml, FFTW, GLFW, xQuartz, freeGLUT, libpng, ffmpeg, pkg-config, and png++ libraries. Python libraries should include matplotlib, numpy, opencv-python, panda3d, pandas, PyYAML, and scipy for analysis framework. Used for all simulations except Figure 2—figure supplement 1, panel D: Soft nuclear envelope. Untar and unzip SourceCodeFile1.tar.gz, then use the accompanying Makefile and MakefileIncmk to compile on your system. [file elife-48787-code1.tar.gz › analysis/Lib/graph_lib.py]

#!/usr/bin/env python
# In case of poor (Sh***y) commenting contact adam.lamson@colorado.edu
# Basic
import sys, os, pdb
## Analysis
import pandas as pd
import numpy as np
import matplotlib.pyplot as plt
import matplotlib as mpl
from mpl_toolkits.axes_grid1 import make_axes_locatable
import itertools
from math import *

'''
Name: graph_lib.py
Description: Library of commonly used helper functions for graphing
'''

def make_color_bar(ax, label = r'Number of Seeds',
                 cmap=mpl.cm.rainbow, v_min=0, v_max=1):
    divider = make_axes_locatable(ax)
    cax = divider.append_axes('right', size='5%', pad=0.1)
    cb = mpl.colorbar.ColorbarBase(cax, cmap=cmap,
            norm = mpl.colors.Normalize(vmin=v_min, vmax=v_max))
    cb.set_label(label)

def legend_outside(ax, loc='center left', anchor=(1.0, .5), set_ax_pos=True):
    # mpl.rcParams.update({'figure.autolayout':True})
    if set_ax_pos: ax.set_position([0.1, 0.1, 0.7, 0.8])
    ax.legend(loc=loc, bbox_to_anchor=anchor)


##########################################
if __name__ == "__main__":
    print "Not implemented yet"
