# Supplementary material for: Mechanisms of chromosome biorientation and bipolar spindle assembly analyzed by computational modeling
Source: eLife. 2020 Feb 13;9:e48787. doi: 10.7554/eLife.48787 (PMC7311174; doi:10.7554/eLife.48787)
Supplement: Source code 1. — Requires C++ compiler, and GSL, GLEW, python2, python3, libyaml, FFTW, GLFW, xQuartz, freeGLUT, libpng, ffmpeg, pkg-config, and png++ libraries. Python libraries should include matplotlib, numpy, opencv-python, panda3d, pandas, PyYAML, and scipy for analysis framework. Used for all simulations except Figure 2—figure supplement 1, panel D: Soft nuclear envelope. Untar and unzip SourceCodeFile1.tar.gz, then use the accompanying Makefile and MakefileIncmk to compile on your system. [file elife-48787-code1.tar.gz › analysis/Lib/path_funcs.py]

import os
import re

def Get_params_from_path(path_name):
    param_list = path_name.split("_")
    params = {}

    for param in param_list:
        m = re.match("([a-zA-Z]+)(.*)", param )
        params[m.group(1)] = [float(p) for p in m.group(2).split(',')]

    return params
    
# Create a list that contains the parameter directories names
def Get_dir_names(dir_path):
    dir_names = next(os.walk(dir_path))[1] 
    return dir_names

# def MakeSimTitle(sim):
    # name = sim.split('/')[-1]
    # param = re.findall("[a-zA-Z]+", name)
    # p_value = re.findall("\d*\.?\d+", name)
    # label = r''
    # slabel = r'{} $=$ {}, '
    # for p, v in zip(param, p_value):
        # if p == 'fr' or p == 'fc':
            # label += slabel.format(p, str(float(v)*1685.39)+r'(min$^{-1}$)')
        # else:
            # label += name

    # return label
