# Supplementary material for: Mechanisms of chromosome biorientation and bipolar spindle assembly analyzed by computational modeling
Source: eLife. 2020 Feb 13;9:e48787. doi: 10.7554/eLife.48787 (PMC7311174; doi:10.7554/eLife.48787)
Supplement: Source code 1. — Requires C++ compiler, and GSL, GLEW, python2, python3, libyaml, FFTW, GLFW, xQuartz, freeGLUT, libpng, ffmpeg, pkg-config, and png++ libraries. Python libraries should include matplotlib, numpy, opencv-python, panda3d, pandas, PyYAML, and scipy for analysis framework. Used for all simulations except Figure 2—figure supplement 1, panel D: Soft nuclear envelope. Untar and unzip SourceCodeFile1.tar.gz, then use the accompanying Makefile and MakefileIncmk to compile on your system. [file elife-48787-code1.tar.gz › analysis/Lib/stylelib/ase1_styles.py]

#!/usr/bin/env python
# In case of poor (Sh***y) commenting contact adam.lamson@colorado.edu
# Basic
import sys, os, pdb
## Analysis
# import pandas as pd
# import numpy as np
# import matplotlib.pyplot as plt
# import matplotlib as mpl
# from math import *

'''
Name: ase1_styles
Description: Dictionaries of different styles that you can use
Input:
Output:
'''

ase1_runs_stl = {
    "axes.titlesize" : 18,
    "axes.labelsize": 16,
    "lines.linewidth" : 3,
    "lines.markersize" : 10,
    "xtick.labelsize" : 15,
    "ytick.labelsize" : 15,
    "font.size" : 15
    }

ase1_sims_stl = {
    "axes.titlesize" : 25,
    "axes.labelsize": 25,
    "lines.linewidth" : 2,
    "lines.markersize" : 10,
    "xtick.labelsize" : 25,
    "ytick.labelsize" : 25,
    "font.size" : 25
    }

ase1_xl_spindle_stl = {
    "axes.titlesize" : 22,
    "axes.labelsize": 22,
    "lines.linewidth" : 2,
    "lines.markersize" : 10,
    "xtick.labelsize" : 18,
    "ytick.labelsize" : 18,
    "font.size" : 18
    }

# I realize that this isn't ase1, but I need something now and I'm sick of this shit
cp_spindle_stl = {
    "axes.titlesize" : 8,
    "axes.titlesize" : 8,
    "axes.labelsize": 8,
    "lines.linewidth" : 3,
    "lines.markersize" : 4,
    "xtick.labelsize" : 8,
    "ytick.labelsize" : 8,
    "font.size" : 8,
    "font.serif" : "Arial",
    "font.sans-serif" : "Arial"
    }


##Class definition
# class class_name(object):
    # def __init__(self):
        # print "Not implemented yet"

##########################################
if __name__ == "__main__":
    print "Not implemented yet"
