# Supplementary material for: Mechanisms of chromosome biorientation and bipolar spindle assembly analyzed by computational modeling
Source: eLife. 2020 Feb 13;9:e48787. doi: 10.7554/eLife.48787 (PMC7311174; doi:10.7554/eLife.48787)
Supplement: Source code 1. — Requires C++ compiler, and GSL, GLEW, python2, python3, libyaml, FFTW, GLFW, xQuartz, freeGLUT, libpng, ffmpeg, pkg-config, and png++ libraries. Python libraries should include matplotlib, numpy, opencv-python, panda3d, pandas, PyYAML, and scipy for analysis framework. Used for all simulations except Figure 2—figure supplement 1, panel D: Soft nuclear envelope. Untar and unzip SourceCodeFile1.tar.gz, then use the accompanying Makefile and MakefileIncmk to compile on your system. [file elife-48787-code1.tar.gz › analysis/Spindle/unit_test_overlap.py]

#!/usr/bin/env python
# In case of poor (Sh***y) commenting contact adam.lamson@colorado.edu
# Basic
import sys, os, pdb
## Analysis
import pandas as pd
import numpy as np
import yaml
from antiparallel_overlap import *
# import matplotlib.pyplot as plt
# import matplotlib as mpl
# from math import *

'''
Name:
Description:
Input:
Output:
'''

#Class definition
class UnitTestOverlap(object):
    def __init__(self):
        print "Not implemented yet"

##########################################
if __name__ == "__main__":
    f_yaml = '/home/lamsoa/projects/newagebob/overlap_test.yaml'
    with open(f_yaml, 'r') as f:
        node = yaml.load(f)

    iv = 0
    for var in node:
        # First rod posit
        r1 = np.array(var['r1'])
        u1 = np.array(var['u1'])
        len1 = var['len1']
        # Second rod posit
        r2 = np.array(var['r2'])
        u2 = np.array(var['u2'])
        len2 = var['len2']
        u = antiparallel_overlap(r1, u1, len1,
                                 r2, u2, len2)

        print "overlap (var {}): ".format(iv),
        print u
        iv+=1
    # r2 = np.zeros((3))    
    # r2[2] = 1.
    # u2 = np.array([-1.,0.,0.])
    # len2 = 20.0
