# Supplementary material for: Mechanisms of chromosome biorientation and bipolar spindle assembly analyzed by computational modeling
Source: eLife. 2020 Feb 13;9:e48787. doi: 10.7554/eLife.48787 (PMC7311174; doi:10.7554/eLife.48787)
Supplement: Source code 1. — Requires C++ compiler, and GSL, GLEW, python2, python3, libyaml, FFTW, GLFW, xQuartz, freeGLUT, libpng, ffmpeg, pkg-config, and png++ libraries. Python libraries should include matplotlib, numpy, opencv-python, panda3d, pandas, PyYAML, and scipy for analysis framework. Used for all simulations except Figure 2—figure supplement 1, panel D: Soft nuclear envelope. Untar and unzip SourceCodeFile1.tar.gz, then use the accompanying Makefile and MakefileIncmk to compile on your system. [file elife-48787-code1.tar.gz › analysis/Validation/ChromosomeDistributions.py]

#!/usr/bin/env python
# In case of poor (Sh**y) commenting contact christopher.edelmaier@colorado.edu
# Basic
import sys, os, pdb
import gc
import argparse
import fnmatch
## Analysis
import numpy as np
import pandas as pd
import matplotlib.pyplot as plt
import matplotlib as mpl

sys.path.append(os.path.join(os.path.dirname(__file__), '..', 'Lib'))
sys.path.append(os.path.join(os.path.dirname(__file__), '..', 'Spindle'))

from correlationdata import CorrelationData

'''
Name: ChromosomeDistributinos.py
Description:
Input:
Output:
'''

def parse_args():
    parser = argparse.ArgumentParser(prog='ChromosomeDistributions.py')

    # General options that are actually required
    parser.add_argument('-l', '--length', required=True, type=str,
            help='Microtubule length')
    parser.add_argument('-f','--filename', required=True, type=str,
            help='Filename')

    opts = parser.parse_args()
    return opts

# Class definition
class ChromosomeDistributions(object):
    def __init__(self, opts):
        self.opts = opts
        self.cwd = os.getcwd()

        self.ReadOpts()

    # Read in options
    def ReadOpts(self):
        self.correlation_data = CorrelationData(self.cwd, self.opts.filename)
        self.correlation_data.Print()

        self.mt_length = np.float_(self.opts.length)
        self.basefile = os.path.splitext(os.path.basename(self.opts.filename))[0]

    # Plot the data
    def PlotData(self):
        norm_data = self.correlation_data.NormalizeData()
        print "norm_data: {}".format(norm_data)
        # Change x units to nm
        x = np.zeros(len(norm_data))
        for i in xrange(len(x)):
            x[i] = i * self.correlation_data.bin_size * 25.0
        print x
        fig, ax = plt.subplots()
        ax.plot(x, norm_data)
        ax.set_ylabel(r'Probability')
        ax.set_xlabel(r'MT position (nm)')
        fig.tight_layout()
        fig.savefig(self.basefile + '.pdf', dip=fig.dpi)


if __name__ == "__main__":
    opts = parse_args()
    x = ChromosomeDistributions(opts)
    x.PlotData()
