# Supplementary material for: Mechanisms of chromosome biorientation and bipolar spindle assembly analyzed by computational modeling
Source: eLife. 2020 Feb 13;9:e48787. doi: 10.7554/eLife.48787 (PMC7311174; doi:10.7554/eLife.48787)
Supplement: Source code 1. — Requires C++ compiler, and GSL, GLEW, python2, python3, libyaml, FFTW, GLFW, xQuartz, freeGLUT, libpng, ffmpeg, pkg-config, and png++ libraries. Python libraries should include matplotlib, numpy, opencv-python, panda3d, pandas, PyYAML, and scipy for analysis framework. Used for all simulations except Figure 2—figure supplement 1, panel D: Soft nuclear envelope. Untar and unzip SourceCodeFile1.tar.gz, then use the accompanying Makefile and MakefileIncmk to compile on your system. [file elife-48787-code1.tar.gz › analysis/Validation/ChromosomePaper/OneOffs/fig2_comparison.py]

#!/usr/bin/env python
# In case of poor (Sh**y) commenting contact adam.lamson@colorado.edu
# Basic
import sys, os, pdb
import gc
from collections import OrderedDict
## Analysis
sys.path.append(os.path.join(os.path.dirname(__file__), '..', '..', '..', 'Lib'))
from stylelib.ase1_styles import cp_spindle_stl

import pandas as pd
import numpy as np
import matplotlib.pyplot as plt
import matplotlib as mpl
from mpl_toolkits.axes_grid1 import make_axes_locatable
import itertools
# from math import *

# This is a oneoff, just make the damn plot!
plt.style.use(cp_spindle_stl)
mpl.rcParams['font.serif'] = 'Arial'
mpl.rcParams['font.sans-serif'] = 'Arial'
fig, ax = plt.subplots(figsize=(2.75, 2.0))

x_vals = [1, 2, 3]
y_vals = [0.6811027725661872, 0.0, 0.0]
y_errs = [0.053768212377079745, 0.0, 0.0]
xtick_names = ['Reference', 'Kinesin-5$\Delta$', 'No stabilization']

#ax.scatter(x_vals, y_vals, zorder=100, s=50, marker='s', color='k', label=None, facecolors='none')
#ax.errorbar(x_vals, y_vals, y_errs, ecolor='k', elinewidth=2, capsize=5, capthick=1, zorder=0, fmt='none', marker='s')
ax.bar(x_vals, y_vals, color='gray', edgecolor='k', yerr=y_errs, capsize=5, width=0.3)

ax.set_ylim(0.0, 1.0)
ax.set_ylabel(r'Fraction simultaneous biorientation')
plt.xticks(x_vals, xtick_names, rotation=0)

fig.tight_layout()
plt.savefig('fig2_comparison.pdf', dpi=fig.dpi)
plt.close()
