# Supplementary material for: Mechanisms of chromosome biorientation and bipolar spindle assembly analyzed by computational modeling
Source: eLife. 2020 Feb 13;9:e48787. doi: 10.7554/eLife.48787 (PMC7311174; doi:10.7554/eLife.48787)
Supplement: Source code 1. — Requires C++ compiler, and GSL, GLEW, python2, python3, libyaml, FFTW, GLFW, xQuartz, freeGLUT, libpng, ffmpeg, pkg-config, and png++ libraries. Python libraries should include matplotlib, numpy, opencv-python, panda3d, pandas, PyYAML, and scipy for analysis framework. Used for all simulations except Figure 2—figure supplement 1, panel D: Soft nuclear envelope. Untar and unzip SourceCodeFile1.tar.gz, then use the accompanying Makefile and MakefileIncmk to compile on your system. [file elife-48787-code1.tar.gz › chi-pet/ChiRun.py]

#!/usr/bin/env python
import sys
import os
from subprocess import call
import shutil
import yaml
from ChiLib import *
from collections import OrderedDict
import argparse

'''
Name: ChiMain.py
Description: Main control program for xi(chi)-launcher. Runs all newagebob code.
Input: To view type ChiRun.py -h
Output: Runs seed (singular) simulations
'''

# Dictionary of commands used for spindle_bd_mp.
# This is the default commands when using ChiRun.
default_args = OrderedDict([ ('run', [ 'spindle_bd_mp',
                          'spindle_bd_mp.default',
                          'spindle_bd_mp.equil',
                          'spindle_bd_mp.yaml',
                          'crosslink_params.yaml' ]),
                  ('analyze', [ 'spindle_analsysis',
                              'spindle_bd_mp.default',
                              'spindle_bd_mp.equil',
                              'spindle_bd_mp.initial_config',
                              'spindle_bd_mp.posit'])
               ])
# TODO Future args.yaml file so order is preserved.
# default_args = { [{'run': [ 'spindle_bd_mp',
                          # 'spindle_bd_mp.default',
                          # 'spindle_bd_mp.equil',
                          # 'spindle_bd_mp.yaml',
                          # 'crosslink_params.yaml'}],
                  # {'analyze': [ 'spindle_analsysis',
                              # 'spindle_bd_mp.default',
                              # 'spindle_bd_mp.equil',
                              # 'spindle_bd_mp.initial_config',
                              # 'spindle_bd_mp.posit']}
                 # ] }

def run_parse_args():
    parser = argparse.ArgumentParser(prog='Chi.py')
    parser.add_argument('-d', '--workdir', type=str, required=True,
            help='Name of the working directory where simulation will be run')
    parser.add_argument('-a', '--args_file', type=str,
            help='Name file that holds the program argument list.')
    # parser.add_argument('-p', '--program', type=str, required=True,
            # help='Name of program that will be run')
    parser.add_argument('-s', '--states', nargs='+', type=str, required=True,
            help='Name of all the states the simulation will run eg. start, build, analyze, etc.')

    opts = parser.parse_args()
    return opts

def run_start(workdir, args): #, prefix="spindle_bd_mp"):
    print "starting sim in {0}".format(workdir)
    sys.stdout.flush()
    if os.path.exists(workdir):
        os.chdir(workdir)
        print args
        open('.running', 'a').close()
        # args = [program, prefix+".default", prefix+".equil"]
        status = call(args)
        os.remove('.running')
        return status
    else:
        return 1

def run_analyze(workdir, args):
    print "starting sim in {0}".format(workdir)
    sys.stdout.flush()
    if os.path.exists(workdir):
        os.chdir(workdir)
        open('.running', 'a').close()
        # args = ["spindle_analysis", prefix+".default", prefix+".equil", prefix+".initial_config", prefix+".posit"]
        status = call(args)
        os.remove('.running')
        return status
    else:
        return 1

def run_args(workdir, state, args):
    action = state+'-ing'
    print "Started {} sim in {}".format(action, args)
    sys.stdout.flush()
    if os.path.exists(workdir):
        os.chdir(workdir)
        open('.'+action, 'a').close()
        status = call(args)
        os.remove('.'+action)
        return status
    else:
        return 1

class ChiRun(object):
    def __init__(self, opts):
        self.opts = opts

    def Run(self, opts):
        args_dict = {}
        if not os.path.exists(opts.workdir):
            print "Run failed. Directory {} does not exists".format(opts.workdir)

        else:
            if (opts.args_file and 
                    os.path.exists(os.path.join(opts.workdir, opts.args_file))):
                    af = CreateDictFromYamlFile(os.path.join(opts.workdir, opts.args_file))
                # with open(os.path.join(opts.workdir, opts.args_file), 'r') as f:
            else:
                af = default_args

        # print OrderedYamlDump(af, default_flow_style=False)
        for k, l in af.iteritems():
            print "File= {}, Dictionary= {}".format(k, " ".join(l))

            if k in opts.states:
                if run_args(opts.workdir, k, l):
                    print "run failed"
                    open('.error', 'a').close()
                elif os.path.exists('sim.{}'.format(k)):
                    os.remove('sim.{}'.format(k))


        # if 'start' in opts.states:
            # if run_start(opts.workdir, af['start']):
                # print "run failed"
                # open('.error', 'a').close()
            # else:
                # os.remove('sim.start')
        # if 'analyze' in opts.states:
            # if run_analyze(opts.workdir, af['analyze']):
                # print "run failed"
                # open('.error', 'a').close()
            # else:
                # os.remove('sim.analyze')

if __name__ == '__main__':

    opts = run_parse_args()

    c = ChiRun(opts)
    c.Run(opts)
