# Supplementary material for: Mechanisms of chromosome biorientation and bipolar spindle assembly analyzed by computational modeling
Source: eLife. 2020 Feb 13;9:e48787. doi: 10.7554/eLife.48787 (PMC7311174; doi:10.7554/eLife.48787)
Supplement: Source code 1. — Requires C++ compiler, and GSL, GLEW, python2, python3, libyaml, FFTW, GLFW, xQuartz, freeGLUT, libpng, ffmpeg, pkg-config, and png++ libraries. Python libraries should include matplotlib, numpy, opencv-python, panda3d, pandas, PyYAML, and scipy for analysis framework. Used for all simulations except Figure 2—figure supplement 1, panel D: Soft nuclear envelope. Untar and unzip SourceCodeFile1.tar.gz, then use the accompanying Makefile and MakefileIncmk to compile on your system. [file elife-48787-code1.tar.gz › src/allocate.h]

#ifndef _ALLOCATE_H_
#define _ALLOCATE_H_

#include <stddef.h>

void *allocate_1d_array(size_t n, size_t size);

void **allocate_2d_array(size_t n1, size_t n2, size_t size);

void ***allocate_3d_array(size_t n1, size_t n2, size_t n3, size_t size);

void ****allocate_4d_array(size_t n1, size_t n2, size_t n3, size_t n4, size_t size);

void free_1d_array(void *ptr);

void free_2d_array(void **ptr, size_t n1);

void free_3d_array(void ***ptr, size_t n1, size_t n2); 

void free_4d_array(void ****ptr, size_t n1, size_t n2, size_t n3);

void *gmalloc(size_t size);

void *gcalloc(size_t n, size_t size);

void *grealloc(void *ptr, size_t size);

void *realloc_1d_array(void *ptr, size_t n1, size_t size);

void **realloc_2d_array(void **ptr, size_t n1_old, size_t n1, size_t n2, size_t size);

void ***realloc_3d_array(void ***ptr, size_t n1_old, size_t n2_old, size_t n1, size_t n2, size_t n3,
                         size_t size);

#endif
