# Supplementary material for: Mechanisms of chromosome biorientation and bipolar spindle assembly analyzed by computational modeling
Source: eLife. 2020 Feb 13;9:e48787. doi: 10.7554/eLife.48787 (PMC7311174; doi:10.7554/eLife.48787)
Supplement: Source code 1. — Requires C++ compiler, and GSL, GLEW, python2, python3, libyaml, FFTW, GLFW, xQuartz, freeGLUT, libpng, ffmpeg, pkg-config, and png++ libraries. Python libraries should include matplotlib, numpy, opencv-python, panda3d, pandas, PyYAML, and scipy for analysis framework. Used for all simulations except Figure 2—figure supplement 1, panel D: Soft nuclear envelope. Untar and unzip SourceCodeFile1.tar.gz, then use the accompanying Makefile and MakefileIncmk to compile on your system. [file elife-48787-code1.tar.gz › src/bob.h]

/* Header file for bob (bunch o' balls/beads/bodies/blobs). */
#ifndef _BOB_H
#define _BOB_H

/* Include header files for system libraries. */
#include <stdio.h>
#include <stdlib.h>
#include <stddef.h>
#include <string>
#include <cstring>
#include <time.h>
#include <math.h>
#include <sys/types.h>
#include <sys/stat.h>
#include <sys/ipc.h>
/*#include <sys/msg.h>*/
#include <sys/wait.h>
#include <signal.h>
#include <unistd.h>
#include <fcntl.h>
#include <sys/time.h>
#include <sys/resource.h>

/* Include header for fft library. */
#include <fftw3.h>

/* Wrap in a header guard for single core processes */
#ifdef _OPENMP
#define ENABLE_OPENMP
#include <omp.h>
#endif

/* Include gsl header files. */
#include <gsl/gsl_integration.h>
#include <gsl/gsl_errno.h>
#include <gsl/gsl_spline.h>
#include <gsl/gsl_bspline.h>
#include <gsl/gsl_multifit.h>
#include <gsl/gsl_rng.h>
#include <gsl/gsl_randist.h>

/* Include defined constants. */
#include "constants.h"

/* Include macro definitions. */
#include "macros.h"

/* Include structure definitions. */
#include "structures.h"

/* Include function prototypes. */
#include "prototypes.h"

#endif
