# Supplementary material for: Mechanisms of chromosome biorientation and bipolar spindle assembly analyzed by computational modeling
Source: eLife. 2020 Feb 13;9:e48787. doi: 10.7554/eLife.48787 (PMC7311174; doi:10.7554/eLife.48787)
Supplement: Source code 2. — Requires C++ compiler, and armadillo, GSL, GLEW, python2, python3, libyaml, FFTW, GLFW, xQuartz, freeGLUT, libpng, ffmpeg, pkg-config, and png++ libraries. Python libraries should include matplotlib, numpy, opencv-python, panda3d, pandas, PyYAML, and scipy for analysis framework. Used only for Figure 2—figure supplement 1, panel D: Soft nuclear envelope. Untar and unzip SourceCodeFile2.tar.gz, then use the accompanying Makefile and MakefileIncmk to compile on your system. [file elife-48787-code2.tar.gz]

Archive with 432 entries (418 files):
- Makefile
- MakefileInc.mk
- README.md
- Lib/yaml-cpp
- Lib/yaml-cpp/osx_intel
- Lib/yaml-cpp/osxlib
- Lib/yaml-cpp/include
- Lib/yaml-cpp/summitlib
- Lib/yaml-cpp/xcodelib
- Lib/yaml-cpp/xcodelib/libyaml-cpp.a
- Lib/yaml-cpp/summitlib/libyaml-cpp.a
- Lib/yaml-cpp/include/yaml-cpp
- Lib/yaml-cpp/include/yaml-cpp/traits.h
- Lib/yaml-cpp/include/yaml-cpp/eventhandler.h
- Lib/yaml-cpp/include/yaml-cpp/emitter.h
- Lib/yaml-cpp/include/yaml-cpp/anchor.h
- Lib/yaml-cpp/include/yaml-cpp/mark.h
- Lib/yaml-cpp/include/yaml-cpp/emitterdef.h
- Lib/yaml-cpp/include/yaml-cpp/parser.h
- Lib/yaml-cpp/include/yaml-cpp/null.h
- Lib/yaml-cpp/include/yaml-cpp/exceptions.h
- Lib/yaml-cpp/include/yaml-cpp/emitterstyle.h
- Lib/yaml-cpp/include/yaml-cpp/emittermanip.h
- Lib/yaml-cpp/include/yaml-cpp/emitfromevents.h
- Lib/yaml-cpp/include/yaml-cpp/dll.h
- Lib/yaml-cpp/include/yaml-cpp/contrib
- Lib/yaml-cpp/include/yaml-cpp/yaml.h
- Lib/yaml-cpp/include/yaml-cpp/node
- Lib/yaml-cpp/include/yaml-cpp/ostream_wrapper.h
- Lib/yaml-cpp/include/yaml-cpp/stlemitter.h
- Lib/yaml-cpp/include/yaml-cpp/binary.h
- Lib/yaml-cpp/include/yaml-cpp/node/type.h
- Lib/yaml-cpp/include/yaml-cpp/node/parse.h
- Lib/yaml-cpp/include/yaml-cpp/node/node.h
- Lib/yaml-cpp/include/yaml-cpp/node/detail
- Lib/yaml-cpp/include/yaml-cpp/node/ptr.h
- Lib/yaml-cpp/include/yaml-cpp/node/convert.h
- Lib/yaml-cpp/include/yaml-cpp/node/impl.h
- Lib/yaml-cpp/include/yaml-cpp/node/emit.h
- Lib/yaml-cpp/include/yaml-cpp/node/iterator.h
- Lib/yaml-cpp/include/yaml-cpp/node/detail/node_data.h
- Lib/yaml-cpp/include/yaml-cpp/node/detail/node_ref.h
- Lib/yaml-cpp/include/yaml-cpp/node/detail/node.h
- Lib/yaml-cpp/include/yaml-cpp/node/detail/bool_type.h
- Lib/yaml-cpp/include/yaml-cpp/node/detail/memory.h
- Lib/yaml-cpp/include/yaml-cpp/node/detail/node_iterator.h
- Lib/yaml-cpp/include/yaml-cpp/node/detail/impl.h
- Lib/yaml-cpp/include/yaml-cpp/node/detail/iterator_fwd.h
- Lib/yaml-cpp/include/yaml-cpp/node/detail/iterator.h
- Lib/yaml-cpp/include/yaml-cpp/contrib/graphbuilder.h
- Lib/yaml-cpp/include/yaml-cpp/contrib/anchordict.h
- Lib/yaml-cpp/osxlib/libyaml-cpp.a
- Lib/yaml-cpp/osx_intel/libyaml-cpp.a
- analysis/Data/lstream.mat
- analysis/Data/wt.mat
- analysis/Data/WT/Cen2
- analysis/Data/WT/Cen2/data_cen2_003_4.csv
- analysis/Data/WT/Cen2/data_cen2_001_2.csv
- analysis/Data/WT/Cen2/data_cen2_003_1.csv
- analysis/Data/WT/Cen2/data_cen2_001_1.csv
- analysis/Data/WT/Cen2/data_cen2_003_3.csv
- analysis/Data/WT/Cen2/data_cen2_004_2.csv
- analysis/Data/WT/Cen2/data_cen2_004_1.csv
- analysis/Data/WT/Cen2/data_cen2_002_3.csv
- analysis/Data/WT/Cen2/data_cen2_002_2.csv
- analysis/Data/WT/Cen2/data_cen2_002_1.csv
- analysis/Data/WT/MATLAB
- analysis/Data/WT/MATLAB/979_150msR_100G_trig_7Z_010_3_FitData.mat
- analysis/Data/WT/MATLAB/979_150msR_100G_trig_7Z_003_3_FitData.mat
- analysis/Data/WT/MATLAB/979_150msR_100G_trig_7Z_005_1_FitData.mat
- analysis/Data/WT/MATLAB/979_150msR_100G_trig_7Z_002_1_FitData.mat
- analysis/Data/WT/MATLAB/979_150msR_100G_trig_7Z_005_4_FitData.mat
- analysis/Data/WT/MATLAB/979_150msR_100G_trig_7Z_007_FitData.mat
- analysis/Data/WT/MATLAB/979_150msR_100G_trig_7Z_004_FitData.mat
- analysis/Data/WT/MATLAB/979_150msR_100G_trig_7Z_002_2_FitData.mat
- analysis/Data/WT/MATLAB/979_150msR_100G_trig_7Z_005_2_FitData.mat
- analysis/Data/WT/MATLAB/979_150msR_100G_trig_7Z_006_FitData.mat
- analysis/Data/WT/MATLAB/979_150msR_100G_trig_7Z_003_FitData.mat
- analysis/Data/WT/MATLAB/979_150msR_100G_trig_7Z_003_2_FitData.mat
- analysis/Data/WT/MATLAB/979_150msR_100G_trig_7Z_010_2_FitData.mat
- analysis/Data/WT/MATLAB/979_150msR_100G_trig_7Z_010_1_FitData.mat
- analysis/Data/WT/MATLAB/979_150msR_100G_trig_7Z_003_1_FitData.mat
- analysis/Data/WT/MATLAB/979_150msR_100G_trig_7Z_005_3_FitData.mat
- analysis/Data/WT/MATLAB/979_150msR_100G_trig_7Z_009_FitData.mat
- analysis/Data/WT/Pandas
- analysis/Data/WT/Pandas/track_003-1_pandas.csv
- analysis/Data/WT/Pandas/track_006_pandas.csv
- analysis/Data/WT/Pandas/track_005-4_pandas.csv
- analysis/Data/WT/Pandas/track_003_pandas.csv
- analysis/Data/WT/Pandas/track_010-1_pandas.csv
- analysis/Data/WT/Pandas/track_005-1_pandas.csv
- analysis/Data/WT/Pandas/track_002-1_pandas.csv
- analysis/Data/WT/Pandas/track_009_pandas.csv
- analysis/Data/WT/Pandas/track_003-3_pandas.csv
- analysis/Data/WT/Pandas/track_004_pandas.csv
- analysis/Data/WT/Pandas/track_005-3_pandas.csv
- analysis/Data/WT/Pandas/track_010-3_pandas.csv
- analysis/Data/WT/Pandas/track_007_pandas.csv
- analysis/Data/WT/Pandas/track_005-2_pandas.csv
- analysis/Data/WT/Pandas/track_002-2_pandas.csv
- analysis/Data/WT/Pandas/track_010-2_pandas.csv
- analysis/Data/WT/Pandas/track_003-2_pandas.csv
- analysis/Data/WT/wt
- analysis/Data/WT/wt/track_003-1_pandas.csv
- analysis/Data/WT/wt/track_006_pandas.csv
- analysis/Data/WT/wt/track_005-4_pandas.csv
- analysis/Data/WT/wt/track_003_pandas.csv
- analysis/Data/WT/wt/track_010-1_pandas.csv
- analysis/Data/WT/wt/track_005-1_pandas.csv
- analysis/Data/WT/wt/track_002-1_pandas.csv
- analysis/Data/WT/wt/track_009_pandas.csv
- analysis/Data/WT/wt/track_003-3_pandas.csv
- analysis/Data/WT/wt/track_004_pandas.csv
- analysis/Data/WT/wt/track_005-3_pandas.csv
- analysis/Data/WT/wt/track_010-3_pandas.csv
- analysis/Data/WT/wt/track_007_pandas.csv
- analysis/Data/WT/wt/track_005-2_pandas.csv
- analysis/Data/WT/wt/track_002-2_pandas.csv
- analysis/Data/WT/wt/track_010-2_pandas.csv
- analysis/Data/WT/wt/track_003-2_pandas.csv
- analysis/Image_Generation/add_framenumber.py
- analysis/Image_Generation/blur_2d.py
- analysis/Image_Generation/blur_3d.py
- analysis/Image_Generation/anaphase_spaced_8.sh
- analysis/Image_Generation/compose_frame_chromosomes.sh
- analysis/Image_Generation/custom_4.sh
- analysis/Image_Generation/custom_4_fluorescent.sh
- analysis/Image_Generation/early_4.sh
- analysis/Image_Generation/early_4_minimal.sh
- analysis/Image_Generation/even_spaced_8.sh
- analysis/Image_Generation/even_spaced_8_minimal.sh
- analysis/Image_Generation/fluorescent_full_seed.sh
- analysis/Image_Generation/just_anaphase_4.sh
- analysis/Image_Generation/mid_last_spaced.sh
- analysis/Image_Generation/mosaic_movie.sh
- analysis/Image_Generation/movie_full_seed.sh
- analysis/Image_Generation/movie_gen.sh
- analysis/Image_Generation/movies_all.sh
- analysis/Image_Generation/stack_merge_single.sh
- analysis/Lib/UnitConversionDict.py
- analysis/Lib/__init__.py
- analysis/Lib/base_funcs.py
- analysis/Lib/bin_functions.py
- analysis/Lib/chromosome.py
- analysis/Lib/gaussian_imaging.py
- analysis/Lib/graph_lib.py
- analysis/Lib/graph_options.py
- analysis/Lib/microtubule.py
- analysis/Lib/msd_engine.py
- analysis/Lib/path_funcs.py
- analysis/Lib/quaternion.py
- analysis/Lib/read_posit_base.py
- analysis/Lib/read_posit_chromosomes.py
- analysis/Lib/read_posit_forces.py
- analysis/Lib/read_posit_sphero.py
- analysis/Lib/read_posit_spindle.py
- analysis/Lib/read_posit_thermo.py
- analysis/Lib/read_posit_xlinks.py
- analysis/Lib/run_base.py
- analysis/Lib/seed_base.py
- analysis/Lib/sim_base.py
- analysis/Lib/spindle_pole_body.py
- analysis/Lib/xlink.py
- analysis/Lib/stylelib/__init__.py
- analysis/Lib/stylelib/ase1_styles.py
- analysis/Lib/stylelib/ase1_run.mplstyle
- analysis/Spindle/SpindleAnalysis.py
- analysis/Spindle/SpindlePostAnalysis.py
- analysis/Spindle/__init__.py
- analysis/Spindle/antiparallel_overlap.py
- analysis/Spindle/ase1_oneoffs.py
- analysis/Spindle/criteria_funcs.py
- analysis/Spindle/criteria_lib.py
- analysis/Spindle/run_graph_funcs.py
- analysis/Spindle/seed_graph_funcs.py
- analysis/Spindle/sim_graph_funcs.py
- analysis/Spindle/spindle_fitness.py
- analysis/Spindle/spindle_movie.py
- analysis/Spindle/spindle_run.py
- analysis/Spindle/spindle_seed.py
- analysis/Spindle/spindle_sim.py
- analysis/Spindle/spindle_unit_dict.py
- analysis/Spindle/unit_test_overlap.py
- analysis/Validation/AuroraBDamGraph.py
- analysis/Validation/BadSpindleAssembly.py
- analysis/Validation/BidirectionalGraph.py
- analysis/Validation/ChromosomeDiffusionAnalysis.py
- analysis/Validation/ChromosomeDistributions.py
- analysis/Validation/CreatePandasFromMATLAB.py
- analysis/Validation/FitnessTests.py
- analysis/Validation/MotorDeleteGraph.py
- analysis/Validation/RealFitnessTests.py
- analysis/Validation/XlinkAnalysis.py
- analysis/Validation/cen2_fitness.py
- analysis/Validation/correlationdata.py
- analysis/Validation/ChromosomePaper/BareMultiRun.py
- analysis/Validation/ChromosomePaper/MultiRun.py
- analysis/Validation/ChromosomePaper/SingleRunChromosomes.py
- analysis/Validation/ChromosomePaper/SingleSeedChromosomes.py
- analysis/Validation/ChromosomePaper/OneOffs/fig2_comparison.py
- analysis/Validation/ChromosomePaper/OneOffs/fig3_forcedep.py
- analysis/Validation/ChromosomePaper/OneOffs/fig4_length.py
- analysis/Validation/ChromosomePaper/OneOffs/fig4_lifetimes.py
- analysis/Validation/ChromosomePaper/OneOffs/kmt_lifetime_vs_fluctuations.py
- analysis/Validation/ChromosomePaper/OneOffs/ref_rest_weak_lifetimes.py
- chi-pet/Chi.py
- chi-pet/ChiCreate.py
- chi-pet/ChiGeneticAlgorithm.py
- chi-pet/ChiLaunch.py
- chi-pet/ChiLib.py
- chi-pet/ChiParams.py
- chi-pet/ChiParticleSwarm.py
- chi-pet/ChiRun.py
- src/af_mt_harmonic_potential.cpp
- src/af_mt_quartic_potential.cpp
- src/allocate.cpp
- src/allocate.h
- src/anchor_list.h
- src/anchor_potential_bd.cpp
- src/anchor_wca_potential_bd.cpp
- src/anchors_lj_potential_bd.cpp
- src/antiparallel_overlap.cpp
- src/berendsen_barostat_sphero.cpp
- src/bob.h
- src/bond_position.cpp
- src/bond_vector.cpp
- src/brownian_sphero.cpp
- src/brownian_sphero_neighbor_lists_mp.cpp
- src/cell_list.cpp
- src/cell_list.h
- src/centrosomes_update_positions.hpp
- src/check_neighbor_lists_sphero.cpp
- src/check_neighbor_lists_sphero_mp.cpp
- src/chromosome_chromatin_potential.cpp
- src/chromosome_chromatin_potential_angular.cpp
- src/chromosome_management.cpp
- src/chromosome_management.h
- src/chromosome_mt_soft_gaussian_potential.cpp
- src/configurator_generic.cpp
- src/configurator_spb_dynamics.cpp
- src/configure_parameters.cpp
- src/constants.h
- src/correlation_data.cpp
- src/correlation_data.h
- src/cpu.cpp
- src/cross_product.cpp
- src/crosslink_interaction_bd.cpp
- src/crosslink_interaction_bd_mp.cpp
- src/crosslink_sphero_bd_mp.cpp
- src/data_collection.cpp
- src/data_collection.h
- src/determinant.cpp
- src/diffusion_analysis_free.cpp
- src/diffusion_properties.cpp
- src/diffusion_properties.h
- src/dot_product.cpp
- src/dump_simulation.cpp
- src/dynamic_instability.cpp
- src/dynamics_efficiency.cpp
- src/error_exit.cpp
- src/evaluate_forces_bd.cpp
- src/fluid_builder_sphero.cpp
- src/gen_chromosomes.diffusion.cpp
- src/gen_chromosomes_diffusion.h
- src/gen_chromosomes_partition.cpp
- src/gen_chromosomes_partition.h
- src/generate_body_frame.cpp
- src/generate_random_unit_vector.cpp
- src/gfopen.cpp
- src/grabber.cpp
- src/graphics.cpp
- src/graphics.h
- src/helpers.cpp
- src/helpers.h
- src/init_anchor_structure.cpp
- src/init_bond_structure_sphero.cpp
- src/init_crosslink_sphero_bd_mp.cpp
- src/init_default_params.cpp
- src/init_diffusion_analysis_free.cpp
- src/init_diffusion_sphero.cpp
- src/init_dynamic_instability.cpp
- src/init_potential_crosslink_sphero_bd_mp.cpp
- src/init_potential_spb_dynamics.cpp
- src/init_potential_spindle_bd_mp.cpp
- src/init_site_structure_sphero.cpp
- src/init_spb_dynamics.cpp
- src/init_spindle_bd_mp.cpp
- src/init_unit_cell_structure.cpp
- src/init_xlink_analysis.cpp
- src/integration_test_chromosomes.cpp
- src/integration_test_chromosomes.h
- src/integration_test_fokkerplanck.cpp
- src/integration_test_fokkerplanck.h
- src/integration_test_xlinks.cpp
- src/integration_test_xlinks.h
- src/invert_sym_matrix.cpp
- src/kc_mt_harmonic_potential.cpp
- src/kc_wall_wca_potential.cpp
- src/kinetochore.cpp
- src/kinetochore.h
[truncated: 132 more entries]
