# Supplementary material for: Mechanisms of chromosome biorientation and bipolar spindle assembly analyzed by computational modeling
Source: eLife. 2020 Feb 13;9:e48787. doi: 10.7554/eLife.48787 (PMC7311174; doi:10.7554/eLife.48787)
Supplement: Source code 2. — Requires C++ compiler, and armadillo, GSL, GLEW, python2, python3, libyaml, FFTW, GLFW, xQuartz, freeGLUT, libpng, ffmpeg, pkg-config, and png++ libraries. Python libraries should include matplotlib, numpy, opencv-python, panda3d, pandas, PyYAML, and scipy for analysis framework. Used only for Figure 2—figure supplement 1, panel D: Soft nuclear envelope. Untar and unzip SourceCodeFile2.tar.gz, then use the accompanying Makefile and MakefileIncmk to compile on your system. [file elife-48787-code2.tar.gz › MakefileInc.mk]

# Here we define all the user variables as to not muck up the Makefile

# Release configuration without graphics for home testing Intel
#CFG:=release
#CXX:=icpc
#THREADING:=iomp
#NOGRAPH:=true

# Release configuration without graphics for home testing GCC
#CFG:=release
#CXX:=g++-9
#THREADING:=omp
#NOGRAPH:=true

# GCC Configuration for Summit
#LOC:=Summit
#CFG:=release
#THREADING:=omp
#NOGRAPH:=true

# Normal, GCC configuration for OSX machines
CFG:=release
CXX:=g++-9
THREADING:=omp

# Debug, GCC configuration for OSX machines
#CXX:=g++-9
#THREADING:=omp
