# Supplementary material for: Mechanisms of chromosome biorientation and bipolar spindle assembly analyzed by computational modeling
Source: eLife. 2020 Feb 13;9:e48787. doi: 10.7554/eLife.48787 (PMC7311174; doi:10.7554/eLife.48787)
Supplement: Source code 2. — Requires C++ compiler, and armadillo, GSL, GLEW, python2, python3, libyaml, FFTW, GLFW, xQuartz, freeGLUT, libpng, ffmpeg, pkg-config, and png++ libraries. Python libraries should include matplotlib, numpy, opencv-python, panda3d, pandas, PyYAML, and scipy for analysis framework. Used only for Figure 2—figure supplement 1, panel D: Soft nuclear envelope. Untar and unzip SourceCodeFile2.tar.gz, then use the accompanying Makefile and MakefileIncmk to compile on your system. [file elife-48787-code2.tar.gz › src/bond_position.cpp]

/* This routine calculates the scaled and real positions of a bond.
 
 Input: number of spatial dimensions (n_dim)
 number of periodic dimensions (n_periodic)
 unit cell matrix (h)
 inverse unit cell matrix (h_inv)
 array of real site positions (r)
 label of first bond endpoint (site_1)
 bond_vectors (v_bond)
 
 Output: real bond position (r_bond)
 scaled bond position (s_bond) */

#include "bob.h"

void bond_position(int n_dim, int n_periodic, double **h, double **h_inv,
                   double **r, int site_1, double *v_bond, double *r_bond, double *s_bond)
{
    int i, j;

    /* Compute real position of center of bond. */
    for (i = 0; i < n_dim; ++i)
        r_bond[i] = r[site_1][i] + 0.5 * v_bond[i];

    /* Compute scaled bond position and apply periodic boundary conditions if necessary. */
    for (i = 0; i < n_periodic; ++i) {
        s_bond[i] = 0.0;
        for (j = 0; j < n_periodic; ++j)
            s_bond[i] += h_inv[i][j] * r_bond[j];
        s_bond[i] -= NINT(s_bond[i]);
    }

    /* Recompute real coordinates accounting for periodic boundary conditions. */
    for (i = 0; i < n_periodic; ++i) {
        r_bond[i] = 0.0;
        for (j = 0; j < n_periodic; ++j)
            r_bond[i] += h[i][j] * s_bond[j];
    }

    return;
}
