# Supplementary material for: Mechanisms of chromosome biorientation and bipolar spindle assembly analyzed by computational modeling
Source: eLife. 2020 Feb 13;9:e48787. doi: 10.7554/eLife.48787 (PMC7311174; doi:10.7554/eLife.48787)
Supplement: Source code 2. — Requires C++ compiler, and armadillo, GSL, GLEW, python2, python3, libyaml, FFTW, GLFW, xQuartz, freeGLUT, libpng, ffmpeg, pkg-config, and png++ libraries. Python libraries should include matplotlib, numpy, opencv-python, panda3d, pandas, PyYAML, and scipy for analysis framework. Used only for Figure 2—figure supplement 1, panel D: Soft nuclear envelope. Untar and unzip SourceCodeFile2.tar.gz, then use the accompanying Makefile and MakefileIncmk to compile on your system. [file elife-48787-code2.tar.gz › src/bond_vector.cpp]

/* This routine calculates the bond vector and related quantities for a single bond.
 
 Input: number of spatial dimensions (n_dim)
 number of periodic dimensions (n_periodic)
 unit cell matrix (h)
 array of scaled site positions (s)
 array of real site positions (r)
 bond endpoint site labels (site_1, site_2)
 
 Output: bond vector (v_bond)
 unit bond vector (u_bond)
 pointer to bond length (length)
 pointer to squared bond length (length2) */

#include "bob.h"

void bond_vector(int n_dim, int n_periodic, double **h,
                 double **s, double **r, int site_1, int site_2,
                 double *v_bond, double *u_bond, double *length, double *length2) {
    int i, j;
    double scale;
    double sv_bond[3];

    /* Compute bond vector. */
    for (i = 0; i < n_periodic; ++i) {  /* First handle periodic subspace. */
        sv_bond[i] = s[site_2][i] - s[site_1][i];
        sv_bond[i] -= NINT(sv_bond[i]);
    }
    for (i = 0; i < n_periodic; ++i) {
        v_bond[i] = 0.0;
        for (j = 0; j < n_periodic; ++j)
            v_bond[i] += h[i][j] * sv_bond[j];
    }
    for (i = n_periodic; i < n_dim; ++i)        /* Then handle free subspace. */
        v_bond[i] = r[site_2][i] - r[site_1][i];

    /* Compute length of bond. */
    *length2 = 0.0;
    for (i = 0; i < n_dim; ++i)
        *length2 += SQR(v_bond[i]);
    *length = sqrt(*length2);

    /* Calculate unit vector along bond. */
    scale = 1.0 / *length;
    for (i = 0; i < n_dim; ++i)
        u_bond[i] = scale * v_bond[i];

    return;
}
