# Supplementary material for: Mechanisms of chromosome biorientation and bipolar spindle assembly analyzed by computational modeling
Source: eLife. 2020 Feb 13;9:e48787. doi: 10.7554/eLife.48787 (PMC7311174; doi:10.7554/eLife.48787)
Supplement: Source code 2. — Requires C++ compiler, and armadillo, GSL, GLEW, python2, python3, libyaml, FFTW, GLFW, xQuartz, freeGLUT, libpng, ffmpeg, pkg-config, and png++ libraries. Python libraries should include matplotlib, numpy, opencv-python, panda3d, pandas, PyYAML, and scipy for analysis framework. Used only for Figure 2—figure supplement 1, panel D: Soft nuclear envelope. Untar and unzip SourceCodeFile2.tar.gz, then use the accompanying Makefile and MakefileIncmk to compile on your system. [file elife-48787-code2.tar.gz › src/check_neighbor_lists_sphero_mp.cpp]

/* Check if the neighbor lists need to be updated and if so, do it. 

   Input: pointer to parameters structure (parameters)
          pointer to properties structure (properties)

   Output: updated neighbor lists are returned if needed. */

#include "bob.h"

void check_neighbor_lists_sphero_mp(system_parameters * parameters, system_properties * properties)
{
    int n_dim, n_sites, nl_flag, i, i_site;
    double skin, **dr_tot, half_skin2, dr2;

    /* Set up shortcuts to data structures. */
    n_dim = parameters->n_dim;
    skin = parameters->skin;
    n_sites = properties->sites.n_sites;
    dr_tot = properties->sites.dr_tot;
    nl_flag = 0;

    /* Compute various constants. */
    half_skin2 = SQR(0.5 * skin);

    /* Loop over sites */
    for (i_site = 0; i_site < n_sites; ++i_site) {

        /* Compute total displacement since last neighbor list update. */
        dr2 = 0.0;
        for (i = 0; i < n_dim; ++i)
            dr2 += SQR(dr_tot[i_site][i]);

        /* Check if the site has moved a distance greater than half the
           skin of the neighbor list since last update. */
        nl_flag = dr2 > half_skin2;
        if (nl_flag)
            break;
    }

    if (nl_flag) {
        update_neighbor_lists_sphero_mp(parameters, properties);
    } 
                                               
    return;
}
